# Supplementary material for: Soil microbial community response to corrinoids is shaped by a natural reservoir of vitamin B12
Source: ISME J. 2024 Jun 4;18(1):wrae094. doi: 10.1093/ismejo/wrae094 (PMC11287211; doi:10.1093/ismejo/wrae094)
Supplement: Supplementary_Table_3-Enrichment_16S_analysis_wrae094 [file supplementary_table_3-enrichment_16s_analysis_wrae094.xls]

## Sheet: 20240428_enrichments_zotu_taxlo
Supplementary Data 2 | Enrichment zotu relative abundances
Sample	zotu	Relative_Abundance	Media	Condition_1	Condition_2	Replicate	Timepoint	counts	phylum	class	order	family	genus
Taga_10|1	Zotu1	0.998534	M9-NAG	H2O	Inoculated	1	14	4769	Proteobacteria	Gammaproteobacteria	Pseudomonadales	Pseudomonadaceae	Pseudomonas
Taga_10|10	Zotu1	0	M9-NAG	B12	Inoculated	2	14	0	Proteobacteria	Gammaproteobacteria	Pseudomonadales	Pseudomonadaceae	Pseudomonas
Taga_10|11	Zotu1	0	M9-NAG	Cbi	Inoculated	2	14	0	Proteobacteria	Gammaproteobacteria	Pseudomonadales	Pseudomonadaceae	Pseudomonas
Taga_10|12	Zotu1	0.945001	M9-NAG	pB12	Inoculated	2	14	3677	Proteobacteria	Gammaproteobacteria	Pseudomonadales	Pseudomonadaceae	Pseudomonas
Taga_10|13	Zotu1	0	M9-NAG	FA	Inoculated	2	14	0	Proteobacteria	Gammaproteobacteria	Pseudomonadales	Pseudomonadaceae	Pseudomonas
Taga_10|14	Zotu1	0	M9-NAG	Cre	Inoculated	2	14	0	Proteobacteria	Gammaproteobacteria	Pseudomonadales	Pseudomonadaceae	Pseudomonas
Taga_10|15	Zotu1	0.99521	M9-NAG	5-OH	Inoculated	2	14	4155	Proteobacteria	Gammaproteobacteria	Pseudomonadales	Pseudomonadaceae	Pseudomonas
Taga_10|16	Zotu1	0.941573	M9-NAG	Cbi	No Inoculation	0	14	1257	Proteobacteria	Gammaproteobacteria	Pseudomonadales	Pseudomonadaceae	Pseudomonas
Taga_10|17	Zotu1	0.541184	M9-NAG	H2O	Inoculated	3	14	1774	Proteobacteria	Gammaproteobacteria	Pseudomonadales	Pseudomonadaceae	Pseudomonas
Taga_10|18	Zotu1	0	M9-NAG	B12	Inoculated	3	14	0	Proteobacteria	Gammaproteobacteria	Pseudomonadales	Pseudomonadaceae	Pseudomonas
Taga_10|19	Zotu1	0	M9-NAG	Cbi	Inoculated	3	14	0	Proteobacteria	Gammaproteobacteria	Pseudomonadales	Pseudomonadaceae	Pseudomonas
Taga_10|2	Zotu1	0	M9-NAG	B12	Inoculated	1	14	0	Proteobacteria	Gammaproteobacteria	Pseudomonadales	Pseudomonadaceae	Pseudomonas
Taga_10|20	Zotu1	0.932554	M9-NAG	pB12	Inoculated	3	14	3512	Proteobacteria	Gammaproteobacteria	Pseudomonadales	Pseudomonadaceae	Pseudomonas
Taga_10|21	Zotu1	0.961579	M9-NAG	FA	Inoculated	3	14	3629	Proteobacteria	Gammaproteobacteria	Pseudomonadales	Pseudomonadaceae	Pseudomonas
Taga_10|22	Zotu1	0	M9-NAG	Cre	Inoculated	3	14	0	Proteobacteria	Gammaproteobacteria	Pseudomonadales	Pseudomonadaceae	Pseudomonas
Taga_10|23	Zotu1	0	M9-NAG	5-OH	Inoculated	3	14	0	Proteobacteria	Gammaproteobacteria	Pseudomonadales	Pseudomonadaceae	Pseudomonas
Taga_10|24	Zotu1	0.572248	M9-NAG	pB12	No Inoculation	0	14	499	Proteobacteria	Gammaproteobacteria	Pseudomonadales	Pseudomonadaceae	Pseudomonas
Taga_10|25	Zotu1	0	M9-NAG	H2O	Inoculated	4	14	0	Proteobacteria	Gammaproteobacteria	Pseudomonadales	Pseudomonadaceae	Pseudomonas
Taga_10|26	Zotu1	0.706049	M9-NAG	B12	Inoculated	4	14	2498	Proteobacteria	Gammaproteobacteria	Pseudomonadales	Pseudomonadaceae	Pseudomonas
Taga_10|27	Zotu1	0	M9-NAG	Cbi	Inoculated	4	14	0	Proteobacteria	Gammaproteobacteria	Pseudomonadales	Pseudomonadaceae	Pseudomonas
Taga_10|28	Zotu1	0	M9-NAG	pB12	Inoculated	4	14	0	Proteobacteria	Gammaproteobacteria	Pseudomonadales	Pseudomonadaceae	Pseudomonas
Taga_10|29	Zotu1	0.996751	M9-NAG	FA	Inoculated	4	14	4602	Proteobacteria	Gammaproteobacteria	Pseudomonadales	Pseudomonadaceae	Pseudomonas
Taga_10|3	Zotu1	0	M9-NAG	Cbi	Inoculated	1	14	0	Proteobacteria	Gammaproteobacteria	Pseudomonadales	Pseudomonadaceae	Pseudomonas
Taga_10|30	Zotu1	0.975404	M9-NAG	Cre	Inoculated	4	14	3926	Proteobacteria	Gammaproteobacteria	Pseudomonadales	Pseudomonadaceae	Pseudomonas
Taga_10|31	Zotu1	0	M9-NAG	5-OH	Inoculated	4	14	0	Proteobacteria	Gammaproteobacteria	Pseudomonadales	Pseudomonadaceae	Pseudomonas
Taga_10|32	Zotu1	0.6237113402000000	M9-NAG	FA	No Inoculation	0	14	363	Proteobacteria	Gammaproteobacteria	Pseudomonadales	Pseudomonadaceae	Pseudomonas
Taga_10|33	Zotu1	0	M9-NAG	H2O	Inoculated	5	14	0	Proteobacteria	Gammaproteobacteria	Pseudomonadales	Pseudomonadaceae	Pseudomonas
Taga_10|34	Zotu1	0.776959	M9-NAG	B12	Inoculated	5	14	2529	Proteobacteria	Gammaproteobacteria	Pseudomonadales	Pseudomonadaceae	Pseudomonas
Taga_10|35	Zotu1	0	M9-NAG	Cbi	Inoculated	5	14	0	Proteobacteria	Gammaproteobacteria	Pseudomonadales	Pseudomonadaceae	Pseudomonas
Taga_10|36	Zotu1	0	M9-NAG	pB12	Inoculated	5	14	0	Proteobacteria	Gammaproteobacteria	Pseudomonadales	Pseudomonadaceae	Pseudomonas
Taga_10|37	Zotu1	0	M9-NAG	FA	Inoculated	5	14	0	Proteobacteria	Gammaproteobacteria	Pseudomonadales	Pseudomonadaceae	Pseudomonas
Taga_10|38	Zotu1	0.958359	M9-NAG	Cre	Inoculated	5	14	3084	Proteobacteria	Gammaproteobacteria	Pseudomonadales	Pseudomonadaceae	Pseudomonas
Taga_10|39	Zotu1	0	M9-NAG	5-OH	Inoculated	5	14	0	Proteobacteria	Gammaproteobacteria	Pseudomonadales	Pseudomonadaceae	Pseudomonas
Taga_10|4	Zotu1	0.997683	M9-NAG	pB12	Inoculated	1	14	4306	Proteobacteria	Gammaproteobacteria	Pseudomonadales	Pseudomonadaceae	Pseudomonas
Taga_10|40	Zotu1	0.734478	M9-NAG	Cre	No Inoculation	0	14	556	Proteobacteria	Gammaproteobacteria	Pseudomonadales	Pseudomonadaceae	Pseudomonas
Taga_10|41	Zotu1	0	M9-NAG	H2O	Inoculated	6	14	0	Proteobacteria	Gammaproteobacteria	Pseudomonadales	Pseudomonadaceae	Pseudomonas
Taga_10|42	Zotu1	0	M9-NAG	B12	Inoculated	6	14	0	Proteobacteria	Gammaproteobacteria	Pseudomonadales	Pseudomonadaceae	Pseudomonas
Taga_10|43	Zotu1	0.924681	M9-NAG	Cbi	Inoculated	6	14	3990	Proteobacteria	Gammaproteobacteria	Pseudomonadales	Pseudomonadaceae	Pseudomonas
Taga_10|44	Zotu1	0	M9-NAG	pB12	Inoculated	6	14	0	Proteobacteria	Gammaproteobacteria	Pseudomonadales	Pseudomonadaceae	Pseudomonas
Taga_10|45	Zotu1	0.858788	M9-NAG	FA	Inoculated	6	14	4251	Proteobacteria	Gammaproteobacteria	Pseudomonadales	Pseudomonadaceae	Pseudomonas
Taga_10|46	Zotu1	0.973566	M9-NAG	Cre	Inoculated	6	14	4751	Proteobacteria	Gammaproteobacteria	Pseudomonadales	Pseudomonadaceae	Pseudomonas
Taga_10|47	Zotu1	0	M9-NAG	5-OH	Inoculated	6	14	0	Proteobacteria	Gammaproteobacteria	Pseudomonadales	Pseudomonadaceae	Pseudomonas
Taga_10|48	Zotu1	0.6717557252000000	M9-NAG	5-OH	No Inoculation	0	14	176	Proteobacteria	Gammaproteobacteria	Pseudomonadales	Pseudomonadaceae	Pseudomonas
Taga_10|49	Zotu1	0	R2A-NAG	H2O	Inoculated	1	14	0	Proteobacteria	Gammaproteobacteria	Pseudomonadales	Pseudomonadaceae	Pseudomonas
Taga_10|5	Zotu1	0.00200178	M9-NAG	FA	Inoculated	1	14	9	Proteobacteria	Gammaproteobacteria	Pseudomonadales	Pseudomonadaceae	Pseudomonas
Taga_10|50	Zotu1	0	R2A-NAG	B12	Inoculated	1	14	0	Proteobacteria	Gammaproteobacteria	Pseudomonadales	Pseudomonadaceae	Pseudomonas
Taga_10|51	Zotu1	0	R2A-NAG	Cbi	Inoculated	1	14	0	Proteobacteria	Gammaproteobacteria	Pseudomonadales	Pseudomonadaceae	Pseudomonas
Taga_10|52	Zotu1	0	R2A-NAG	pB12	Inoculated	1	14	0	Proteobacteria	Gammaproteobacteria	Pseudomonadales	Pseudomonadaceae	Pseudomonas
Taga_10|53	Zotu1	0.975747	R2A-NAG	FA	Inoculated	1	14	3983	Proteobacteria	Gammaproteobacteria	Pseudomonadales	Pseudomonadaceae	Pseudomonas
Taga_10|54	Zotu1	0.909516	R2A-NAG	Cre	Inoculated	1	14	2915	Proteobacteria	Gammaproteobacteria	Pseudomonadales	Pseudomonadaceae	Pseudomonas
Taga_10|55	Zotu1	0	R2A-NAG	5-OH	Inoculated	1	14	0	Proteobacteria	Gammaproteobacteria	Pseudomonadales	Pseudomonadaceae	Pseudomonas
Taga_10|56	Zotu1	0.35223	M9-NAG	B12	No Inoculation	0	14	379	Proteobacteria	Gammaproteobacteria	Pseudomonadales	Pseudomonadaceae	Pseudomonas
Taga_10|57	Zotu1	0.970885	R2A-NAG	H2O	Inoculated	2	14	4335	Proteobacteria	Gammaproteobacteria	Pseudomonadales	Pseudomonadaceae	Pseudomonas
Taga_10|58	Zotu1	0	R2A-NAG	B12	Inoculated	2	14	0	Proteobacteria	Gammaproteobacteria	Pseudomonadales	Pseudomonadaceae	Pseudomonas
Taga_10|59	Zotu1	0.781941	R2A-NAG	Cbi	Inoculated	2	14	2546	Proteobacteria	Gammaproteobacteria	Pseudomonadales	Pseudomonadaceae	Pseudomonas
Taga_10|6	Zotu1	0	M9-NAG	Cre	Inoculated	1	14	0	Proteobacteria	Gammaproteobacteria	Pseudomonadales	Pseudomonadaceae	Pseudomonas
Taga_10|60	Zotu1	0.977651	R2A-NAG	pB12	Inoculated	2	14	3587	Proteobacteria	Gammaproteobacteria	Pseudomonadales	Pseudomonadaceae	Pseudomonas
Taga_10|61	Zotu1	0.505382	R2A-NAG	FA	Inoculated	2	14	2066	Proteobacteria	Gammaproteobacteria	Pseudomonadales	Pseudomonadaceae	Pseudomonas
Taga_10|62	Zotu1	0.00446927	R2A-NAG	Cre	Inoculated	2	14	8	Proteobacteria	Gammaproteobacteria	Pseudomonadales	Pseudomonadaceae	Pseudomonas
Taga_10|63	Zotu1	0.449362	R2A-NAG	5-OH	Inoculated	2	14	1056	Proteobacteria	Gammaproteobacteria	Pseudomonadales	Pseudomonadaceae	Pseudomonas
Taga_10|64	Zotu1	0.7323717949000000	R2A-NAG	Cbi	No Inoculation	0	14	914	Proteobacteria	Gammaproteobacteria	Pseudomonadales	Pseudomonadaceae	Pseudomonas
Taga_10|65	Zotu1	0	R2A-NAG	H2O	Inoculated	3	14	0	Proteobacteria	Gammaproteobacteria	Pseudomonadales	Pseudomonadaceae	Pseudomonas
Taga_10|66	Zotu1	0.977315	R2A-NAG	B12	Inoculated	3	14	3145	Proteobacteria	Gammaproteobacteria	Pseudomonadales	Pseudomonadaceae	Pseudomonas
Taga_10|67	Zotu1	0.966009	R2A-NAG	Cbi	Inoculated	3	14	3183	Proteobacteria	Gammaproteobacteria	Pseudomonadales	Pseudomonadaceae	Pseudomonas
Taga_10|68	Zotu1	0.96885	R2A-NAG	pB12	Inoculated	3	14	3639	Proteobacteria	Gammaproteobacteria	Pseudomonadales	Pseudomonadaceae	Pseudomonas
Taga_10|69	Zotu1	0.973671	R2A-NAG	FA	Inoculated	3	14	3846	Proteobacteria	Gammaproteobacteria	Pseudomonadales	Pseudomonadaceae	Pseudomonas
Taga_10|7	Zotu1	0	M9-NAG	5-OH	Inoculated	1	14	0	Proteobacteria	Gammaproteobacteria	Pseudomonadales	Pseudomonadaceae	Pseudomonas
Taga_10|70	Zotu1	0.00125392	R2A-NAG	Cre	Inoculated	3	14	4	Proteobacteria	Gammaproteobacteria	Pseudomonadales	Pseudomonadaceae	Pseudomonas
Taga_10|71	Zotu1	0.987724	R2A-NAG	5-OH	Inoculated	3	14	4184	Proteobacteria	Gammaproteobacteria	Pseudomonadales	Pseudomonadaceae	Pseudomonas
Taga_10|72	Zotu1	0.889239	R2A-NAG	pB12	No Inoculation	0	14	1413	Proteobacteria	Gammaproteobacteria	Pseudomonadales	Pseudomonadaceae	Pseudomonas
Taga_10|73	Zotu1	0	R2A-NAG	H2O	Inoculated	4	14	0	Proteobacteria	Gammaproteobacteria	Pseudomonadales	Pseudomonadaceae	Pseudomonas
Taga_10|74	Zotu1	0	R2A-NAG	B12	Inoculated	4	14	0	Proteobacteria	Gammaproteobacteria	Pseudomonadales	Pseudomonadaceae	Pseudomonas
Taga_10|75	Zotu1	0.969289	R2A-NAG	Cbi	Inoculated	4	14	3819	Proteobacteria	Gammaproteobacteria	Pseudomonadales	Pseudomonadaceae	Pseudomonas
Taga_10|76	Zotu1	0	R2A-NAG	pB12	Inoculated	4	14	0	Proteobacteria	Gammaproteobacteria	Pseudomonadales	Pseudomonadaceae	Pseudomonas
Taga_10|77	Zotu1	0.93096	R2A-NAG	FA	Inoculated	4	14	4315	Proteobacteria	Gammaproteobacteria	Pseudomonadales	Pseudomonadaceae	Pseudomonas
Taga_10|78	Zotu1	0	R2A-NAG	Cre	Inoculated	4	14	0	Proteobacteria	Gammaproteobacteria	Pseudomonadales	Pseudomonadaceae	Pseudomonas
Taga_10|79	Zotu1	0.978934	R2A-NAG	5-OH	Inoculated	4	14	3950	Proteobacteria	Gammaproteobacteria	Pseudomonadales	Pseudomonadaceae	Pseudomonas
Taga_10|8	Zotu1	0.49594	M9-NAG	B12	No Inoculation	0	14	794	Proteobacteria	Gammaproteobacteria	Pseudomonadales	Pseudomonadaceae	Pseudomonas
Taga_10|80	Zotu1	0.5082116788000000	R2A-NAG	FA	No Inoculation	0	14	557	Proteobacteria	Gammaproteobacteria	Pseudomonadales	Pseudomonadaceae	Pseudomonas
Taga_10|81	Zotu1	0	R2A-NAG	H2O	Inoculated	5	14	0	Proteobacteria	Gammaproteobacteria	Pseudomonadales	Pseudomonadaceae	Pseudomonas
Taga_10|82	Zotu1	0	R2A-NAG	B12	Inoculated	5	14	0	Proteobacteria	Gammaproteobacteria	Pseudomonadales	Pseudomonadaceae	Pseudomonas
Taga_10|83	Zotu1	0.975518	R2A-NAG	Cbi	Inoculated	5	14	3905	Proteobacteria	Gammaproteobacteria	Pseudomonadales	Pseudomonadaceae	Pseudomonas
Taga_10|84	Zotu1	0.962414	R2A-NAG	pB12	Inoculated	5	14	3508	Proteobacteria	Gammaproteobacteria	Pseudomonadales	Pseudomonadaceae	Pseudomonas
Taga_10|85	Zotu1	0	R2A-NAG	FA	Inoculated	5	14	0	Proteobacteria	Gammaproteobacteria	Pseudomonadales	Pseudomonadaceae	Pseudomonas
Taga_10|86	Zotu1	0	R2A-NAG	Cre	Inoculated	5	14	0	Proteobacteria	Gammaproteobacteria	Pseudomonadales	Pseudomonadaceae	Pseudomonas
Taga_10|87	Zotu1	0.986023	R2A-NAG	5-OH	Inoculated	5	14	4021	Proteobacteria	Gammaproteobacteria	Pseudomonadales	Pseudomonadaceae	Pseudomonas
Taga_10|88	Zotu1	0.493045	R2A-NAG	Cre	No Inoculation	0	14	638	Proteobacteria	Gammaproteobacteria	Pseudomonadales	Pseudomonadaceae	Pseudomonas
Taga_10|89	Zotu1	0	R2A-NAG	H2O	Inoculated	6	14	0	Proteobacteria	Gammaproteobacteria	Pseudomonadales	Pseudomonadaceae	Pseudomonas
Taga_10|9	Zotu1	0.99541	M9-NAG	H2O	Inoculated	2	14	5205	Proteobacteria	Gammaproteobacteria	Pseudomonadales	Pseudomonadaceae	Pseudomonas
Taga_10|90	Zotu1	0.952216	R2A-NAG	B12	Inoculated	6	14	3308	Proteobacteria	Gammaproteobacteria	Pseudomonadales	Pseudomonadaceae	Pseudomonas
Taga_10|91	Zotu1	0	R2A-NAG	Cbi	Inoculated	6	14	0	Proteobacteria	Gammaproteobacteria	Pseudomonadales	Pseudomonadaceae	Pseudomonas
Taga_10|92	Zotu1	0	R2A-NAG	pB12	Inoculated	6	14	0	Proteobacteria	Gammaproteobacteria	Pseudomonadales	Pseudomonadaceae	Pseudomonas
Taga_10|93	Zotu1	0.961033	R2A-NAG	FA	Inoculated	6	14	4094	Proteobacteria	Gammaproteobacteria	Pseudomonadales	Pseudomonadaceae	Pseudomonas
Taga_10|94	Zotu1	0.899204	R2A-NAG	Cre	Inoculated	6	14	3274	Proteobacteria	Gammaproteobacteria	Pseudomonadales	Pseudomonadaceae	Pseudomonas
Taga_10|95	Zotu1	0	R2A-NAG	5-OH	Inoculated	6	14	0	Proteobacteria	Gammaproteobacteria	Pseudomonadales	Pseudomonadaceae	Pseudomonas
Taga_10|96	Zotu1	0.6283967391000000	R2A-NAG	5-OH	No Inoculation	0	14	925	Proteobacteria	Gammaproteobacteria	Pseudomonadales	Pseudomonadaceae	Pseudomonas
Taga_5|1	Zotu1	0.817315	M9-NAG	H2O	Inoculated	1	1	5145	Proteobacteria	Gammaproteobacteria	Pseudomonadales	Pseudomonadaceae	Pseudomonas
Taga_5|10	Zotu1	0	M9-NAG	B12	Inoculated	2	1	0	Proteobacteria	Gammaproteobacteria	Pseudomonadales	Pseudomonadaceae	Pseudomonas
Taga_5|11	Zotu1	0.000547285	M9-NAG	Cbi	Inoculated	2	1	5	Proteobacteria	Gammaproteobacteria	Pseudomonadales	Pseudomonadaceae	Pseudomonas
Taga_5|12	Zotu1	0.657898	M9-NAG	pB12	Inoculated	2	1	5602	Proteobacteria	Gammaproteobacteria	Pseudomonadales	Pseudomonadaceae	Pseudomonas
Taga_5|13	Zotu1	0.0333453	M9-NAG	FA	Inoculated	2	1	278	Proteobacteria	Gammaproteobacteria	Pseudomonadales	Pseudomonadaceae	Pseudomonas
Taga_5|14	Zotu1	0	M9-NAG	Cre	Inoculated	2	1	0	Proteobacteria	Gammaproteobacteria	Pseudomonadales	Pseudomonadaceae	Pseudomonas
Taga_5|15	Zotu1	0.777035	M9-NAG	5-OH	Inoculated	2	1	7444	Proteobacteria	Gammaproteobacteria	Pseudomonadales	Pseudomonadaceae	Pseudomonas
Taga_5|16	Zotu1	0.787219	M9-NAG	Cbi	No Inoculation	0	1	6874	Proteobacteria	Gammaproteobacteria	Pseudomonadales	Pseudomonadaceae	Pseudomonas
Taga_5|17	Zotu1	0.816921	M9-NAG	H2O	Inoculated	3	1	5774	Proteobacteria	Gammaproteobacteria	Pseudomonadales	Pseudomonadaceae	Pseudomonas
Taga_5|18	Zotu1	0.00228637	M9-NAG	B12	Inoculated	3	1	16	Proteobacteria	Gammaproteobacteria	Pseudomonadales	Pseudomonadaceae	Pseudomonas
Taga_5|19	Zotu1	0.00248108	M9-NAG	Cbi	Inoculated	3	1	20	Proteobacteria	Gammaproteobacteria	Pseudomonadales	Pseudomonadaceae	Pseudomonas
Taga_5|2	Zotu1	0	M9-NAG	B12	Inoculated	1	1	0	Proteobacteria	Gammaproteobacteria	Pseudomonadales	Pseudomonadaceae	Pseudomonas
Taga_5|20	Zotu1	0.895256	M9-NAG	pB12	Inoculated	3	1	7436	Proteobacteria	Gammaproteobacteria	Pseudomonadales	Pseudomonadaceae	Pseudomonas
Taga_5|21	Zotu1	0.0380477	M9-NAG	FA	Inoculated	3	1	297	Proteobacteria	Gammaproteobacteria	Pseudomonadales	Pseudomonadaceae	Pseudomonas
Taga_5|22	Zotu1	0.000426667	M9-NAG	Cre	Inoculated	3	1	4	Proteobacteria	Gammaproteobacteria	Pseudomonadales	Pseudomonadaceae	Pseudomonas
Taga_5|23	Zotu1	0.00664151	M9-NAG	5-OH	Inoculated	3	1	44	Proteobacteria	Gammaproteobacteria	Pseudomonadales	Pseudomonadaceae	Pseudomonas
Taga_5|24	Zotu1	0.0581309	M9-NAG	pB12	No Inoculation	0	1	390	Proteobacteria	Gammaproteobacteria	Pseudomonadales	Pseudomonadaceae	Pseudomonas
Taga_5|25	Zotu1	0.00500417	M9-NAG	H2O	Inoculated	4	1	36	Proteobacteria	Gammaproteobacteria	Pseudomonadales	Pseudomonadaceae	Pseudomonas
Taga_5|26	Zotu1	0.588715	M9-NAG	B12	Inoculated	4	1	4914	Proteobacteria	Gammaproteobacteria	Pseudomonadales	Pseudomonadaceae	Pseudomonas
Taga_5|27	Zotu1	0.00178333	M9-NAG	Cbi	Inoculated	4	1	12	Proteobacteria	Gammaproteobacteria	Pseudomonadales	Pseudomonadaceae	Pseudomonas
Taga_5|28	Zotu1	0.0405783	M9-NAG	pB12	Inoculated	4	1	247	Proteobacteria	Gammaproteobacteria	Pseudomonadales	Pseudomonadaceae	Pseudomonas
Taga_5|29	Zotu1	0.8299340132000000	M9-NAG	FA	Inoculated	4	1	8301	Proteobacteria	Gammaproteobacteria	Pseudomonadales	Pseudomonadaceae	Pseudomonas
Taga_5|3	Zotu1	0.00913301	M9-NAG	Cbi	Inoculated	1	1	71	Proteobacteria	Gammaproteobacteria	Pseudomonadales	Pseudomonadaceae	Pseudomonas
Taga_5|30	Zotu1	0.0397456	M9-NAG	Cre	Inoculated	4	1	350	Proteobacteria	Gammaproteobacteria	Pseudomonadales	Pseudomonadaceae	Pseudomonas
Taga_5|31	Zotu1	0.0127891	M9-NAG	5-OH	Inoculated	4	1	115	Proteobacteria	Gammaproteobacteria	Pseudomonadales	Pseudomonadaceae	Pseudomonas
Taga_5|32	Zotu1	0.184041	M9-NAG	FA	No Inoculation	0	1	828	Proteobacteria	Gammaproteobacteria	Pseudomonadales	Pseudomonadaceae	Pseudomonas
Taga_5|33	Zotu1	0.00331538	M9-NAG	H2O	Inoculated	5	1	24	Proteobacteria	Gammaproteobacteria	Pseudomonadales	Pseudomonadaceae	Pseudomonas
Taga_5|34	Zotu1	0	M9-NAG	B12	Inoculated	5	1	0	Proteobacteria	Gammaproteobacteria	Pseudomonadales	Pseudomonadaceae	Pseudomonas
Taga_5|35	Zotu1	0	M9-NAG	Cbi	Inoculated	5	1	0	Proteobacteria	Gammaproteobacteria	Pseudomonadales	Pseudomonadaceae	Pseudomonas
Taga_5|36	Zotu1	0.022113	M9-NAG	pB12	Inoculated	5	1	135	Proteobacteria	Gammaproteobacteria	Pseudomonadales	Pseudomonadaceae	Pseudomonas
Taga_5|37	Zotu1	0.0104584	M9-NAG	FA	Inoculated	5	1	81	Proteobacteria	Gammaproteobacteria	Pseudomonadales	Pseudomonadaceae	Pseudomonas
Taga_5|38	Zotu1	0.0448512	M9-NAG	Cre	Inoculated	5	1	321	Proteobacteria	Gammaproteobacteria	Pseudomonadales	Pseudomonadaceae	Pseudomonas
Taga_5|39	Zotu1	0.0171616	M9-NAG	5-OH	Inoculated	5	1	115	Proteobacteria	Gammaproteobacteria	Pseudomonadales	Pseudomonadaceae	Pseudomonas
Taga_5|4	Zotu1	0.865519	M9-NAG	pB12	Inoculated	1	1	7292	Proteobacteria	Gammaproteobacteria	Pseudomonadales	Pseudomonadaceae	Pseudomonas
Taga_5|40	Zotu1	0.191185	M9-NAG	Cre	No Inoculation	0	1	1041	Proteobacteria	Gammaproteobacteria	Pseudomonadales	Pseudomonadaceae	Pseudomonas
Taga_5|41	Zotu1	0.00193165	M9-NAG	H2O	Inoculated	6	1	13	Proteobacteria	Gammaproteobacteria	Pseudomonadales	Pseudomonadaceae	Pseudomonas
Taga_5|42	Zotu1	0	M9-NAG	B12	Inoculated	6	1	0	Proteobacteria	Gammaproteobacteria	Pseudomonadales	Pseudomonadaceae	Pseudomonas
Taga_5|43	Zotu1	0.784073	M9-NAG	Cbi	Inoculated	6	1	6961	Proteobacteria	Gammaproteobacteria	Pseudomonadales	Pseudomonadaceae	Pseudomonas
Taga_5|44	Zotu1	0.0302731	M9-NAG	pB12	Inoculated	6	1	153	Proteobacteria	Gammaproteobacteria	Pseudomonadales	Pseudomonadaceae	Pseudomonas
Taga_5|45	Zotu1	0.816257	M9-NAG	FA	Inoculated	6	1	8445	Proteobacteria	Gammaproteobacteria	Pseudomonadales	Pseudomonadaceae	Pseudomonas
Taga_5|46	Zotu1	0.0128436	M9-NAG	Cre	Inoculated	6	1	107	Proteobacteria	Gammaproteobacteria	Pseudomonadales	Pseudomonadaceae	Pseudomonas
Taga_5|47	Zotu1	0.0211689	M9-NAG	5-OH	Inoculated	6	1	184	Proteobacteria	Gammaproteobacteria	Pseudomonadales	Pseudomonadaceae	Pseudomonas
Taga_5|48	Zotu1	0.145984	M9-NAG	5-OH	No Inoculation	0	1	667	Proteobacteria	Gammaproteobacteria	Pseudomonadales	Pseudomonadaceae	Pseudomonas
Taga_5|49	Zotu1	0.0157277	R2A-NAG	H2O	Inoculated	1	1	79	Proteobacteria	Gammaproteobacteria	Pseudomonadales	Pseudomonadaceae	Pseudomonas
Taga_5|5	Zotu1	0.0368738	M9-NAG	FA	Inoculated	1	1	318	Proteobacteria	Gammaproteobacteria	Pseudomonadales	Pseudomonadaceae	Pseudomonas
Taga_5|50	Zotu1	0.000789141	R2A-NAG	B12	Inoculated	1	1	5	Proteobacteria	Gammaproteobacteria	Pseudomonadales	Pseudomonadaceae	Pseudomonas
Taga_5|51	Zotu1	0.0132023	R2A-NAG	Cbi	Inoculated	1	1	90	Proteobacteria	Gammaproteobacteria	Pseudomonadales	Pseudomonadaceae	Pseudomonas
Taga_5|52	Zotu1	0.00653207	R2A-NAG	pB12	Inoculated	1	1	33	Proteobacteria	Gammaproteobacteria	Pseudomonadales	Pseudomonadaceae	Pseudomonas
Taga_5|53	Zotu1	0.6731318599000000	R2A-NAG	FA	Inoculated	1	1	4477	Proteobacteria	Gammaproteobacteria	Pseudomonadales	Pseudomonadaceae	Pseudomonas
Taga_5|54	Zotu1	0.0481106	R2A-NAG	Cre	Inoculated	1	1	261	Proteobacteria	Gammaproteobacteria	Pseudomonadales	Pseudomonadaceae	Pseudomonas
Taga_5|55	Zotu1	0.00226148	R2A-NAG	5-OH	Inoculated	1	1	16	Proteobacteria	Gammaproteobacteria	Pseudomonadales	Pseudomonadaceae	Pseudomonas
Taga_5|56	Zotu1	0.290764	R2A-NAG	B12	No Inoculation	0	1	1168	Proteobacteria	Gammaproteobacteria	Pseudomonadales	Pseudomonadaceae	Pseudomonas
Taga_5|57	Zotu1	0.7929313099000000	R2A-NAG	H2O	Inoculated	2	1	3971	Proteobacteria	Gammaproteobacteria	Pseudomonadales	Pseudomonadaceae	Pseudomonas
Taga_5|58	Zotu1	0.00083682	R2A-NAG	B12	Inoculated	2	1	4	Proteobacteria	Gammaproteobacteria	Pseudomonadales	Pseudomonadaceae	Pseudomonas
Taga_5|59	Zotu1	0.0118143	R2A-NAG	Cbi	Inoculated	2	1	56	Proteobacteria	Gammaproteobacteria	Pseudomonadales	Pseudomonadaceae	Pseudomonas
Taga_5|6	Zotu1	0.0004649	M9-NAG	Cre	Inoculated	1	1	4	Proteobacteria	Gammaproteobacteria	Pseudomonadales	Pseudomonadaceae	Pseudomonas
Taga_5|60	Zotu1	0.763751	R2A-NAG	pB12	Inoculated	2	1	3624	Proteobacteria	Gammaproteobacteria	Pseudomonadales	Pseudomonadaceae	Pseudomonas
Taga_5|61	Zotu1	0.153311	R2A-NAG	FA	Inoculated	2	1	926	Proteobacteria	Gammaproteobacteria	Pseudomonadales	Pseudomonadaceae	Pseudomonas
Taga_5|62	Zotu1	0.0241026	R2A-NAG	Cre	Inoculated	2	1	94	Proteobacteria	Gammaproteobacteria	Pseudomonadales	Pseudomonadaceae	Pseudomonas
Taga_5|63	Zotu1	0.5994714987000000	R2A-NAG	5-OH	Inoculated	2	1	3176	Proteobacteria	Gammaproteobacteria	Pseudomonadales	Pseudomonadaceae	Pseudomonas
Taga_5|64	Zotu1	0.5664276677000000	R2A-NAG	Cbi	No Inoculation	0	1	1343	Proteobacteria	Gammaproteobacteria	Pseudomonadales	Pseudomonadaceae	Pseudomonas
Taga_5|65	Zotu1	0.0116718	R2A-NAG	H2O	Inoculated	3	1	34	Proteobacteria	Gammaproteobacteria	Pseudomonadales	Pseudomonadaceae	Pseudomonas
Taga_5|66	Zotu1	0.93037	R2A-NAG	B12	Inoculated	3	1	3140	Proteobacteria	Gammaproteobacteria	Pseudomonadales	Pseudomonadaceae	Pseudomonas
Taga_5|67	Zotu1	0.743037	R2A-NAG	Cbi	Inoculated	3	1	2828	Proteobacteria	Gammaproteobacteria	Pseudomonadales	Pseudomonadaceae	Pseudomonas
Taga_5|68	Zotu1	0.00889363	R2A-NAG	pB12	Inoculated	3	1	25	Proteobacteria	Gammaproteobacteria	Pseudomonadales	Pseudomonadaceae	Pseudomonas
Taga_5|69	Zotu1	0.662496	R2A-NAG	FA	Inoculated	3	1	2330	Proteobacteria	Gammaproteobacteria	Pseudomonadales	Pseudomonadaceae	Pseudomonas
Taga_5|7	Zotu1	0.00612131	M9-NAG	5-OH	Inoculated	1	1	44	Proteobacteria	Gammaproteobacteria	Pseudomonadales	Pseudomonadaceae	Pseudomonas
Taga_5|70	Zotu1	0.0373696	R2A-NAG	Cre	Inoculated	3	1	129	Proteobacteria	Gammaproteobacteria	Pseudomonadales	Pseudomonadaceae	Pseudomonas
Taga_5|71	Zotu1	0.600305	R2A-NAG	5-OH	Inoculated	3	1	2753	Proteobacteria	Gammaproteobacteria	Pseudomonadales	Pseudomonadaceae	Pseudomonas
Taga_5|72	Zotu1	0.408892	R2A-NAG	pB12	No Inoculation	0	1	561	Proteobacteria	Gammaproteobacteria	Pseudomonadales	Pseudomonadaceae	Pseudomonas
Taga_5|73	Zotu1	0.0100897	R2A-NAG	H2O	Inoculated	4	1	27	Proteobacteria	Gammaproteobacteria	Pseudomonadales	Pseudomonadaceae	Pseudomonas
Taga_5|74	Zotu1	0.0242981	R2A-NAG	B12	Inoculated	4	1	45	Proteobacteria	Gammaproteobacteria	Pseudomonadales	Pseudomonadaceae	Pseudomonas
Taga_5|75	Zotu1	0.792263	R2A-NAG	Cbi	Inoculated	4	1	2601	Proteobacteria	Gammaproteobacteria	Pseudomonadales	Pseudomonadaceae	Pseudomonas
Taga_5|76	Zotu1	0	R2A-NAG	pB12	Inoculated	4	1	0	Proteobacteria	Gammaproteobacteria	Pseudomonadales	Pseudomonadaceae	Pseudomonas
Taga_5|77	Zotu1	0.526506	R2A-NAG	FA	Inoculated	4	1	1897	Proteobacteria	Gammaproteobacteria	Pseudomonadales	Pseudomonadaceae	Pseudomonas
Taga_5|78	Zotu1	0.0772976	R2A-NAG	Cre	Inoculated	4	1	254	Proteobacteria	Gammaproteobacteria	Pseudomonadales	Pseudomonadaceae	Pseudomonas
Taga_5|79	Zotu1	0.544011	R2A-NAG	5-OH	Inoculated	4	1	1953	Proteobacteria	Gammaproteobacteria	Pseudomonadales	Pseudomonadaceae	Pseudomonas
Taga_5|8	Zotu1	0.330209	M9-NAG	B12	No Inoculation	0	1	1057	Proteobacteria	Gammaproteobacteria	Pseudomonadales	Pseudomonadaceae	Pseudomonas
Taga_5|80	Zotu1	0.5488	R2A-NAG	FA	No Inoculation	0	1	343	Proteobacteria	Gammaproteobacteria	Pseudomonadales	Pseudomonadaceae	Pseudomonas
Taga_5|81	Zotu1	0.0155239	R2A-NAG	H2O	Inoculated	5	1	36	Proteobacteria	Gammaproteobacteria	Pseudomonadales	Pseudomonadaceae	Pseudomonas
Taga_5|82	Zotu1	0.0411392	R2A-NAG	B12	Inoculated	5	1	78	Proteobacteria	Gammaproteobacteria	Pseudomonadales	Pseudomonadaceae	Pseudomonas
Taga_5|83	Zotu1	0.750836	R2A-NAG	Cbi	Inoculated	5	1	1796	Proteobacteria	Gammaproteobacteria	Pseudomonadales	Pseudomonadaceae	Pseudomonas
Taga_5|84	Zotu1	0.6395434462000000	R2A-NAG	pB12	Inoculated	5	1	1737	Proteobacteria	Gammaproteobacteria	Pseudomonadales	Pseudomonadaceae	Pseudomonas
Taga_5|85	Zotu1	0.025572	R2A-NAG	FA	Inoculated	5	1	76	Proteobacteria	Gammaproteobacteria	Pseudomonadales	Pseudomonadaceae	Pseudomonas
Taga_5|86	Zotu1	0.132521	R2A-NAG	Cre	Inoculated	5	1	337	Proteobacteria	Gammaproteobacteria	Pseudomonadales	Pseudomonadaceae	Pseudomonas
Taga_5|87	Zotu1	0.48014	R2A-NAG	5-OH	Inoculated	5	1	1100	Proteobacteria	Gammaproteobacteria	Pseudomonadales	Pseudomonadaceae	Pseudomonas
Taga_5|88	Zotu1	0.5044091711000000	R2A-NAG	Cre	No Inoculation	0	1	286	Proteobacteria	Gammaproteobacteria	Pseudomonadales	Pseudomonadaceae	Pseudomonas
Taga_5|89	Zotu1	0.0213489	R2A-NAG	H2O	Inoculated	6	1	44	Proteobacteria	Gammaproteobacteria	Pseudomonadales	Pseudomonadaceae	Pseudomonas
Taga_5|9	Zotu1	0.765461	M9-NAG	H2O	Inoculated	2	1	6498	Proteobacteria	Gammaproteobacteria	Pseudomonadales	Pseudomonadaceae	Pseudomonas
Taga_5|90	Zotu1	0.242136	R2A-NAG	B12	Inoculated	6	1	408	Proteobacteria	Gammaproteobacteria	Pseudomonadales	Pseudomonadaceae	Pseudomonas
Taga_5|91	Zotu1	0.00237208	R2A-NAG	Cbi	Inoculated	6	1	7	Proteobacteria	Gammaproteobacteria	Pseudomonadales	Pseudomonadaceae	Pseudomonas
Taga_5|92	Zotu1	0.00204499	R2A-NAG	pB12	Inoculated	6	1	6	Proteobacteria	Gammaproteobacteria	Pseudomonadales	Pseudomonadaceae	Pseudomonas
Taga_5|93	Zotu1	0.759424	R2A-NAG	FA	Inoculated	6	1	1370	Proteobacteria	Gammaproteobacteria	Pseudomonadales	Pseudomonadaceae	Pseudomonas
Taga_5|94	Zotu1	0.793566	R2A-NAG	Cre	Inoculated	6	1	1776	Proteobacteria	Gammaproteobacteria	Pseudomonadales	Pseudomonadaceae	Pseudomonas
Taga_5|95	Zotu1	0.001207	R2A-NAG	5-OH	Inoculated	6	1	4	Proteobacteria	Gammaproteobacteria	Pseudomonadales	Pseudomonadaceae	Pseudomonas
Taga_5|96	Zotu1	0.495098	R2A-NAG	5-OH	No Inoculation	0	1	202	Proteobacteria	Gammaproteobacteria	Pseudomonadales	Pseudomonadaceae	Pseudomonas
Taga_6|16	Zotu1	0.530849	M9-NAG	H2O	No Inoculation	0	1	1738	Proteobacteria	Gammaproteobacteria	Pseudomonadales	Pseudomonadaceae	Pseudomonas
Taga_6|24	Zotu1	0.390618	R2A-NAG	H2O	No Inoculation	0	1	891	Proteobacteria	Gammaproteobacteria	Pseudomonadales	Pseudomonadaceae	Pseudomonas
Taga_6|32	Zotu1	0.193616	R2A-NAG	H2O	No Inoculation	0	1	370	Proteobacteria	Gammaproteobacteria	Pseudomonadales	Pseudomonadaceae	Pseudomonas
Taga_6|8	Zotu1	0.589653	M9-NAG	H2O	No Inoculation	0	1	2348	Proteobacteria	Gammaproteobacteria	Pseudomonadales	Pseudomonadaceae	Pseudomonas
Taga_7|1	Zotu1	0.884461	M9-NAG	H2O	Inoculated	1	2	5060	Proteobacteria	Gammaproteobacteria	Pseudomonadales	Pseudomonadaceae	Pseudomonas
Taga_7|10	Zotu1	0.00345253	M9-NAG	B12	Inoculated	2	2	28	Proteobacteria	Gammaproteobacteria	Pseudomonadales	Pseudomonadaceae	Pseudomonas
Taga_7|11	Zotu1	0.00895158	M9-NAG	Cbi	Inoculated	2	2	66	Proteobacteria	Gammaproteobacteria	Pseudomonadales	Pseudomonadaceae	Pseudomonas
Taga_7|12	Zotu1	0.6419053020000000	M9-NAG	pB12	Inoculated	2	2	4528	Proteobacteria	Gammaproteobacteria	Pseudomonadales	Pseudomonadaceae	Pseudomonas
Taga_7|13	Zotu1	0.0740913	M9-NAG	FA	Inoculated	2	2	477	Proteobacteria	Gammaproteobacteria	Pseudomonadales	Pseudomonadaceae	Pseudomonas
Taga_7|14	Zotu1	0.00102071	M9-NAG	Cre	Inoculated	2	2	7	Proteobacteria	Gammaproteobacteria	Pseudomonadales	Pseudomonadaceae	Pseudomonas
Taga_7|15	Zotu1	0.906001	M9-NAG	5-OH	Inoculated	2	2	5571	Proteobacteria	Gammaproteobacteria	Pseudomonadales	Pseudomonadaceae	Pseudomonas
Taga_7|16	Zotu1	0.554913	M9-NAG	Cbi	No Inoculation	0	2	1728	Proteobacteria	Gammaproteobacteria	Pseudomonadales	Pseudomonadaceae	Pseudomonas
Taga_7|17	Zotu1	0.678152	M9-NAG	H2O	Inoculated	3	2	4448	Proteobacteria	Gammaproteobacteria	Pseudomonadales	Pseudomonadaceae	Pseudomonas
Taga_7|18	Zotu1	0.0159732	M9-NAG	B12	Inoculated	3	2	124	Proteobacteria	Gammaproteobacteria	Pseudomonadales	Pseudomonadaceae	Pseudomonas
Taga_7|19	Zotu1	0.00879666	M9-NAG	Cbi	Inoculated	3	2	78	Proteobacteria	Gammaproteobacteria	Pseudomonadales	Pseudomonadaceae	Pseudomonas
Taga_7|2	Zotu1	0.00237605	M9-NAG	B12	Inoculated	1	2	15	Proteobacteria	Gammaproteobacteria	Pseudomonadales	Pseudomonadaceae	Pseudomonas
Taga_7|20	Zotu1	0.836128	M9-NAG	pB12	Inoculated	3	2	6184	Proteobacteria	Gammaproteobacteria	Pseudomonadales	Pseudomonadaceae	Pseudomonas
Taga_7|21	Zotu1	0.188968	M9-NAG	FA	Inoculated	3	2	1408	Proteobacteria	Gammaproteobacteria	Pseudomonadales	Pseudomonadaceae	Pseudomonas
Taga_7|22	Zotu1	0	M9-NAG	Cre	Inoculated	3	2	0	Proteobacteria	Gammaproteobacteria	Pseudomonadales	Pseudomonadaceae	Pseudomonas
Taga_7|23	Zotu1	0.0123396	M9-NAG	5-OH	Inoculated	3	2	50	Proteobacteria	Gammaproteobacteria	Pseudomonadales	Pseudomonadaceae	Pseudomonas
Taga_7|24	Zotu1	0.7364532020000000	M9-NAG	pB12	No Inoculation	0	2	3289	Proteobacteria	Gammaproteobacteria	Pseudomonadales	Pseudomonadaceae	Pseudomonas
Taga_7|25	Zotu1	0.00769354	M9-NAG	H2O	Inoculated	4	2	48	Proteobacteria	Gammaproteobacteria	Pseudomonadales	Pseudomonadaceae	Pseudomonas
Taga_7|26	Zotu1	0.704099	M9-NAG	B12	Inoculated	4	2	6132	Proteobacteria	Gammaproteobacteria	Pseudomonadales	Pseudomonadaceae	Pseudomonas
Taga_7|27	Zotu1	0	M9-NAG	Cbi	Inoculated	4	2	0	Proteobacteria	Gammaproteobacteria	Pseudomonadales	Pseudomonadaceae	Pseudomonas
Taga_7|28	Zotu1	0.193352	M9-NAG	pB12	Inoculated	4	2	1175	Proteobacteria	Gammaproteobacteria	Pseudomonadales	Pseudomonadaceae	Pseudomonas
Taga_7|29	Zotu1	0.840047	M9-NAG	FA	Inoculated	4	2	6486	Proteobacteria	Gammaproteobacteria	Pseudomonadales	Pseudomonadaceae	Pseudomonas
Taga_7|3	Zotu1	0.00303987	M9-NAG	Cbi	Inoculated	1	2	26	Proteobacteria	Gammaproteobacteria	Pseudomonadales	Pseudomonadaceae	Pseudomonas
Taga_7|30	Zotu1	0.0360289	M9-NAG	Cre	Inoculated	4	2	319	Proteobacteria	Gammaproteobacteria	Pseudomonadales	Pseudomonadaceae	Pseudomonas
Taga_7|31	Zotu1	0.0277611	M9-NAG	5-OH	Inoculated	4	2	185	Proteobacteria	Gammaproteobacteria	Pseudomonadales	Pseudomonadaceae	Pseudomonas
Taga_7|32	Zotu1	0.30709	M9-NAG	FA	No Inoculation	0	2	784	Proteobacteria	Gammaproteobacteria	Pseudomonadales	Pseudomonadaceae	Pseudomonas
Taga_7|33	Zotu1	0.00662755	M9-NAG	H2O	Inoculated	5	2	61	Proteobacteria	Gammaproteobacteria	Pseudomonadales	Pseudomonadaceae	Pseudomonas
Taga_7|34	Zotu1	0.194967	M9-NAG	B12	Inoculated	5	2	1286	Proteobacteria	Gammaproteobacteria	Pseudomonadales	Pseudomonadaceae	Pseudomonas
Taga_7|35	Zotu1	0	M9-NAG	Cbi	Inoculated	5	2	0	Proteobacteria	Gammaproteobacteria	Pseudomonadales	Pseudomonadaceae	Pseudomonas
Taga_7|36	Zotu1	0.0376088	M9-NAG	pB12	Inoculated	5	2	268	Proteobacteria	Gammaproteobacteria	Pseudomonadales	Pseudomonadaceae	Pseudomonas
Taga_7|37	Zotu1	0.0344117	M9-NAG	FA	Inoculated	5	2	284	Proteobacteria	Gammaproteobacteria	Pseudomonadales	Pseudomonadaceae	Pseudomonas
Taga_7|38	Zotu1	0.0571116	M9-NAG	Cre	Inoculated	5	2	365	Proteobacteria	Gammaproteobacteria	Pseudomonadales	Pseudomonadaceae	Pseudomonas
Taga_7|39	Zotu1	0.0490559	M9-NAG	5-OH	Inoculated	5	2	265	Proteobacteria	Gammaproteobacteria	Pseudomonadales	Pseudomonadaceae	Pseudomonas
Taga_7|4	Zotu1	0.8560855263000000	M9-NAG	pB12	Inoculated	1	2	7287	Proteobacteria	Gammaproteobacteria	Pseudomonadales	Pseudomonadaceae	Pseudomonas
Taga_7|40	Zotu1	0.322154	M9-NAG	Cre	No Inoculation	0	2	951	Proteobacteria	Gammaproteobacteria	Pseudomonadales	Pseudomonadaceae	Pseudomonas
Taga_7|41	Zotu1	0.00311996	M9-NAG	H2O	Inoculated	6	2	29	Proteobacteria	Gammaproteobacteria	Pseudomonadales	Pseudomonadaceae	Pseudomonas
Taga_7|42	Zotu1	0.00116635	M9-NAG	B12	Inoculated	6	2	8	Proteobacteria	Gammaproteobacteria	Pseudomonadales	Pseudomonadaceae	Pseudomonas
Taga_7|43	Zotu1	0.746518	M9-NAG	Cbi	Inoculated	6	2	5413	Proteobacteria	Gammaproteobacteria	Pseudomonadales	Pseudomonadaceae	Pseudomonas
Taga_7|44	Zotu1	0.0780908	M9-NAG	pB12	Inoculated	6	2	571	Proteobacteria	Gammaproteobacteria	Pseudomonadales	Pseudomonadaceae	Pseudomonas
Taga_7|45	Zotu1	0.780377	M9-NAG	FA	Inoculated	6	2	5337	Proteobacteria	Gammaproteobacteria	Pseudomonadales	Pseudomonadaceae	Pseudomonas
Taga_7|46	Zotu1	0.0310747	M9-NAG	Cre	Inoculated	6	2	288	Proteobacteria	Gammaproteobacteria	Pseudomonadales	Pseudomonadaceae	Pseudomonas
Taga_7|47	Zotu1	0.0119785	M9-NAG	5-OH	Inoculated	6	2	89	Proteobacteria	Gammaproteobacteria	Pseudomonadales	Pseudomonadaceae	Pseudomonas
Taga_7|48	Zotu1	0.125669	M9-NAG	5-OH	No Inoculation	0	2	399	Proteobacteria	Gammaproteobacteria	Pseudomonadales	Pseudomonadaceae	Pseudomonas
Taga_7|49	Zotu1	0.0256561	R2A-NAG	H2O	Inoculated	1	2	174	Proteobacteria	Gammaproteobacteria	Pseudomonadales	Pseudomonadaceae	Pseudomonas
Taga_7|5	Zotu1	0.099884	M9-NAG	FA	Inoculated	1	2	775	Proteobacteria	Gammaproteobacteria	Pseudomonadales	Pseudomonadaceae	Pseudomonas
Taga_7|50	Zotu1	0.00199402	R2A-NAG	B12	Inoculated	1	2	12	Proteobacteria	Gammaproteobacteria	Pseudomonadales	Pseudomonadaceae	Pseudomonas
Taga_7|51	Zotu1	0.0253275	R2A-NAG	Cbi	Inoculated	1	2	232	Proteobacteria	Gammaproteobacteria	Pseudomonadales	Pseudomonadaceae	Pseudomonas
Taga_7|52	Zotu1	0.0890869	R2A-NAG	pB12	Inoculated	1	2	440	Proteobacteria	Gammaproteobacteria	Pseudomonadales	Pseudomonadaceae	Pseudomonas
Taga_7|53	Zotu1	0.793939	R2A-NAG	FA	Inoculated	1	2	6812	Proteobacteria	Gammaproteobacteria	Pseudomonadales	Pseudomonadaceae	Pseudomonas
Taga_7|54	Zotu1	0.117861	R2A-NAG	Cre	Inoculated	1	2	873	Proteobacteria	Gammaproteobacteria	Pseudomonadales	Pseudomonadaceae	Pseudomonas
Taga_7|55	Zotu1	0.0125798	R2A-NAG	5-OH	Inoculated	1	2	65	Proteobacteria	Gammaproteobacteria	Pseudomonadales	Pseudomonadaceae	Pseudomonas
Taga_7|56	Zotu1	0.0445056	M9-NAG	B12	No Inoculation	0	2	194	Proteobacteria	Gammaproteobacteria	Pseudomonadales	Pseudomonadaceae	Pseudomonas
Taga_7|57	Zotu1	0.8644664257000000	R2A-NAG	H2O	Inoculated	2	2	9089	Proteobacteria	Gammaproteobacteria	Pseudomonadales	Pseudomonadaceae	Pseudomonas
Taga_7|58	Zotu1	0.00129795	R2A-NAG	B12	Inoculated	2	2	9	Proteobacteria	Gammaproteobacteria	Pseudomonadales	Pseudomonadaceae	Pseudomonas
Taga_7|59	Zotu1	0.0814063	R2A-NAG	Cbi	Inoculated	2	2	345	Proteobacteria	Gammaproteobacteria	Pseudomonadales	Pseudomonadaceae	Pseudomonas
Taga_7|6	Zotu1	0	M9-NAG	Cre	Inoculated	1	2	0	Proteobacteria	Gammaproteobacteria	Pseudomonadales	Pseudomonadaceae	Pseudomonas
Taga_7|60	Zotu1	0.7985047631000000	R2A-NAG	pB12	Inoculated	2	2	6622	Proteobacteria	Gammaproteobacteria	Pseudomonadales	Pseudomonadaceae	Pseudomonas
Taga_7|61	Zotu1	0.159115	R2A-NAG	FA	Inoculated	2	2	1359	Proteobacteria	Gammaproteobacteria	Pseudomonadales	Pseudomonadaceae	Pseudomonas
Taga_7|62	Zotu1	0.1683561040000000	R2A-NAG	Cre	Inoculated	2	2	764	Proteobacteria	Gammaproteobacteria	Pseudomonadales	Pseudomonadaceae	Pseudomonas
Taga_7|63	Zotu1	0.48688	R2A-NAG	5-OH	Inoculated	2	2	2672	Proteobacteria	Gammaproteobacteria	Pseudomonadales	Pseudomonadaceae	Pseudomonas
Taga_7|64	Zotu1	0.3895067009000000	R2A-NAG	Cbi	No Inoculation	0	2	1366	Proteobacteria	Gammaproteobacteria	Pseudomonadales	Pseudomonadaceae	Pseudomonas
Taga_7|65	Zotu1	0.00426667	R2A-NAG	H2O	Inoculated	3	2	32	Proteobacteria	Gammaproteobacteria	Pseudomonadales	Pseudomonadaceae	Pseudomonas
Taga_7|66	Zotu1	0.934913	R2A-NAG	B12	Inoculated	3	2	6234	Proteobacteria	Gammaproteobacteria	Pseudomonadales	Pseudomonadaceae	Pseudomonas
Taga_7|67	Zotu1	0.799286	R2A-NAG	Cbi	Inoculated	3	2	5153	Proteobacteria	Gammaproteobacteria	Pseudomonadales	Pseudomonadaceae	Pseudomonas
Taga_7|68	Zotu1	0.0166419	R2A-NAG	pB12	Inoculated	3	2	123	Proteobacteria	Gammaproteobacteria	Pseudomonadales	Pseudomonadaceae	Pseudomonas
Taga_7|69	Zotu1	0.8711627907000000	R2A-NAG	FA	Inoculated	3	2	5619	Proteobacteria	Gammaproteobacteria	Pseudomonadales	Pseudomonadaceae	Pseudomonas
Taga_7|7	Zotu1	0.024144	M9-NAG	5-OH	Inoculated	1	2	110	Proteobacteria	Gammaproteobacteria	Pseudomonadales	Pseudomonadaceae	Pseudomonas
Taga_7|70	Zotu1	0.157683	R2A-NAG	Cre	Inoculated	3	2	1018	Proteobacteria	Gammaproteobacteria	Pseudomonadales	Pseudomonadaceae	Pseudomonas
Taga_7|71	Zotu1	0.76685	R2A-NAG	5-OH	Inoculated	3	2	5996	Proteobacteria	Gammaproteobacteria	Pseudomonadales	Pseudomonadaceae	Pseudomonas
Taga_7|72	Zotu1	0.541598	R2A-NAG	pB12	No Inoculation	0	2	2298	Proteobacteria	Gammaproteobacteria	Pseudomonadales	Pseudomonadaceae	Pseudomonas
Taga_7|73	Zotu1	0.00784465	R2A-NAG	H2O	Inoculated	4	2	61	Proteobacteria	Gammaproteobacteria	Pseudomonadales	Pseudomonadaceae	Pseudomonas
Taga_7|74	Zotu1	0.0648845	R2A-NAG	B12	Inoculated	4	2	250	Proteobacteria	Gammaproteobacteria	Pseudomonadales	Pseudomonadaceae	Pseudomonas
Taga_7|75	Zotu1	0.846735	R2A-NAG	Cbi	Inoculated	4	2	6834	Proteobacteria	Gammaproteobacteria	Pseudomonadales	Pseudomonadaceae	Pseudomonas
Taga_7|76	Zotu1	0.000793777	R2A-NAG	pB12	Inoculated	4	2	5	Proteobacteria	Gammaproteobacteria	Pseudomonadales	Pseudomonadaceae	Pseudomonas
Taga_7|77	Zotu1	0.691747	R2A-NAG	FA	Inoculated	4	2	5029	Proteobacteria	Gammaproteobacteria	Pseudomonadales	Pseudomonadaceae	Pseudomonas
Taga_7|78	Zotu1	0.129095	R2A-NAG	Cre	Inoculated	4	2	930	Proteobacteria	Gammaproteobacteria	Pseudomonadales	Pseudomonadaceae	Pseudomonas
Taga_7|79	Zotu1	0.621968	R2A-NAG	5-OH	Inoculated	4	2	3692	Proteobacteria	Gammaproteobacteria	Pseudomonadales	Pseudomonadaceae	Pseudomonas
Taga_7|8	Zotu1	0.414695	M9-NAG	B12	No Inoculation	0	2	1998	Proteobacteria	Gammaproteobacteria	Pseudomonadales	Pseudomonadaceae	Pseudomonas
Taga_7|80	Zotu1	0.180176	R2A-NAG	FA	No Inoculation	0	2	698	Proteobacteria	Gammaproteobacteria	Pseudomonadales	Pseudomonadaceae	Pseudomonas
Taga_7|81	Zotu1	0.00195797	R2A-NAG	H2O	Inoculated	5	2	15	Proteobacteria	Gammaproteobacteria	Pseudomonadales	Pseudomonadaceae	Pseudomonas
Taga_7|82	Zotu1	0.101386	R2A-NAG	B12	Inoculated	5	2	256	Proteobacteria	Gammaproteobacteria	Pseudomonadales	Pseudomonadaceae	Pseudomonas
Taga_7|83	Zotu1	0.804606	R2A-NAG	Cbi	Inoculated	5	2	5275	Proteobacteria	Gammaproteobacteria	Pseudomonadales	Pseudomonadaceae	Pseudomonas
Taga_7|84	Zotu1	0.786761	R2A-NAG	pB12	Inoculated	5	2	6656	Proteobacteria	Gammaproteobacteria	Pseudomonadales	Pseudomonadaceae	Pseudomonas
Taga_7|85	Zotu1	0.000995308	R2A-NAG	FA	Inoculated	5	2	7	Proteobacteria	Gammaproteobacteria	Pseudomonadales	Pseudomonadaceae	Pseudomonas
Taga_7|86	Zotu1	0.124825	R2A-NAG	Cre	Inoculated	5	2	1072	Proteobacteria	Gammaproteobacteria	Pseudomonadales	Pseudomonadaceae	Pseudomonas
Taga_7|87	Zotu1	0.730637	R2A-NAG	5-OH	Inoculated	5	2	4462	Proteobacteria	Gammaproteobacteria	Pseudomonadales	Pseudomonadaceae	Pseudomonas
Taga_7|88	Zotu1	0.232013	R2A-NAG	Cre	No Inoculation	0	2	832	Proteobacteria	Gammaproteobacteria	Pseudomonadales	Pseudomonadaceae	Pseudomonas
Taga_7|89	Zotu1	0.00609137	R2A-NAG	H2O	Inoculated	6	2	24	Proteobacteria	Gammaproteobacteria	Pseudomonadales	Pseudomonadaceae	Pseudomonas
Taga_7|9	Zotu1	0.792086	M9-NAG	H2O	Inoculated	2	2	5985	Proteobacteria	Gammaproteobacteria	Pseudomonadales	Pseudomonadaceae	Pseudomonas
Taga_7|90	Zotu1	0.800481	R2A-NAG	B12	Inoculated	6	2	3996	Proteobacteria	Gammaproteobacteria	Pseudomonadales	Pseudomonadaceae	Pseudomonas
Taga_7|91	Zotu1	0.00691288	R2A-NAG	Cbi	Inoculated	6	2	73	Proteobacteria	Gammaproteobacteria	Pseudomonadales	Pseudomonadaceae	Pseudomonas
Taga_7|92	Zotu1	0	R2A-NAG	pB12	Inoculated	6	2	0	Proteobacteria	Gammaproteobacteria	Pseudomonadales	Pseudomonadaceae	Pseudomonas
Taga_7|93	Zotu1	0.7789305666000000	R2A-NAG	FA	Inoculated	6	2	2928	Proteobacteria	Gammaproteobacteria	Pseudomonadales	Pseudomonadaceae	Pseudomonas
Taga_7|94	Zotu1	0.904072	R2A-NAG	Cre	Inoculated	6	2	7615	Proteobacteria	Gammaproteobacteria	Pseudomonadales	Pseudomonadaceae	Pseudomonas
Taga_7|95	Zotu1	0	R2A-NAG	5-OH	Inoculated	6	2	0	Proteobacteria	Gammaproteobacteria	Pseudomonadales	Pseudomonadaceae	Pseudomonas
Taga_7|96	Zotu1	0.0522806	R2A-NAG	5-OH	No Inoculation	0	2	196	Proteobacteria	Gammaproteobacteria	Pseudomonadales	Pseudomonadaceae	Pseudomonas
Taga_8|16	Zotu1	0.853243	M9-NAG	H2O	No Inoculation	0	2	9064	Proteobacteria	Gammaproteobacteria	Pseudomonadales	Pseudomonadaceae	Pseudomonas
Taga_8|24	Zotu1	0.0356537	R2A-NAG	H2O	No Inoculation	0	2	21	Proteobacteria	Gammaproteobacteria	Pseudomonadales	Pseudomonadaceae	Pseudomonas
Taga_8|32	Zotu1	0	R2A-NAG	H2O	No Inoculation	0	2	0	Proteobacteria	Gammaproteobacteria	Pseudomonadales	Pseudomonadaceae	Pseudomonas
Taga_8|8	Zotu1	0.8069174757000000	M9-NAG	H2O	No Inoculation	0	2	6649	Proteobacteria	Gammaproteobacteria	Pseudomonadales	Pseudomonadaceae	Pseudomonas
Taga_9|1	Zotu1	0.996416	M9-NAG	H2O	Inoculated	1	12	3614	Proteobacteria	Gammaproteobacteria	Pseudomonadales	Pseudomonadaceae	Pseudomonas
Taga_9|10	Zotu1	0.00807416	M9-NAG	B12	Inoculated	2	12	27	Proteobacteria	Gammaproteobacteria	Pseudomonadales	Pseudomonadaceae	Pseudomonas
Taga_9|11	Zotu1	0	M9-NAG	Cbi	Inoculated	2	12	0	Proteobacteria	Gammaproteobacteria	Pseudomonadales	Pseudomonadaceae	Pseudomonas
Taga_9|12	Zotu1	0.911017	M9-NAG	pB12	Inoculated	2	12	4300	Proteobacteria	Gammaproteobacteria	Pseudomonadales	Pseudomonadaceae	Pseudomonas
Taga_9|13	Zotu1	0	M9-NAG	FA	Inoculated	2	12	0	Proteobacteria	Gammaproteobacteria	Pseudomonadales	Pseudomonadaceae	Pseudomonas
Taga_9|14	Zotu1	0	M9-NAG	Cre	Inoculated	2	12	0	Proteobacteria	Gammaproteobacteria	Pseudomonadales	Pseudomonadaceae	Pseudomonas
Taga_9|15	Zotu1	0.997225	M9-NAG	5-OH	Inoculated	2	12	5391	Proteobacteria	Gammaproteobacteria	Pseudomonadales	Pseudomonadaceae	Pseudomonas
Taga_9|16	Zotu1	0.924242	M9-NAG	Cbi	No Inoculation	0	12	2074	Proteobacteria	Gammaproteobacteria	Pseudomonadales	Pseudomonadaceae	Pseudomonas
Taga_9|17	Zotu1	0.574387	M9-NAG	H2O	Inoculated	3	12	1664	Proteobacteria	Gammaproteobacteria	Pseudomonadales	Pseudomonadaceae	Pseudomonas
Taga_9|18	Zotu1	0.00130591	M9-NAG	B12	Inoculated	3	12	4	Proteobacteria	Gammaproteobacteria	Pseudomonadales	Pseudomonadaceae	Pseudomonas
Taga_9|19	Zotu1	0	M9-NAG	Cbi	Inoculated	3	12	0	Proteobacteria	Gammaproteobacteria	Pseudomonadales	Pseudomonadaceae	Pseudomonas
Taga_9|2	Zotu1	0.00276778	M9-NAG	B12	Inoculated	1	12	10	Proteobacteria	Gammaproteobacteria	Pseudomonadales	Pseudomonadaceae	Pseudomonas
Taga_9|20	Zotu1	0.98821	M9-NAG	pB12	Inoculated	3	12	4610	Proteobacteria	Gammaproteobacteria	Pseudomonadales	Pseudomonadaceae	Pseudomonas
Taga_9|21	Zotu1	0.989176	M9-NAG	FA	Inoculated	3	12	4935	Proteobacteria	Gammaproteobacteria	Pseudomonadales	Pseudomonadaceae	Pseudomonas
Taga_9|22	Zotu1	0.00105904	M9-NAG	Cre	Inoculated	3	12	4	Proteobacteria	Gammaproteobacteria	Pseudomonadales	Pseudomonadaceae	Pseudomonas
Taga_9|23	Zotu1	0	M9-NAG	5-OH	Inoculated	3	12	0	Proteobacteria	Gammaproteobacteria	Pseudomonadales	Pseudomonadaceae	Pseudomonas
Taga_9|24	Zotu1	0.346265	M9-NAG	pB12	No Inoculation	0	12	598	Proteobacteria	Gammaproteobacteria	Pseudomonadales	Pseudomonadaceae	Pseudomonas
Taga_9|25	Zotu1	0	M9-NAG	H2O	Inoculated	4	12	0	Proteobacteria	Gammaproteobacteria	Pseudomonadales	Pseudomonadaceae	Pseudomonas
Taga_9|26	Zotu1	0.7917444030000000	M9-NAG	B12	Inoculated	4	12	3395	Proteobacteria	Gammaproteobacteria	Pseudomonadales	Pseudomonadaceae	Pseudomonas
Taga_9|27	Zotu1	0.0907351	M9-NAG	Cbi	Inoculated	4	12	237	Proteobacteria	Gammaproteobacteria	Pseudomonadales	Pseudomonadaceae	Pseudomonas
Taga_9|28	Zotu1	0	M9-NAG	pB12	Inoculated	4	12	0	Proteobacteria	Gammaproteobacteria	Pseudomonadales	Pseudomonadaceae	Pseudomonas
Taga_9|29	Zotu1	0.997303	M9-NAG	FA	Inoculated	4	12	4807	Proteobacteria	Gammaproteobacteria	Pseudomonadales	Pseudomonadaceae	Pseudomonas
Taga_9|3	Zotu1	0	M9-NAG	Cbi	Inoculated	1	12	0	Proteobacteria	Gammaproteobacteria	Pseudomonadales	Pseudomonadaceae	Pseudomonas
Taga_9|30	Zotu1	0.967346	M9-NAG	Cre	Inoculated	4	12	4414	Proteobacteria	Gammaproteobacteria	Pseudomonadales	Pseudomonadaceae	Pseudomonas
Taga_9|31	Zotu1	0	M9-NAG	5-OH	Inoculated	4	12	0	Proteobacteria	Gammaproteobacteria	Pseudomonadales	Pseudomonadaceae	Pseudomonas
Taga_9|32	Zotu1	0.677645	M9-NAG	FA	No Inoculation	0	12	1358	Proteobacteria	Gammaproteobacteria	Pseudomonadales	Pseudomonadaceae	Pseudomonas
Taga_9|33	Zotu1	0	M9-NAG	H2O	Inoculated	5	12	0	Proteobacteria	Gammaproteobacteria	Pseudomonadales	Pseudomonadaceae	Pseudomonas
Taga_9|34	Zotu1	0.838111	M9-NAG	B12	Inoculated	5	12	3070	Proteobacteria	Gammaproteobacteria	Pseudomonadales	Pseudomonadaceae	Pseudomonas
Taga_9|35	Zotu1	0.00354513	M9-NAG	Cbi	Inoculated	5	12	13	Proteobacteria	Gammaproteobacteria	Pseudomonadales	Pseudomonadaceae	Pseudomonas
Taga_9|36	Zotu1	0.000973947	M9-NAG	pB12	Inoculated	5	12	4	Proteobacteria	Gammaproteobacteria	Pseudomonadales	Pseudomonadaceae	Pseudomonas
Taga_9|37	Zotu1	0	M9-NAG	FA	Inoculated	5	12	0	Proteobacteria	Gammaproteobacteria	Pseudomonadales	Pseudomonadaceae	Pseudomonas
Taga_9|38	Zotu1	0.964737	M9-NAG	Cre	Inoculated	5	12	3967	Proteobacteria	Gammaproteobacteria	Pseudomonadales	Pseudomonadaceae	Pseudomonas
Taga_9|39	Zotu1	0	M9-NAG	5-OH	Inoculated	5	12	0	Proteobacteria	Gammaproteobacteria	Pseudomonadales	Pseudomonadaceae	Pseudomonas
Taga_9|4	Zotu1	0.994728	M9-NAG	pB12	Inoculated	1	12	4151	Proteobacteria	Gammaproteobacteria	Pseudomonadales	Pseudomonadaceae	Pseudomonas
Taga_9|40	Zotu1	0.745565	M9-NAG	Cre	No Inoculation	0	12	1597	Proteobacteria	Gammaproteobacteria	Pseudomonadales	Pseudomonadaceae	Pseudomonas
Taga_9|41	Zotu1	0	M9-NAG	H2O	Inoculated	6	12	0	Proteobacteria	Gammaproteobacteria	Pseudomonadales	Pseudomonadaceae	Pseudomonas
Taga_9|42	Zotu1	0	M9-NAG	B12	Inoculated	6	12	0	Proteobacteria	Gammaproteobacteria	Pseudomonadales	Pseudomonadaceae	Pseudomonas
Taga_9|43	Zotu1	0.924596	M9-NAG	Cbi	Inoculated	6	12	4868	Proteobacteria	Gammaproteobacteria	Pseudomonadales	Pseudomonadaceae	Pseudomonas
Taga_9|44	Zotu1	0	M9-NAG	pB12	Inoculated	6	12	0	Proteobacteria	Gammaproteobacteria	Pseudomonadales	Pseudomonadaceae	Pseudomonas
Taga_9|45	Zotu1	0.898338	M9-NAG	FA	Inoculated	6	12	4595	Proteobacteria	Gammaproteobacteria	Pseudomonadales	Pseudomonadaceae	Pseudomonas
Taga_9|46	Zotu1	0.961744	M9-NAG	Cre	Inoculated	6	12	5229	Proteobacteria	Gammaproteobacteria	Pseudomonadales	Pseudomonadaceae	Pseudomonas
Taga_9|47	Zotu1	0	M9-NAG	5-OH	Inoculated	6	12	0	Proteobacteria	Gammaproteobacteria	Pseudomonadales	Pseudomonadaceae	Pseudomonas
Taga_9|48	Zotu1	0.570702	M9-NAG	5-OH	No Inoculation	0	12	1122	Proteobacteria	Gammaproteobacteria	Pseudomonadales	Pseudomonadaceae	Pseudomonas
Taga_9|49	Zotu1	0	R2A-NAG	H2O	Inoculated	1	12	0	Proteobacteria	Gammaproteobacteria	Pseudomonadales	Pseudomonadaceae	Pseudomonas
Taga_9|5	Zotu1	0.00142349	M9-NAG	FA	Inoculated	1	12	6	Proteobacteria	Gammaproteobacteria	Pseudomonadales	Pseudomonadaceae	Pseudomonas
Taga_9|50	Zotu1	0	R2A-NAG	B12	Inoculated	1	12	0	Proteobacteria	Gammaproteobacteria	Pseudomonadales	Pseudomonadaceae	Pseudomonas
Taga_9|51	Zotu1	0	R2A-NAG	Cbi	Inoculated	1	12	0	Proteobacteria	Gammaproteobacteria	Pseudomonadales	Pseudomonadaceae	Pseudomonas
Taga_9|52	Zotu1	0	R2A-NAG	pB12	Inoculated	1	12	0	Proteobacteria	Gammaproteobacteria	Pseudomonadales	Pseudomonadaceae	Pseudomonas
Taga_9|53	Zotu1	0.986229	R2A-NAG	FA	Inoculated	1	12	4870	Proteobacteria	Gammaproteobacteria	Pseudomonadales	Pseudomonadaceae	Pseudomonas
Taga_9|54	Zotu1	0.907689	R2A-NAG	Cre	Inoculated	1	12	4061	Proteobacteria	Gammaproteobacteria	Pseudomonadales	Pseudomonadaceae	Pseudomonas
Taga_9|55	Zotu1	0.00150021	R2A-NAG	5-OH	Inoculated	1	12	7	Proteobacteria	Gammaproteobacteria	Pseudomonadales	Pseudomonadaceae	Pseudomonas
Taga_9|56	Zotu1	0.361153	M9-NAG	B12	No Inoculation	0	12	965	Proteobacteria	Gammaproteobacteria	Pseudomonadales	Pseudomonadaceae	Pseudomonas
Taga_9|57	Zotu1	0.934134	R2A-NAG	H2O	Inoculated	2	12	5602	Proteobacteria	Gammaproteobacteria	Pseudomonadales	Pseudomonadaceae	Pseudomonas
Taga_9|58	Zotu1	0.000987654	R2A-NAG	B12	Inoculated	2	12	4	Proteobacteria	Gammaproteobacteria	Pseudomonadales	Pseudomonadaceae	Pseudomonas
Taga_9|59	Zotu1	0.860749	R2A-NAG	Cbi	Inoculated	2	12	3239	Proteobacteria	Gammaproteobacteria	Pseudomonadales	Pseudomonadaceae	Pseudomonas
Taga_9|6	Zotu1	0	M9-NAG	Cre	Inoculated	1	12	0	Proteobacteria	Gammaproteobacteria	Pseudomonadales	Pseudomonadaceae	Pseudomonas
Taga_9|60	Zotu1	0.964544	R2A-NAG	pB12	Inoculated	2	12	3999	Proteobacteria	Gammaproteobacteria	Pseudomonadales	Pseudomonadaceae	Pseudomonas
Taga_9|61	Zotu1	0.480593	R2A-NAG	FA	Inoculated	2	12	2043	Proteobacteria	Gammaproteobacteria	Pseudomonadales	Pseudomonadaceae	Pseudomonas
Taga_9|62	Zotu1	0.0013986	R2A-NAG	Cre	Inoculated	2	12	4	Proteobacteria	Gammaproteobacteria	Pseudomonadales	Pseudomonadaceae	Pseudomonas
Taga_9|63	Zotu1	0.612654	R2A-NAG	5-OH	Inoculated	2	12	1743	Proteobacteria	Gammaproteobacteria	Pseudomonadales	Pseudomonadaceae	Pseudomonas
Taga_9|64	Zotu1	0.098454	R2A-NAG	Cbi	No Inoculation	0	12	242	Proteobacteria	Gammaproteobacteria	Pseudomonadales	Pseudomonadaceae	Pseudomonas
Taga_9|65	Zotu1	0	R2A-NAG	H2O	Inoculated	3	12	0	Proteobacteria	Gammaproteobacteria	Pseudomonadales	Pseudomonadaceae	Pseudomonas
Taga_9|66	Zotu1	0.985711	R2A-NAG	B12	Inoculated	3	12	4277	Proteobacteria	Gammaproteobacteria	Pseudomonadales	Pseudomonadaceae	Pseudomonas
Taga_9|67	Zotu1	0.955306	R2A-NAG	Cbi	Inoculated	3	12	3313	Proteobacteria	Gammaproteobacteria	Pseudomonadales	Pseudomonadaceae	Pseudomonas
Taga_9|68	Zotu1	0.947447	R2A-NAG	pB12	Inoculated	3	12	4453	Proteobacteria	Gammaproteobacteria	Pseudomonadales	Pseudomonadaceae	Pseudomonas
Taga_9|69	Zotu1	0.980882	R2A-NAG	FA	Inoculated	3	12	4515	Proteobacteria	Gammaproteobacteria	Pseudomonadales	Pseudomonadaceae	Pseudomonas
Taga_9|7	Zotu1	0	M9-NAG	5-OH	Inoculated	1	12	0	Proteobacteria	Gammaproteobacteria	Pseudomonadales	Pseudomonadaceae	Pseudomonas
Taga_9|70	Zotu1	0	R2A-NAG	Cre	Inoculated	3	12	0	Proteobacteria	Gammaproteobacteria	Pseudomonadales	Pseudomonadaceae	Pseudomonas
Taga_9|71	Zotu1	0.97692	R2A-NAG	5-OH	Inoculated	3	12	5799	Proteobacteria	Gammaproteobacteria	Pseudomonadales	Pseudomonadaceae	Pseudomonas
Taga_9|72	Zotu1	0.546367	R2A-NAG	pB12	No Inoculation	0	12	1579	Proteobacteria	Gammaproteobacteria	Pseudomonadales	Pseudomonadaceae	Pseudomonas
Taga_9|73	Zotu1	0	R2A-NAG	H2O	Inoculated	4	12	0	Proteobacteria	Gammaproteobacteria	Pseudomonadales	Pseudomonadaceae	Pseudomonas
Taga_9|74	Zotu1	0.015392	R2A-NAG	B12	Inoculated	4	12	32	Proteobacteria	Gammaproteobacteria	Pseudomonadales	Pseudomonadaceae	Pseudomonas
Taga_9|75	Zotu1	0.966675	R2A-NAG	Cbi	Inoculated	4	12	3684	Proteobacteria	Gammaproteobacteria	Pseudomonadales	Pseudomonadaceae	Pseudomonas
Taga_9|76	Zotu1	0	R2A-NAG	pB12	Inoculated	4	12	0	Proteobacteria	Gammaproteobacteria	Pseudomonadales	Pseudomonadaceae	Pseudomonas
Taga_9|77	Zotu1	0.926965	R2A-NAG	FA	Inoculated	4	12	4658	Proteobacteria	Gammaproteobacteria	Pseudomonadales	Pseudomonadaceae	Pseudomonas
Taga_9|78	Zotu1	0.00369251	R2A-NAG	Cre	Inoculated	4	12	11	Proteobacteria	Gammaproteobacteria	Pseudomonadales	Pseudomonadaceae	Pseudomonas
Taga_9|79	Zotu1	0.97506	R2A-NAG	5-OH	Inoculated	4	12	4848	Proteobacteria	Gammaproteobacteria	Pseudomonadales	Pseudomonadaceae	Pseudomonas
Taga_9|8	Zotu1	0.242105	M9-NAG	B12	No Inoculation	0	12	483	Proteobacteria	Gammaproteobacteria	Pseudomonadales	Pseudomonadaceae	Pseudomonas
Taga_9|80	Zotu1	0.778866	R2A-NAG	FA	No Inoculation	0	12	1511	Proteobacteria	Gammaproteobacteria	Pseudomonadales	Pseudomonadaceae	Pseudomonas
Taga_9|81	Zotu1	0	R2A-NAG	H2O	Inoculated	5	12	0	Proteobacteria	Gammaproteobacteria	Pseudomonadales	Pseudomonadaceae	Pseudomonas
Taga_9|82	Zotu1	0	R2A-NAG	B12	Inoculated	5	12	0	Proteobacteria	Gammaproteobacteria	Pseudomonadales	Pseudomonadaceae	Pseudomonas
Taga_9|83	Zotu1	0.29901	R2A-NAG	Cbi	Inoculated	5	12	604	Proteobacteria	Gammaproteobacteria	Pseudomonadales	Pseudomonadaceae	Pseudomonas
Taga_9|84	Zotu1	0.93758	R2A-NAG	pB12	Inoculated	5	12	2944	Proteobacteria	Gammaproteobacteria	Pseudomonadales	Pseudomonadaceae	Pseudomonas
Taga_9|85	Zotu1	0.00154131	R2A-NAG	FA	Inoculated	5	12	5	Proteobacteria	Gammaproteobacteria	Pseudomonadales	Pseudomonadaceae	Pseudomonas
Taga_9|86	Zotu1	0	R2A-NAG	Cre	Inoculated	5	12	0	Proteobacteria	Gammaproteobacteria	Pseudomonadales	Pseudomonadaceae	Pseudomonas
Taga_9|87	Zotu1	0.968517	R2A-NAG	5-OH	Inoculated	5	12	3630	Proteobacteria	Gammaproteobacteria	Pseudomonadales	Pseudomonadaceae	Pseudomonas
Taga_9|88	Zotu1	0.614826	R2A-NAG	Cre	No Inoculation	0	12	1269	Proteobacteria	Gammaproteobacteria	Pseudomonadales	Pseudomonadaceae	Pseudomonas
Taga_9|89	Zotu1	0	R2A-NAG	H2O	Inoculated	6	12	0	Proteobacteria	Gammaproteobacteria	Pseudomonadales	Pseudomonadaceae	Pseudomonas
Taga_9|9	Zotu1	0.99654	M9-NAG	H2O	Inoculated	2	12	4897	Proteobacteria	Gammaproteobacteria	Pseudomonadales	Pseudomonadaceae	Pseudomonas
Taga_9|90	Zotu1	0.919435	R2A-NAG	B12	Inoculated	6	12	2408	Proteobacteria	Gammaproteobacteria	Pseudomonadales	Pseudomonadaceae	Pseudomonas
Taga_9|91	Zotu1	0.0172884	R2A-NAG	Cbi	Inoculated	6	12	57	Proteobacteria	Gammaproteobacteria	Pseudomonadales	Pseudomonadaceae	Pseudomonas
Taga_9|92	Zotu1	0	R2A-NAG	pB12	Inoculated	6	12	0	Proteobacteria	Gammaproteobacteria	Pseudomonadales	Pseudomonadaceae	Pseudomonas
Taga_9|93	Zotu1	0.962271	R2A-NAG	FA	Inoculated	6	12	2525	Proteobacteria	Gammaproteobacteria	Pseudomonadales	Pseudomonadaceae	Pseudomonas
Taga_9|94	Zotu1	0.89198	R2A-NAG	Cre	Inoculated	6	12	2725	Proteobacteria	Gammaproteobacteria	Pseudomonadales	Pseudomonadaceae	Pseudomonas
Taga_9|95	Zotu1	0	R2A-NAG	5-OH	Inoculated	6	12	0	Proteobacteria	Gammaproteobacteria	Pseudomonadales	Pseudomonadaceae	Pseudomonas
Taga_9|96	Zotu1	0.336717	R2A-NAG	5-OH	No Inoculation	0	12	597	Proteobacteria	Gammaproteobacteria	Pseudomonadales	Pseudomonadaceae	Pseudomonas
Taga_10|1	Zotu100	0	M9-NAG	H2O	Inoculated	1	14	0	Actinobacteria	Actinobacteria	Actinomycetales	Streptomycetaceae	Streptomyces
Taga_10|10	Zotu100	0	M9-NAG	B12	Inoculated	2	14	0	Actinobacteria	Actinobacteria	Actinomycetales	Streptomycetaceae	Streptomyces
Taga_10|11	Zotu100	0	M9-NAG	Cbi	Inoculated	2	14	0	Actinobacteria	Actinobacteria	Actinomycetales	Streptomycetaceae	Streptomyces
Taga_10|12	Zotu100	0	M9-NAG	pB12	Inoculated	2	14	0	Actinobacteria	Actinobacteria	Actinomycetales	Streptomycetaceae	Streptomyces
Taga_10|13	Zotu100	0	M9-NAG	FA	Inoculated	2	14	0	Actinobacteria	Actinobacteria	Actinomycetales	Streptomycetaceae	Streptomyces
Taga_10|14	Zotu100	0	M9-NAG	Cre	Inoculated	2	14	0	Actinobacteria	Actinobacteria	Actinomycetales	Streptomycetaceae	Streptomyces
Taga_10|15	Zotu100	0	M9-NAG	5-OH	Inoculated	2	14	0	Actinobacteria	Actinobacteria	Actinomycetales	Streptomycetaceae	Streptomyces
Taga_10|16	Zotu100	0	M9-NAG	Cbi	No Inoculation	0	14	0	Actinobacteria	Actinobacteria	Actinomycetales	Streptomycetaceae	Streptomyces
Taga_10|17	Zotu100	0	M9-NAG	H2O	Inoculated	3	14	0	Actinobacteria	Actinobacteria	Actinomycetales	Streptomycetaceae	Streptomyces
Taga_10|18	Zotu100	0	M9-NAG	B12	Inoculated	3	14	0	Actinobacteria	Actinobacteria	Actinomycetales	Streptomycetaceae	Streptomyces
Taga_10|19	Zotu100	0	M9-NAG	Cbi	Inoculated	3	14	0	Actinobacteria	Actinobacteria	Actinomycetales	Streptomycetaceae	Streptomyces
Taga_10|2	Zotu100	0	M9-NAG	B12	Inoculated	1	14	0	Actinobacteria	Actinobacteria	Actinomycetales	Streptomycetaceae	Streptomyces
Taga_10|20	Zotu100	0	M9-NAG	pB12	Inoculated	3	14	0	Actinobacteria	Actinobacteria	Actinomycetales	Streptomycetaceae	Streptomyces
Taga_10|21	Zotu100	0	M9-NAG	FA	Inoculated	3	14	0	Actinobacteria	Actinobacteria	Actinomycetales	Streptomycetaceae	Streptomyces
Taga_10|22	Zotu100	0	M9-NAG	Cre	Inoculated	3	14	0	Actinobacteria	Actinobacteria	Actinomycetales	Streptomycetaceae	Streptomyces
Taga_10|23	Zotu100	0	M9-NAG	5-OH	Inoculated	3	14	0	Actinobacteria	Actinobacteria	Actinomycetales	Streptomycetaceae	Streptomyces
Taga_10|24	Zotu100	0	M9-NAG	pB12	No Inoculation	0	14	0	Actinobacteria	Actinobacteria	Actinomycetales	Streptomycetaceae	Streptomyces
Taga_10|25	Zotu100	0	M9-NAG	H2O	Inoculated	4	14	0	Actinobacteria	Actinobacteria	Actinomycetales	Streptomycetaceae	Streptomyces
Taga_10|26	Zotu100	0	M9-NAG	B12	Inoculated	4	14	0	Actinobacteria	Actinobacteria	Actinomycetales	Streptomycetaceae	Streptomyces
Taga_10|27	Zotu100	0	M9-NAG	Cbi	Inoculated	4	14	0	Actinobacteria	Actinobacteria	Actinomycetales	Streptomycetaceae	Streptomyces
Taga_10|28	Zotu100	0	M9-NAG	pB12	Inoculated	4	14	0	Actinobacteria	Actinobacteria	Actinomycetales	Streptomycetaceae	Streptomyces
Taga_10|29	Zotu100	0	M9-NAG	FA	Inoculated	4	14	0	Actinobacteria	Actinobacteria	Actinomycetales	Streptomycetaceae	Streptomyces
Taga_10|3	Zotu100	0	M9-NAG	Cbi	Inoculated	1	14	0	Actinobacteria	Actinobacteria	Actinomycetales	Streptomycetaceae	Streptomyces
Taga_10|30	Zotu100	0	M9-NAG	Cre	Inoculated	4	14	0	Actinobacteria	Actinobacteria	Actinomycetales	Streptomycetaceae	Streptomyces
Taga_10|31	Zotu100	0	M9-NAG	5-OH	Inoculated	4	14	0	Actinobacteria	Actinobacteria	Actinomycetales	Streptomycetaceae	Streptomyces
Taga_10|32	Zotu100	0	M9-NAG	FA	No Inoculation	0	14	0	Actinobacteria	Actinobacteria	Actinomycetales	Streptomycetaceae	Streptomyces
Taga_10|33	Zotu100	0	M9-NAG	H2O	Inoculated	5	14	0	Actinobacteria	Actinobacteria	Actinomycetales	Streptomycetaceae	Streptomyces
Taga_10|34	Zotu100	0	M9-NAG	B12	Inoculated	5	14	0	Actinobacteria	Actinobacteria	Actinomycetales	Streptomycetaceae	Streptomyces
Taga_10|35	Zotu100	0	M9-NAG	Cbi	Inoculated	5	14	0	Actinobacteria	Actinobacteria	Actinomycetales	Streptomycetaceae	Streptomyces
Taga_10|36	Zotu100	0	M9-NAG	pB12	Inoculated	5	14	0	Actinobacteria	Actinobacteria	Actinomycetales	Streptomycetaceae	Streptomyces
Taga_10|37	Zotu100	0	M9-NAG	FA	Inoculated	5	14	0	Actinobacteria	Actinobacteria	Actinomycetales	Streptomycetaceae	Streptomyces
Taga_10|38	Zotu100	0	M9-NAG	Cre	Inoculated	5	14	0	Actinobacteria	Actinobacteria	Actinomycetales	Streptomycetaceae	Streptomyces
Taga_10|39	Zotu100	0	M9-NAG	5-OH	Inoculated	5	14	0	Actinobacteria	Actinobacteria	Actinomycetales	Streptomycetaceae	Streptomyces
Taga_10|4	Zotu100	0	M9-NAG	pB12	Inoculated	1	14	0	Actinobacteria	Actinobacteria	Actinomycetales	Streptomycetaceae	Streptomyces
Taga_10|40	Zotu100	0	M9-NAG	Cre	No Inoculation	0	14	0	Actinobacteria	Actinobacteria	Actinomycetales	Streptomycetaceae	Streptomyces
Taga_10|41	Zotu100	0	M9-NAG	H2O	Inoculated	6	14	0	Actinobacteria	Actinobacteria	Actinomycetales	Streptomycetaceae	Streptomyces
Taga_10|42	Zotu100	0	M9-NAG	B12	Inoculated	6	14	0	Actinobacteria	Actinobacteria	Actinomycetales	Streptomycetaceae	Streptomyces
Taga_10|43	Zotu100	0	M9-NAG	Cbi	Inoculated	6	14	0	Actinobacteria	Actinobacteria	Actinomycetales	Streptomycetaceae	Streptomyces
Taga_10|44	Zotu100	0	M9-NAG	pB12	Inoculated	6	14	0	Actinobacteria	Actinobacteria	Actinomycetales	Streptomycetaceae	Streptomyces
Taga_10|45	Zotu100	0	M9-NAG	FA	Inoculated	6	14	0	Actinobacteria	Actinobacteria	Actinomycetales	Streptomycetaceae	Streptomyces
Taga_10|46	Zotu100	0	M9-NAG	Cre	Inoculated	6	14	0	Actinobacteria	Actinobacteria	Actinomycetales	Streptomycetaceae	Streptomyces
Taga_10|47	Zotu100	0	M9-NAG	5-OH	Inoculated	6	14	0	Actinobacteria	Actinobacteria	Actinomycetales	Streptomycetaceae	Streptomyces
Taga_10|48	Zotu100	0	M9-NAG	5-OH	No Inoculation	0	14	0	Actinobacteria	Actinobacteria	Actinomycetales	Streptomycetaceae	Streptomyces
Taga_10|49	Zotu100	0	R2A-NAG	H2O	Inoculated	1	14	0	Actinobacteria	Actinobacteria	Actinomycetales	Streptomycetaceae	Streptomyces
Taga_10|5	Zotu100	0	M9-NAG	FA	Inoculated	1	14	0	Actinobacteria	Actinobacteria	Actinomycetales	Streptomycetaceae	Streptomyces
Taga_10|50	Zotu100	0	R2A-NAG	B12	Inoculated	1	14	0	Actinobacteria	Actinobacteria	Actinomycetales	Streptomycetaceae	Streptomyces
Taga_10|51	Zotu100	0	R2A-NAG	Cbi	Inoculated	1	14	0	Actinobacteria	Actinobacteria	Actinomycetales	Streptomycetaceae	Streptomyces
Taga_10|52	Zotu100	0	R2A-NAG	pB12	Inoculated	1	14	0	Actinobacteria	Actinobacteria	Actinomycetales	Streptomycetaceae	Streptomyces
Taga_10|53	Zotu100	0	R2A-NAG	FA	Inoculated	1	14	0	Actinobacteria	Actinobacteria	Actinomycetales	Streptomycetaceae	Streptomyces
Taga_10|54	Zotu100	0	R2A-NAG	Cre	Inoculated	1	14	0	Actinobacteria	Actinobacteria	Actinomycetales	Streptomycetaceae	Streptomyces
Taga_10|55	Zotu100	0	R2A-NAG	5-OH	Inoculated	1	14	0	Actinobacteria	Actinobacteria	Actinomycetales	Streptomycetaceae	Streptomyces
Taga_10|56	Zotu100	0	M9-NAG	B12	No Inoculation	0	14	0	Actinobacteria	Actinobacteria	Actinomycetales	Streptomycetaceae	Streptomyces
Taga_10|57	Zotu100	0	R2A-NAG	H2O	Inoculated	2	14	0	Actinobacteria	Actinobacteria	Actinomycetales	Streptomycetaceae	Streptomyces
Taga_10|58	Zotu100	0	R2A-NAG	B12	Inoculated	2	14	0	Actinobacteria	Actinobacteria	Actinomycetales	Streptomycetaceae	Streptomyces
Taga_10|59	Zotu100	0	R2A-NAG	Cbi	Inoculated	2	14	0	Actinobacteria	Actinobacteria	Actinomycetales	Streptomycetaceae	Streptomyces
Taga_10|6	Zotu100	0	M9-NAG	Cre	Inoculated	1	14	0	Actinobacteria	Actinobacteria	Actinomycetales	Streptomycetaceae	Streptomyces
Taga_10|60	Zotu100	0	R2A-NAG	pB12	Inoculated	2	14	0	Actinobacteria	Actinobacteria	Actinomycetales	Streptomycetaceae	Streptomyces
Taga_10|61	Zotu100	0	R2A-NAG	FA	Inoculated	2	14	0	Actinobacteria	Actinobacteria	Actinomycetales	Streptomycetaceae	Streptomyces
Taga_10|62	Zotu100	0	R2A-NAG	Cre	Inoculated	2	14	0	Actinobacteria	Actinobacteria	Actinomycetales	Streptomycetaceae	Streptomyces
Taga_10|63	Zotu100	0	R2A-NAG	5-OH	Inoculated	2	14	0	Actinobacteria	Actinobacteria	Actinomycetales	Streptomycetaceae	Streptomyces
Taga_10|64	Zotu100	0	R2A-NAG	Cbi	No Inoculation	0	14	0	Actinobacteria	Actinobacteria	Actinomycetales	Streptomycetaceae	Streptomyces
Taga_10|65	Zotu100	0	R2A-NAG	H2O	Inoculated	3	14	0	Actinobacteria	Actinobacteria	Actinomycetales	Streptomycetaceae	Streptomyces
Taga_10|66	Zotu100	0	R2A-NAG	B12	Inoculated	3	14	0	Actinobacteria	Actinobacteria	Actinomycetales	Streptomycetaceae	Streptomyces
Taga_10|67	Zotu100	0	R2A-NAG	Cbi	Inoculated	3	14	0	Actinobacteria	Actinobacteria	Actinomycetales	Streptomycetaceae	Streptomyces
Taga_10|68	Zotu100	0	R2A-NAG	pB12	Inoculated	3	14	0	Actinobacteria	Actinobacteria	Actinomycetales	Streptomycetaceae	Streptomyces
Taga_10|69	Zotu100	0	R2A-NAG	FA	Inoculated	3	14	0	Actinobacteria	Actinobacteria	Actinomycetales	Streptomycetaceae	Streptomyces
Taga_10|7	Zotu100	0	M9-NAG	5-OH	Inoculated	1	14	0	Actinobacteria	Actinobacteria	Actinomycetales	Streptomycetaceae	Streptomyces
Taga_10|70	Zotu100	0	R2A-NAG	Cre	Inoculated	3	14	0	Actinobacteria	Actinobacteria	Actinomycetales	Streptomycetaceae	Streptomyces
Taga_10|71	Zotu100	0	R2A-NAG	5-OH	Inoculated	3	14	0	Actinobacteria	Actinobacteria	Actinomycetales	Streptomycetaceae	Streptomyces
Taga_10|72	Zotu100	0	R2A-NAG	pB12	No Inoculation	0	14	0	Actinobacteria	Actinobacteria	Actinomycetales	Streptomycetaceae	Streptomyces
Taga_10|73	Zotu100	0	R2A-NAG	H2O	Inoculated	4	14	0	Actinobacteria	Actinobacteria	Actinomycetales	Streptomycetaceae	Streptomyces
Taga_10|74	Zotu100	0	R2A-NAG	B12	Inoculated	4	14	0	Actinobacteria	Actinobacteria	Actinomycetales	Streptomycetaceae	Streptomyces
Taga_10|75	Zotu100	0	R2A-NAG	Cbi	Inoculated	4	14	0	Actinobacteria	Actinobacteria	Actinomycetales	Streptomycetaceae	Streptomyces
Taga_10|76	Zotu100	0	R2A-NAG	pB12	Inoculated	4	14	0	Actinobacteria	Actinobacteria	Actinomycetales	Streptomycetaceae	Streptomyces
Taga_10|77	Zotu100	0	R2A-NAG	FA	Inoculated	4	14	0	Actinobacteria	Actinobacteria	Actinomycetales	Streptomycetaceae	Streptomyces
Taga_10|78	Zotu100	0	R2A-NAG	Cre	Inoculated	4	14	0	Actinobacteria	Actinobacteria	Actinomycetales	Streptomycetaceae	Streptomyces
Taga_10|79	Zotu100	0	R2A-NAG	5-OH	Inoculated	4	14	0	Actinobacteria	Actinobacteria	Actinomycetales	Streptomycetaceae	Streptomyces
Taga_10|8	Zotu100	0	M9-NAG	B12	No Inoculation	0	14	0	Actinobacteria	Actinobacteria	Actinomycetales	Streptomycetaceae	Streptomyces
Taga_10|80	Zotu100	0	R2A-NAG	FA	No Inoculation	0	14	0	Actinobacteria	Actinobacteria	Actinomycetales	Streptomycetaceae	Streptomyces
Taga_10|81	Zotu100	0	R2A-NAG	H2O	Inoculated	5	14	0	Actinobacteria	Actinobacteria	Actinomycetales	Streptomycetaceae	Streptomyces
Taga_10|82	Zotu100	0	R2A-NAG	B12	Inoculated	5	14	0	Actinobacteria	Actinobacteria	Actinomycetales	Streptomycetaceae	Streptomyces
Taga_10|83	Zotu100	0	R2A-NAG	Cbi	Inoculated	5	14	0	Actinobacteria	Actinobacteria	Actinomycetales	Streptomycetaceae	Streptomyces
Taga_10|84	Zotu100	0	R2A-NAG	pB12	Inoculated	5	14	0	Actinobacteria	Actinobacteria	Actinomycetales	Streptomycetaceae	Streptomyces
Taga_10|85	Zotu100	0	R2A-NAG	FA	Inoculated	5	14	0	Actinobacteria	Actinobacteria	Actinomycetales	Streptomycetaceae	Streptomyces
Taga_10|86	Zotu100	0	R2A-NAG	Cre	Inoculated	5	14	0	Actinobacteria	Actinobacteria	Actinomycetales	Streptomycetaceae	Streptomyces
Taga_10|87	Zotu100	0	R2A-NAG	5-OH	Inoculated	5	14	0	Actinobacteria	Actinobacteria	Actinomycetales	Streptomycetaceae	Streptomyces
Taga_10|88	Zotu100	0	R2A-NAG	Cre	No Inoculation	0	14	0	Actinobacteria	Actinobacteria	Actinomycetales	Streptomycetaceae	Streptomyces
Taga_10|89	Zotu100	0	R2A-NAG	H2O	Inoculated	6	14	0	Actinobacteria	Actinobacteria	Actinomycetales	Streptomycetaceae	Streptomyces
Taga_10|9	Zotu100	0	M9-NAG	H2O	Inoculated	2	14	0	Actinobacteria	Actinobacteria	Actinomycetales	Streptomycetaceae	Streptomyces
Taga_10|90	Zotu100	0	R2A-NAG	B12	Inoculated	6	14	0	Actinobacteria	Actinobacteria	Actinomycetales	Streptomycetaceae	Streptomyces
Taga_10|91	Zotu100	0	R2A-NAG	Cbi	Inoculated	6	14	0	Actinobacteria	Actinobacteria	Actinomycetales	Streptomycetaceae	Streptomyces
Taga_10|92	Zotu100	0	R2A-NAG	pB12	Inoculated	6	14	0	Actinobacteria	Actinobacteria	Actinomycetales	Streptomycetaceae	Streptomyces
Taga_10|93	Zotu100	0	R2A-NAG	FA	Inoculated	6	14	0	Actinobacteria	Actinobacteria	Actinomycetales	Streptomycetaceae	Streptomyces
Taga_10|94	Zotu100	0	R2A-NAG	Cre	Inoculated	6	14	0	Actinobacteria	Actinobacteria	Actinomycetales	Streptomycetaceae	Streptomyces
Taga_10|95	Zotu100	0	R2A-NAG	5-OH	Inoculated	6	14	0	Actinobacteria	Actinobacteria	Actinomycetales	Streptomycetaceae	Streptomyces
Taga_10|96	Zotu100	0	R2A-NAG	5-OH	No Inoculation	0	14	0	Actinobacteria	Actinobacteria	Actinomycetales	Streptomycetaceae	Streptomyces
Taga_5|1	Zotu100	0	M9-NAG	H2O	Inoculated	1	1	0	Actinobacteria	Actinobacteria	Actinomycetales	Streptomycetaceae	Streptomyces
Taga_5|10	Zotu100	0.000729243	M9-NAG	B12	Inoculated	2	1	7	Actinobacteria	Actinobacteria	Actinomycetales	Streptomycetaceae	Streptomyces
Taga_5|11	Zotu100	0	M9-NAG	Cbi	Inoculated	2	1	0	Actinobacteria	Actinobacteria	Actinomycetales	Streptomycetaceae	Streptomyces
Taga_5|12	Zotu100	0	M9-NAG	pB12	Inoculated	2	1	0	Actinobacteria	Actinobacteria	Actinomycetales	Streptomycetaceae	Streptomyces
Taga_5|13	Zotu100	0	M9-NAG	FA	Inoculated	2	1	0	Actinobacteria	Actinobacteria	Actinomycetales	Streptomycetaceae	Streptomyces
Taga_5|14	Zotu100	0.00342283	M9-NAG	Cre	Inoculated	2	1	32	Actinobacteria	Actinobacteria	Actinomycetales	Streptomycetaceae	Streptomyces
Taga_5|15	Zotu100	0	M9-NAG	5-OH	Inoculated	2	1	0	Actinobacteria	Actinobacteria	Actinomycetales	Streptomycetaceae	Streptomyces
Taga_5|16	Zotu100	0	M9-NAG	Cbi	No Inoculation	0	1	0	Actinobacteria	Actinobacteria	Actinomycetales	Streptomycetaceae	Streptomyces
Taga_5|17	Zotu100	0	M9-NAG	H2O	Inoculated	3	1	0	Actinobacteria	Actinobacteria	Actinomycetales	Streptomycetaceae	Streptomyces
Taga_5|18	Zotu100	0.00071449	M9-NAG	B12	Inoculated	3	1	5	Actinobacteria	Actinobacteria	Actinomycetales	Streptomycetaceae	Streptomyces
Taga_5|19	Zotu100	0.000744324	M9-NAG	Cbi	Inoculated	3	1	6	Actinobacteria	Actinobacteria	Actinomycetales	Streptomycetaceae	Streptomyces
Taga_5|2	Zotu100	0.000926927	M9-NAG	B12	Inoculated	1	1	6	Actinobacteria	Actinobacteria	Actinomycetales	Streptomycetaceae	Streptomyces
Taga_5|20	Zotu100	0	M9-NAG	pB12	Inoculated	3	1	0	Actinobacteria	Actinobacteria	Actinomycetales	Streptomycetaceae	Streptomyces
Taga_5|21	Zotu100	0.00153728	M9-NAG	FA	Inoculated	3	1	12	Actinobacteria	Actinobacteria	Actinomycetales	Streptomycetaceae	Streptomyces
Taga_5|22	Zotu100	0.000533333	M9-NAG	Cre	Inoculated	3	1	5	Actinobacteria	Actinobacteria	Actinomycetales	Streptomycetaceae	Streptomyces
Taga_5|23	Zotu100	0.00196226	M9-NAG	5-OH	Inoculated	3	1	13	Actinobacteria	Actinobacteria	Actinomycetales	Streptomycetaceae	Streptomyces
Taga_5|24	Zotu100	0.000894321	M9-NAG	pB12	No Inoculation	0	1	6	Actinobacteria	Actinobacteria	Actinomycetales	Streptomycetaceae	Streptomyces
Taga_5|25	Zotu100	0.000556019	M9-NAG	H2O	Inoculated	4	1	4	Actinobacteria	Actinobacteria	Actinomycetales	Streptomycetaceae	Streptomyces
Taga_5|26	Zotu100	0	M9-NAG	B12	Inoculated	4	1	0	Actinobacteria	Actinobacteria	Actinomycetales	Streptomycetaceae	Streptomyces
Taga_5|27	Zotu100	0.000594442	M9-NAG	Cbi	Inoculated	4	1	4	Actinobacteria	Actinobacteria	Actinomycetales	Streptomycetaceae	Streptomyces
Taga_5|28	Zotu100	0.000657138	M9-NAG	pB12	Inoculated	4	1	4	Actinobacteria	Actinobacteria	Actinomycetales	Streptomycetaceae	Streptomyces
Taga_5|29	Zotu100	0.00039992	M9-NAG	FA	Inoculated	4	1	4	Actinobacteria	Actinobacteria	Actinomycetales	Streptomycetaceae	Streptomyces
Taga_5|3	Zotu100	0	M9-NAG	Cbi	Inoculated	1	1	0	Actinobacteria	Actinobacteria	Actinomycetales	Streptomycetaceae	Streptomyces
Taga_5|30	Zotu100	0	M9-NAG	Cre	Inoculated	4	1	0	Actinobacteria	Actinobacteria	Actinomycetales	Streptomycetaceae	Streptomyces
Taga_5|31	Zotu100	0.00088968	M9-NAG	5-OH	Inoculated	4	1	8	Actinobacteria	Actinobacteria	Actinomycetales	Streptomycetaceae	Streptomyces
Taga_5|32	Zotu100	0.000889086	M9-NAG	FA	No Inoculation	0	1	4	Actinobacteria	Actinobacteria	Actinomycetales	Streptomycetaceae	Streptomyces
Taga_5|33	Zotu100	0	M9-NAG	H2O	Inoculated	5	1	0	Actinobacteria	Actinobacteria	Actinomycetales	Streptomycetaceae	Streptomyces
Taga_5|34	Zotu100	0	M9-NAG	B12	Inoculated	5	1	0	Actinobacteria	Actinobacteria	Actinomycetales	Streptomycetaceae	Streptomyces
Taga_5|35	Zotu100	0.00101665	M9-NAG	Cbi	Inoculated	5	1	8	Actinobacteria	Actinobacteria	Actinomycetales	Streptomycetaceae	Streptomyces
Taga_5|36	Zotu100	0.004914	M9-NAG	pB12	Inoculated	5	1	30	Actinobacteria	Actinobacteria	Actinomycetales	Streptomycetaceae	Streptomyces
Taga_5|37	Zotu100	0	M9-NAG	FA	Inoculated	5	1	0	Actinobacteria	Actinobacteria	Actinomycetales	Streptomycetaceae	Streptomyces
Taga_5|38	Zotu100	0.000558893	M9-NAG	Cre	Inoculated	5	1	4	Actinobacteria	Actinobacteria	Actinomycetales	Streptomycetaceae	Streptomyces
Taga_5|39	Zotu100	0.00119385	M9-NAG	5-OH	Inoculated	5	1	8	Actinobacteria	Actinobacteria	Actinomycetales	Streptomycetaceae	Streptomyces
Taga_5|4	Zotu100	0	M9-NAG	pB12	Inoculated	1	1	0	Actinobacteria	Actinobacteria	Actinomycetales	Streptomycetaceae	Streptomyces
Taga_5|40	Zotu100	0	M9-NAG	Cre	No Inoculation	0	1	0	Actinobacteria	Actinobacteria	Actinomycetales	Streptomycetaceae	Streptomyces
Taga_5|41	Zotu100	0	M9-NAG	H2O	Inoculated	6	1	0	Actinobacteria	Actinobacteria	Actinomycetales	Streptomycetaceae	Streptomyces
Taga_5|42	Zotu100	0	M9-NAG	B12	Inoculated	6	1	0	Actinobacteria	Actinobacteria	Actinomycetales	Streptomycetaceae	Streptomyces
Taga_5|43	Zotu100	0	M9-NAG	Cbi	Inoculated	6	1	0	Actinobacteria	Actinobacteria	Actinomycetales	Streptomycetaceae	Streptomyces
Taga_5|44	Zotu100	0	M9-NAG	pB12	Inoculated	6	1	0	Actinobacteria	Actinobacteria	Actinomycetales	Streptomycetaceae	Streptomyces
Taga_5|45	Zotu100	0	M9-NAG	FA	Inoculated	6	1	0	Actinobacteria	Actinobacteria	Actinomycetales	Streptomycetaceae	Streptomyces
Taga_5|46	Zotu100	0.000600168	M9-NAG	Cre	Inoculated	6	1	5	Actinobacteria	Actinobacteria	Actinomycetales	Streptomycetaceae	Streptomyces
Taga_5|47	Zotu100	0.00069029	M9-NAG	5-OH	Inoculated	6	1	6	Actinobacteria	Actinobacteria	Actinomycetales	Streptomycetaceae	Streptomyces
Taga_5|48	Zotu100	0	M9-NAG	5-OH	No Inoculation	0	1	0	Actinobacteria	Actinobacteria	Actinomycetales	Streptomycetaceae	Streptomyces
Taga_5|49	Zotu100	0	R2A-NAG	H2O	Inoculated	1	1	0	Actinobacteria	Actinobacteria	Actinomycetales	Streptomycetaceae	Streptomyces
Taga_5|5	Zotu100	0.00220315	M9-NAG	FA	Inoculated	1	1	19	Actinobacteria	Actinobacteria	Actinomycetales	Streptomycetaceae	Streptomyces
Taga_5|50	Zotu100	0	R2A-NAG	B12	Inoculated	1	1	0	Actinobacteria	Actinobacteria	Actinomycetales	Streptomycetaceae	Streptomyces
Taga_5|51	Zotu100	0	R2A-NAG	Cbi	Inoculated	1	1	0	Actinobacteria	Actinobacteria	Actinomycetales	Streptomycetaceae	Streptomyces
Taga_5|52	Zotu100	0	R2A-NAG	pB12	Inoculated	1	1	0	Actinobacteria	Actinobacteria	Actinomycetales	Streptomycetaceae	Streptomyces
Taga_5|53	Zotu100	0	R2A-NAG	FA	Inoculated	1	1	0	Actinobacteria	Actinobacteria	Actinomycetales	Streptomycetaceae	Streptomyces
Taga_5|54	Zotu100	0	R2A-NAG	Cre	Inoculated	1	1	0	Actinobacteria	Actinobacteria	Actinomycetales	Streptomycetaceae	Streptomyces
Taga_5|55	Zotu100	0	R2A-NAG	5-OH	Inoculated	1	1	0	Actinobacteria	Actinobacteria	Actinomycetales	Streptomycetaceae	Streptomyces
Taga_5|56	Zotu100	0	R2A-NAG	B12	No Inoculation	0	1	0	Actinobacteria	Actinobacteria	Actinomycetales	Streptomycetaceae	Streptomyces
Taga_5|57	Zotu100	0	R2A-NAG	H2O	Inoculated	2	1	0	Actinobacteria	Actinobacteria	Actinomycetales	Streptomycetaceae	Streptomyces
Taga_5|58	Zotu100	0	R2A-NAG	B12	Inoculated	2	1	0	Actinobacteria	Actinobacteria	Actinomycetales	Streptomycetaceae	Streptomyces
Taga_5|59	Zotu100	0	R2A-NAG	Cbi	Inoculated	2	1	0	Actinobacteria	Actinobacteria	Actinomycetales	Streptomycetaceae	Streptomyces
Taga_5|6	Zotu100	0	M9-NAG	Cre	Inoculated	1	1	0	Actinobacteria	Actinobacteria	Actinomycetales	Streptomycetaceae	Streptomyces
Taga_5|60	Zotu100	0	R2A-NAG	pB12	Inoculated	2	1	0	Actinobacteria	Actinobacteria	Actinomycetales	Streptomycetaceae	Streptomyces
Taga_5|61	Zotu100	0	R2A-NAG	FA	Inoculated	2	1	0	Actinobacteria	Actinobacteria	Actinomycetales	Streptomycetaceae	Streptomyces
Taga_5|62	Zotu100	0	R2A-NAG	Cre	Inoculated	2	1	0	Actinobacteria	Actinobacteria	Actinomycetales	Streptomycetaceae	Streptomyces
Taga_5|63	Zotu100	0	R2A-NAG	5-OH	Inoculated	2	1	0	Actinobacteria	Actinobacteria	Actinomycetales	Streptomycetaceae	Streptomyces
Taga_5|64	Zotu100	0	R2A-NAG	Cbi	No Inoculation	0	1	0	Actinobacteria	Actinobacteria	Actinomycetales	Streptomycetaceae	Streptomyces
Taga_5|65	Zotu100	0	R2A-NAG	H2O	Inoculated	3	1	0	Actinobacteria	Actinobacteria	Actinomycetales	Streptomycetaceae	Streptomyces
Taga_5|66	Zotu100	0	R2A-NAG	B12	Inoculated	3	1	0	Actinobacteria	Actinobacteria	Actinomycetales	Streptomycetaceae	Streptomyces
Taga_5|67	Zotu100	0	R2A-NAG	Cbi	Inoculated	3	1	0	Actinobacteria	Actinobacteria	Actinomycetales	Streptomycetaceae	Streptomyces
Taga_5|68	Zotu100	0	R2A-NAG	pB12	Inoculated	3	1	0	Actinobacteria	Actinobacteria	Actinomycetales	Streptomycetaceae	Streptomyces
Taga_5|69	Zotu100	0	R2A-NAG	FA	Inoculated	3	1	0	Actinobacteria	Actinobacteria	Actinomycetales	Streptomycetaceae	Streptomyces
Taga_5|7	Zotu100	0.000556483	M9-NAG	5-OH	Inoculated	1	1	4	Actinobacteria	Actinobacteria	Actinomycetales	Streptomycetaceae	Streptomyces
Taga_5|70	Zotu100	0	R2A-NAG	Cre	Inoculated	3	1	0	Actinobacteria	Actinobacteria	Actinomycetales	Streptomycetaceae	Streptomyces
Taga_5|71	Zotu100	0	R2A-NAG	5-OH	Inoculated	3	1	0	Actinobacteria	Actinobacteria	Actinomycetales	Streptomycetaceae	Streptomyces
Taga_5|72	Zotu100	0	R2A-NAG	pB12	No Inoculation	0	1	0	Actinobacteria	Actinobacteria	Actinomycetales	Streptomycetaceae	Streptomyces
Taga_5|73	Zotu100	0	R2A-NAG	H2O	Inoculated	4	1	0	Actinobacteria	Actinobacteria	Actinomycetales	Streptomycetaceae	Streptomyces
Taga_5|74	Zotu100	0	R2A-NAG	B12	Inoculated	4	1	0	Actinobacteria	Actinobacteria	Actinomycetales	Streptomycetaceae	Streptomyces
Taga_5|75	Zotu100	0	R2A-NAG	Cbi	Inoculated	4	1	0	Actinobacteria	Actinobacteria	Actinomycetales	Streptomycetaceae	Streptomyces
Taga_5|76	Zotu100	0	R2A-NAG	pB12	Inoculated	4	1	0	Actinobacteria	Actinobacteria	Actinomycetales	Streptomycetaceae	Streptomyces
Taga_5|77	Zotu100	0	R2A-NAG	FA	Inoculated	4	1	0	Actinobacteria	Actinobacteria	Actinomycetales	Streptomycetaceae	Streptomyces
Taga_5|78	Zotu100	0	R2A-NAG	Cre	Inoculated	4	1	0	Actinobacteria	Actinobacteria	Actinomycetales	Streptomycetaceae	Streptomyces
Taga_5|79	Zotu100	0	R2A-NAG	5-OH	Inoculated	4	1	0	Actinobacteria	Actinobacteria	Actinomycetales	Streptomycetaceae	Streptomyces
Taga_5|8	Zotu100	0	M9-NAG	B12	No Inoculation	0	1	0	Actinobacteria	Actinobacteria	Actinomycetales	Streptomycetaceae	Streptomyces
Taga_5|80	Zotu100	0	R2A-NAG	FA	No Inoculation	0	1	0	Actinobacteria	Actinobacteria	Actinomycetales	Streptomycetaceae	Streptomyces
Taga_5|81	Zotu100	0	R2A-NAG	H2O	Inoculated	5	1	0	Actinobacteria	Actinobacteria	Actinomycetales	Streptomycetaceae	Streptomyces
Taga_5|82	Zotu100	0	R2A-NAG	B12	Inoculated	5	1	0	Actinobacteria	Actinobacteria	Actinomycetales	Streptomycetaceae	Streptomyces
Taga_5|83	Zotu100	0	R2A-NAG	Cbi	Inoculated	5	1	0	Actinobacteria	Actinobacteria	Actinomycetales	Streptomycetaceae	Streptomyces
Taga_5|84	Zotu100	0	R2A-NAG	pB12	Inoculated	5	1	0	Actinobacteria	Actinobacteria	Actinomycetales	Streptomycetaceae	Streptomyces
Taga_5|85	Zotu100	0	R2A-NAG	FA	Inoculated	5	1	0	Actinobacteria	Actinobacteria	Actinomycetales	Streptomycetaceae	Streptomyces
Taga_5|86	Zotu100	0	R2A-NAG	Cre	Inoculated	5	1	0	Actinobacteria	Actinobacteria	Actinomycetales	Streptomycetaceae	Streptomyces
Taga_5|87	Zotu100	0	R2A-NAG	5-OH	Inoculated	5	1	0	Actinobacteria	Actinobacteria	Actinomycetales	Streptomycetaceae	Streptomyces
Taga_5|88	Zotu100	0	R2A-NAG	Cre	No Inoculation	0	1	0	Actinobacteria	Actinobacteria	Actinomycetales	Streptomycetaceae	Streptomyces
Taga_5|89	Zotu100	0	R2A-NAG	H2O	Inoculated	6	1	0	Actinobacteria	Actinobacteria	Actinomycetales	Streptomycetaceae	Streptomyces
Taga_5|9	Zotu100	0	M9-NAG	H2O	Inoculated	2	1	0	Actinobacteria	Actinobacteria	Actinomycetales	Streptomycetaceae	Streptomyces
Taga_5|90	Zotu100	0	R2A-NAG	B12	Inoculated	6	1	0	Actinobacteria	Actinobacteria	Actinomycetales	Streptomycetaceae	Streptomyces
Taga_5|91	Zotu100	0	R2A-NAG	Cbi	Inoculated	6	1	0	Actinobacteria	Actinobacteria	Actinomycetales	Streptomycetaceae	Streptomyces
Taga_5|92	Zotu100	0	R2A-NAG	pB12	Inoculated	6	1	0	Actinobacteria	Actinobacteria	Actinomycetales	Streptomycetaceae	Streptomyces
Taga_5|93	Zotu100	0	R2A-NAG	FA	Inoculated	6	1	0	Actinobacteria	Actinobacteria	Actinomycetales	Streptomycetaceae	Streptomyces
Taga_5|94	Zotu100	0	R2A-NAG	Cre	Inoculated	6	1	0	Actinobacteria	Actinobacteria	Actinomycetales	Streptomycetaceae	Streptomyces
Taga_5|95	Zotu100	0	R2A-NAG	5-OH	Inoculated	6	1	0	Actinobacteria	Actinobacteria	Actinomycetales	Streptomycetaceae	Streptomyces
Taga_5|96	Zotu100	0	R2A-NAG	5-OH	No Inoculation	0	1	0	Actinobacteria	Actinobacteria	Actinomycetales	Streptomycetaceae	Streptomyces
Taga_6|16	Zotu100	0.00855223	M9-NAG	H2O	No Inoculation	0	1	28	Actinobacteria	Actinobacteria	Actinomycetales	Streptomycetaceae	Streptomyces
Taga_6|24	Zotu100	0.0149057	R2A-NAG	H2O	No Inoculation	0	1	34	Actinobacteria	Actinobacteria	Actinomycetales	Streptomycetaceae	Streptomyces
Taga_6|32	Zotu100	0.0188383	R2A-NAG	H2O	No Inoculation	0	1	36	Actinobacteria	Actinobacteria	Actinomycetales	Streptomycetaceae	Streptomyces
Taga_6|8	Zotu100	0.00853842	M9-NAG	H2O	No Inoculation	0	1	34	Actinobacteria	Actinobacteria	Actinomycetales	Streptomycetaceae	Streptomyces
Taga_7|1	Zotu100	0	M9-NAG	H2O	Inoculated	1	2	0	Actinobacteria	Actinobacteria	Actinomycetales	Streptomycetaceae	Streptomyces
Taga_7|10	Zotu100	0	M9-NAG	B12	Inoculated	2	2	0	Actinobacteria	Actinobacteria	Actinomycetales	Streptomycetaceae	Streptomyces
Taga_7|11	Zotu100	0	M9-NAG	Cbi	Inoculated	2	2	0	Actinobacteria	Actinobacteria	Actinomycetales	Streptomycetaceae	Streptomyces
Taga_7|12	Zotu100	0	M9-NAG	pB12	Inoculated	2	2	0	Actinobacteria	Actinobacteria	Actinomycetales	Streptomycetaceae	Streptomyces
Taga_7|13	Zotu100	0	M9-NAG	FA	Inoculated	2	2	0	Actinobacteria	Actinobacteria	Actinomycetales	Streptomycetaceae	Streptomyces
Taga_7|14	Zotu100	0	M9-NAG	Cre	Inoculated	2	2	0	Actinobacteria	Actinobacteria	Actinomycetales	Streptomycetaceae	Streptomyces
Taga_7|15	Zotu100	0	M9-NAG	5-OH	Inoculated	2	2	0	Actinobacteria	Actinobacteria	Actinomycetales	Streptomycetaceae	Streptomyces
Taga_7|16	Zotu100	0	M9-NAG	Cbi	No Inoculation	0	2	0	Actinobacteria	Actinobacteria	Actinomycetales	Streptomycetaceae	Streptomyces
Taga_7|17	Zotu100	0	M9-NAG	H2O	Inoculated	3	2	0	Actinobacteria	Actinobacteria	Actinomycetales	Streptomycetaceae	Streptomyces
Taga_7|18	Zotu100	0	M9-NAG	B12	Inoculated	3	2	0	Actinobacteria	Actinobacteria	Actinomycetales	Streptomycetaceae	Streptomyces
Taga_7|19	Zotu100	0	M9-NAG	Cbi	Inoculated	3	2	0	Actinobacteria	Actinobacteria	Actinomycetales	Streptomycetaceae	Streptomyces
Taga_7|2	Zotu100	0	M9-NAG	B12	Inoculated	1	2	0	Actinobacteria	Actinobacteria	Actinomycetales	Streptomycetaceae	Streptomyces
Taga_7|20	Zotu100	0	M9-NAG	pB12	Inoculated	3	2	0	Actinobacteria	Actinobacteria	Actinomycetales	Streptomycetaceae	Streptomyces
Taga_7|21	Zotu100	0	M9-NAG	FA	Inoculated	3	2	0	Actinobacteria	Actinobacteria	Actinomycetales	Streptomycetaceae	Streptomyces
Taga_7|22	Zotu100	0	M9-NAG	Cre	Inoculated	3	2	0	Actinobacteria	Actinobacteria	Actinomycetales	Streptomycetaceae	Streptomyces
Taga_7|23	Zotu100	0	M9-NAG	5-OH	Inoculated	3	2	0	Actinobacteria	Actinobacteria	Actinomycetales	Streptomycetaceae	Streptomyces
Taga_7|24	Zotu100	0	M9-NAG	pB12	No Inoculation	0	2	0	Actinobacteria	Actinobacteria	Actinomycetales	Streptomycetaceae	Streptomyces
Taga_7|25	Zotu100	0	M9-NAG	H2O	Inoculated	4	2	0	Actinobacteria	Actinobacteria	Actinomycetales	Streptomycetaceae	Streptomyces
Taga_7|26	Zotu100	0	M9-NAG	B12	Inoculated	4	2	0	Actinobacteria	Actinobacteria	Actinomycetales	Streptomycetaceae	Streptomyces
Taga_7|27	Zotu100	0	M9-NAG	Cbi	Inoculated	4	2	0	Actinobacteria	Actinobacteria	Actinomycetales	Streptomycetaceae	Streptomyces
Taga_7|28	Zotu100	0	M9-NAG	pB12	Inoculated	4	2	0	Actinobacteria	Actinobacteria	Actinomycetales	Streptomycetaceae	Streptomyces
Taga_7|29	Zotu100	0	M9-NAG	FA	Inoculated	4	2	0	Actinobacteria	Actinobacteria	Actinomycetales	Streptomycetaceae	Streptomyces
Taga_7|3	Zotu100	0	M9-NAG	Cbi	Inoculated	1	2	0	Actinobacteria	Actinobacteria	Actinomycetales	Streptomycetaceae	Streptomyces
Taga_7|30	Zotu100	0	M9-NAG	Cre	Inoculated	4	2	0	Actinobacteria	Actinobacteria	Actinomycetales	Streptomycetaceae	Streptomyces
Taga_7|31	Zotu100	0	M9-NAG	5-OH	Inoculated	4	2	0	Actinobacteria	Actinobacteria	Actinomycetales	Streptomycetaceae	Streptomyces
Taga_7|32	Zotu100	0	M9-NAG	FA	No Inoculation	0	2	0	Actinobacteria	Actinobacteria	Actinomycetales	Streptomycetaceae	Streptomyces
Taga_7|33	Zotu100	0	M9-NAG	H2O	Inoculated	5	2	0	Actinobacteria	Actinobacteria	Actinomycetales	Streptomycetaceae	Streptomyces
Taga_7|34	Zotu100	0	M9-NAG	B12	Inoculated	5	2	0	Actinobacteria	Actinobacteria	Actinomycetales	Streptomycetaceae	Streptomyces
Taga_7|35	Zotu100	0	M9-NAG	Cbi	Inoculated	5	2	0	Actinobacteria	Actinobacteria	Actinomycetales	Streptomycetaceae	Streptomyces
Taga_7|36	Zotu100	0	M9-NAG	pB12	Inoculated	5	2	0	Actinobacteria	Actinobacteria	Actinomycetales	Streptomycetaceae	Streptomyces
Taga_7|37	Zotu100	0	M9-NAG	FA	Inoculated	5	2	0	Actinobacteria	Actinobacteria	Actinomycetales	Streptomycetaceae	Streptomyces
Taga_7|38	Zotu100	0	M9-NAG	Cre	Inoculated	5	2	0	Actinobacteria	Actinobacteria	Actinomycetales	Streptomycetaceae	Streptomyces
Taga_7|39	Zotu100	0	M9-NAG	5-OH	Inoculated	5	2	0	Actinobacteria	Actinobacteria	Actinomycetales	Streptomycetaceae	Streptomyces
Taga_7|4	Zotu100	0	M9-NAG	pB12	Inoculated	1	2	0	Actinobacteria	Actinobacteria	Actinomycetales	Streptomycetaceae	Streptomyces
Taga_7|40	Zotu100	0	M9-NAG	Cre	No Inoculation	0	2	0	Actinobacteria	Actinobacteria	Actinomycetales	Streptomycetaceae	Streptomyces
Taga_7|41	Zotu100	0	M9-NAG	H2O	Inoculated	6	2	0	Actinobacteria	Actinobacteria	Actinomycetales	Streptomycetaceae	Streptomyces
Taga_7|42	Zotu100	0	M9-NAG	B12	Inoculated	6	2	0	Actinobacteria	Actinobacteria	Actinomycetales	Streptomycetaceae	Streptomyces
Taga_7|43	Zotu100	0	M9-NAG	Cbi	Inoculated	6	2	0	Actinobacteria	Actinobacteria	Actinomycetales	Streptomycetaceae	Streptomyces
Taga_7|44	Zotu100	0	M9-NAG	pB12	Inoculated	6	2	0	Actinobacteria	Actinobacteria	Actinomycetales	Streptomycetaceae	Streptomyces
Taga_7|45	Zotu100	0	M9-NAG	FA	Inoculated	6	2	0	Actinobacteria	Actinobacteria	Actinomycetales	Streptomycetaceae	Streptomyces
Taga_7|46	Zotu100	0	M9-NAG	Cre	Inoculated	6	2	0	Actinobacteria	Actinobacteria	Actinomycetales	Streptomycetaceae	Streptomyces
Taga_7|47	Zotu100	0	M9-NAG	5-OH	Inoculated	6	2	0	Actinobacteria	Actinobacteria	Actinomycetales	Streptomycetaceae	Streptomyces
Taga_7|48	Zotu100	0	M9-NAG	5-OH	No Inoculation	0	2	0	Actinobacteria	Actinobacteria	Actinomycetales	Streptomycetaceae	Streptomyces
Taga_7|49	Zotu100	0	R2A-NAG	H2O	Inoculated	1	2	0	Actinobacteria	Actinobacteria	Actinomycetales	Streptomycetaceae	Streptomyces
Taga_7|5	Zotu100	0	M9-NAG	FA	Inoculated	1	2	0	Actinobacteria	Actinobacteria	Actinomycetales	Streptomycetaceae	Streptomyces
Taga_7|50	Zotu100	0	R2A-NAG	B12	Inoculated	1	2	0	Actinobacteria	Actinobacteria	Actinomycetales	Streptomycetaceae	Streptomyces
Taga_7|51	Zotu100	0	R2A-NAG	Cbi	Inoculated	1	2	0	Actinobacteria	Actinobacteria	Actinomycetales	Streptomycetaceae	Streptomyces
Taga_7|52	Zotu100	0	R2A-NAG	pB12	Inoculated	1	2	0	Actinobacteria	Actinobacteria	Actinomycetales	Streptomycetaceae	Streptomyces
Taga_7|53	Zotu100	0	R2A-NAG	FA	Inoculated	1	2	0	Actinobacteria	Actinobacteria	Actinomycetales	Streptomycetaceae	Streptomyces
Taga_7|54	Zotu100	0	R2A-NAG	Cre	Inoculated	1	2	0	Actinobacteria	Actinobacteria	Actinomycetales	Streptomycetaceae	Streptomyces
Taga_7|55	Zotu100	0	R2A-NAG	5-OH	Inoculated	1	2	0	Actinobacteria	Actinobacteria	Actinomycetales	Streptomycetaceae	Streptomyces
Taga_7|56	Zotu100	0	M9-NAG	B12	No Inoculation	0	2	0	Actinobacteria	Actinobacteria	Actinomycetales	Streptomycetaceae	Streptomyces
Taga_7|57	Zotu100	0	R2A-NAG	H2O	Inoculated	2	2	0	Actinobacteria	Actinobacteria	Actinomycetales	Streptomycetaceae	Streptomyces
Taga_7|58	Zotu100	0	R2A-NAG	B12	Inoculated	2	2	0	Actinobacteria	Actinobacteria	Actinomycetales	Streptomycetaceae	Streptomyces
Taga_7|59	Zotu100	0	R2A-NAG	Cbi	Inoculated	2	2	0	Actinobacteria	Actinobacteria	Actinomycetales	Streptomycetaceae	Streptomyces
Taga_7|6	Zotu100	0	M9-NAG	Cre	Inoculated	1	2	0	Actinobacteria	Actinobacteria	Actinomycetales	Streptomycetaceae	Streptomyces
Taga_7|60	Zotu100	0	R2A-NAG	pB12	Inoculated	2	2	0	Actinobacteria	Actinobacteria	Actinomycetales	Streptomycetaceae	Streptomyces
Taga_7|61	Zotu100	0	R2A-NAG	FA	Inoculated	2	2	0	Actinobacteria	Actinobacteria	Actinomycetales	Streptomycetaceae	Streptomyces
Taga_7|62	Zotu100	0	R2A-NAG	Cre	Inoculated	2	2	0	Actinobacteria	Actinobacteria	Actinomycetales	Streptomycetaceae	Streptomyces
Taga_7|63	Zotu100	0	R2A-NAG	5-OH	Inoculated	2	2	0	Actinobacteria	Actinobacteria	Actinomycetales	Streptomycetaceae	Streptomyces
Taga_7|64	Zotu100	0	R2A-NAG	Cbi	No Inoculation	0	2	0	Actinobacteria	Actinobacteria	Actinomycetales	Streptomycetaceae	Streptomyces
Taga_7|65	Zotu100	0	R2A-NAG	H2O	Inoculated	3	2	0	Actinobacteria	Actinobacteria	Actinomycetales	Streptomycetaceae	Streptomyces
Taga_7|66	Zotu100	0	R2A-NAG	B12	Inoculated	3	2	0	Actinobacteria	Actinobacteria	Actinomycetales	Streptomycetaceae	Streptomyces
Taga_7|67	Zotu100	0	R2A-NAG	Cbi	Inoculated	3	2	0	Actinobacteria	Actinobacteria	Actinomycetales	Streptomycetaceae	Streptomyces
Taga_7|68	Zotu100	0	R2A-NAG	pB12	Inoculated	3	2	0	Actinobacteria	Actinobacteria	Actinomycetales	Streptomycetaceae	Streptomyces
Taga_7|69	Zotu100	0	R2A-NAG	FA	Inoculated	3	2	0	Actinobacteria	Actinobacteria	Actinomycetales	Streptomycetaceae	Streptomyces
Taga_7|7	Zotu100	0	M9-NAG	5-OH	Inoculated	1	2	0	Actinobacteria	Actinobacteria	Actinomycetales	Streptomycetaceae	Streptomyces
Taga_7|70	Zotu100	0	R2A-NAG	Cre	Inoculated	3	2	0	Actinobacteria	Actinobacteria	Actinomycetales	Streptomycetaceae	Streptomyces
Taga_7|71	Zotu100	0	R2A-NAG	5-OH	Inoculated	3	2	0	Actinobacteria	Actinobacteria	Actinomycetales	Streptomycetaceae	Streptomyces
Taga_7|72	Zotu100	0	R2A-NAG	pB12	No Inoculation	0	2	0	Actinobacteria	Actinobacteria	Actinomycetales	Streptomycetaceae	Streptomyces
Taga_7|73	Zotu100	0	R2A-NAG	H2O	Inoculated	4	2	0	Actinobacteria	Actinobacteria	Actinomycetales	Streptomycetaceae	Streptomyces
Taga_7|74	Zotu100	0	R2A-NAG	B12	Inoculated	4	2	0	Actinobacteria	Actinobacteria	Actinomycetales	Streptomycetaceae	Streptomyces
Taga_7|75	Zotu100	0	R2A-NAG	Cbi	Inoculated	4	2	0	Actinobacteria	Actinobacteria	Actinomycetales	Streptomycetaceae	Streptomyces
Taga_7|76	Zotu100	0	R2A-NAG	pB12	Inoculated	4	2	0	Actinobacteria	Actinobacteria	Actinomycetales	Streptomycetaceae	Streptomyces
Taga_7|77	Zotu100	0	R2A-NAG	FA	Inoculated	4	2	0	Actinobacteria	Actinobacteria	Actinomycetales	Streptomycetaceae	Streptomyces
Taga_7|78	Zotu100	0	R2A-NAG	Cre	Inoculated	4	2	0	Actinobacteria	Actinobacteria	Actinomycetales	Streptomycetaceae	Streptomyces
Taga_7|79	Zotu100	0	R2A-NAG	5-OH	Inoculated	4	2	0	Actinobacteria	Actinobacteria	Actinomycetales	Streptomycetaceae	Streptomyces
Taga_7|8	Zotu100	0	M9-NAG	B12	No Inoculation	0	2	0	Actinobacteria	Actinobacteria	Actinomycetales	Streptomycetaceae	Streptomyces
Taga_7|80	Zotu100	0	R2A-NAG	FA	No Inoculation	0	2	0	Actinobacteria	Actinobacteria	Actinomycetales	Streptomycetaceae	Streptomyces
Taga_7|81	Zotu100	0	R2A-NAG	H2O	Inoculated	5	2	0	Actinobacteria	Actinobacteria	Actinomycetales	Streptomycetaceae	Streptomyces
Taga_7|82	Zotu100	0	R2A-NAG	B12	Inoculated	5	2	0	Actinobacteria	Actinobacteria	Actinomycetales	Streptomycetaceae	Streptomyces
Taga_7|83	Zotu100	0	R2A-NAG	Cbi	Inoculated	5	2	0	Actinobacteria	Actinobacteria	Actinomycetales	Streptomycetaceae	Streptomyces
Taga_7|84	Zotu100	0	R2A-NAG	pB12	Inoculated	5	2	0	Actinobacteria	Actinobacteria	Actinomycetales	Streptomycetaceae	Streptomyces
Taga_7|85	Zotu100	0	R2A-NAG	FA	Inoculated	5	2	0	Actinobacteria	Actinobacteria	Actinomycetales	Streptomycetaceae	Streptomyces
Taga_7|86	Zotu100	0	R2A-NAG	Cre	Inoculated	5	2	0	Actinobacteria	Actinobacteria	Actinomycetales	Streptomycetaceae	Streptomyces
Taga_7|87	Zotu100	0	R2A-NAG	5-OH	Inoculated	5	2	0	Actinobacteria	Actinobacteria	Actinomycetales	Streptomycetaceae	Streptomyces
Taga_7|88	Zotu100	0	R2A-NAG	Cre	No Inoculation	0	2	0	Actinobacteria	Actinobacteria	Actinomycetales	Streptomycetaceae	Streptomyces
Taga_7|89	Zotu100	0	R2A-NAG	H2O	Inoculated	6	2	0	Actinobacteria	Actinobacteria	Actinomycetales	Streptomycetaceae	Streptomyces
Taga_7|9	Zotu100	0	M9-NAG	H2O	Inoculated	2	2	0	Actinobacteria	Actinobacteria	Actinomycetales	Streptomycetaceae	Streptomyces
Taga_7|90	Zotu100	0	R2A-NAG	B12	Inoculated	6	2	0	Actinobacteria	Actinobacteria	Actinomycetales	Streptomycetaceae	Streptomyces
Taga_7|91	Zotu100	0	R2A-NAG	Cbi	Inoculated	6	2	0	Actinobacteria	Actinobacteria	Actinomycetales	Streptomycetaceae	Streptomyces
Taga_7|92	Zotu100	0	R2A-NAG	pB12	Inoculated	6	2	0	Actinobacteria	Actinobacteria	Actinomycetales	Streptomycetaceae	Streptomyces
Taga_7|93	Zotu100	0	R2A-NAG	FA	Inoculated	6	2	0	Actinobacteria	Actinobacteria	Actinomycetales	Streptomycetaceae	Streptomyces
Taga_7|94	Zotu100	0	R2A-NAG	Cre	Inoculated	6	2	0	Actinobacteria	Actinobacteria	Actinomycetales	Streptomycetaceae	Streptomyces
Taga_7|95	Zotu100	0	R2A-NAG	5-OH	Inoculated	6	2	0	Actinobacteria	Actinobacteria	Actinomycetales	Streptomycetaceae	Streptomyces
Taga_7|96	Zotu100	0	R2A-NAG	5-OH	No Inoculation	0	2	0	Actinobacteria	Actinobacteria	Actinomycetales	Streptomycetaceae	Streptomyces
Taga_8|16	Zotu100	0	M9-NAG	H2O	No Inoculation	0	2	0	Actinobacteria	Actinobacteria	Actinomycetales	Streptomycetaceae	Streptomyces
Taga_8|24	Zotu100	0.00848896	R2A-NAG	H2O	No Inoculation	0	2	5	Actinobacteria	Actinobacteria	Actinomycetales	Streptomycetaceae	Streptomyces
Taga_8|32	Zotu100	0.0123267	R2A-NAG	H2O	No Inoculation	0	2	8	Actinobacteria	Actinobacteria	Actinomycetales	Streptomycetaceae	Streptomyces
Taga_8|8	Zotu100	0	M9-NAG	H2O	No Inoculation	0	2	0	Actinobacteria	Actinobacteria	Actinomycetales	Streptomycetaceae	Streptomyces
Taga_9|1	Zotu100	0	M9-NAG	H2O	Inoculated	1	12	0	Actinobacteria	Actinobacteria	Actinomycetales	Streptomycetaceae	Streptomyces
Taga_9|10	Zotu100	0	M9-NAG	B12	Inoculated	2	12	0	Actinobacteria	Actinobacteria	Actinomycetales	Streptomycetaceae	Streptomyces
Taga_9|11	Zotu100	0	M9-NAG	Cbi	Inoculated	2	12	0	Actinobacteria	Actinobacteria	Actinomycetales	Streptomycetaceae	Streptomyces
Taga_9|12	Zotu100	0	M9-NAG	pB12	Inoculated	2	12	0	Actinobacteria	Actinobacteria	Actinomycetales	Streptomycetaceae	Streptomyces
Taga_9|13	Zotu100	0	M9-NAG	FA	Inoculated	2	12	0	Actinobacteria	Actinobacteria	Actinomycetales	Streptomycetaceae	Streptomyces
Taga_9|14	Zotu100	0	M9-NAG	Cre	Inoculated	2	12	0	Actinobacteria	Actinobacteria	Actinomycetales	Streptomycetaceae	Streptomyces
Taga_9|15	Zotu100	0	M9-NAG	5-OH	Inoculated	2	12	0	Actinobacteria	Actinobacteria	Actinomycetales	Streptomycetaceae	Streptomyces
Taga_9|16	Zotu100	0	M9-NAG	Cbi	No Inoculation	0	12	0	Actinobacteria	Actinobacteria	Actinomycetales	Streptomycetaceae	Streptomyces
Taga_9|17	Zotu100	0	M9-NAG	H2O	Inoculated	3	12	0	Actinobacteria	Actinobacteria	Actinomycetales	Streptomycetaceae	Streptomyces
Taga_9|18	Zotu100	0	M9-NAG	B12	Inoculated	3	12	0	Actinobacteria	Actinobacteria	Actinomycetales	Streptomycetaceae	Streptomyces
Taga_9|19	Zotu100	0	M9-NAG	Cbi	Inoculated	3	12	0	Actinobacteria	Actinobacteria	Actinomycetales	Streptomycetaceae	Streptomyces
Taga_9|2	Zotu100	0	M9-NAG	B12	Inoculated	1	12	0	Actinobacteria	Actinobacteria	Actinomycetales	Streptomycetaceae	Streptomyces
Taga_9|20	Zotu100	0	M9-NAG	pB12	Inoculated	3	12	0	Actinobacteria	Actinobacteria	Actinomycetales	Streptomycetaceae	Streptomyces
Taga_9|21	Zotu100	0	M9-NAG	FA	Inoculated	3	12	0	Actinobacteria	Actinobacteria	Actinomycetales	Streptomycetaceae	Streptomyces
Taga_9|22	Zotu100	0	M9-NAG	Cre	Inoculated	3	12	0	Actinobacteria	Actinobacteria	Actinomycetales	Streptomycetaceae	Streptomyces
Taga_9|23	Zotu100	0	M9-NAG	5-OH	Inoculated	3	12	0	Actinobacteria	Actinobacteria	Actinomycetales	Streptomycetaceae	Streptomyces
Taga_9|24	Zotu100	0	M9-NAG	pB12	No Inoculation	0	12	0	Actinobacteria	Actinobacteria	Actinomycetales	Streptomycetaceae	Streptomyces
Taga_9|25	Zotu100	0	M9-NAG	H2O	Inoculated	4	12	0	Actinobacteria	Actinobacteria	Actinomycetales	Streptomycetaceae	Streptomyces
Taga_9|26	Zotu100	0	M9-NAG	B12	Inoculated	4	12	0	Actinobacteria	Actinobacteria	Actinomycetales	Streptomycetaceae	Streptomyces
Taga_9|27	Zotu100	0	M9-NAG	Cbi	Inoculated	4	12	0	Actinobacteria	Actinobacteria	Actinomycetales	Streptomycetaceae	Streptomyces
Taga_9|28	Zotu100	0	M9-NAG	pB12	Inoculated	4	12	0	Actinobacteria	Actinobacteria	Actinomycetales	Streptomycetaceae	Streptomyces
Taga_9|29	Zotu100	0	M9-NAG	FA	Inoculated	4	12	0	Actinobacteria	Actinobacteria	Actinomycetales	Streptomycetaceae	Streptomyces
Taga_9|3	Zotu100	0	M9-NAG	Cbi	Inoculated	1	12	0	Actinobacteria	Actinobacteria	Actinomycetales	Streptomycetaceae	Streptomyces
Taga_9|30	Zotu100	0	M9-NAG	Cre	Inoculated	4	12	0	Actinobacteria	Actinobacteria	Actinomycetales	Streptomycetaceae	Streptomyces
Taga_9|31	Zotu100	0	M9-NAG	5-OH	Inoculated	4	12	0	Actinobacteria	Actinobacteria	Actinomycetales	Streptomycetaceae	Streptomyces
Taga_9|32	Zotu100	0	M9-NAG	FA	No Inoculation	0	12	0	Actinobacteria	Actinobacteria	Actinomycetales	Streptomycetaceae	Streptomyces
Taga_9|33	Zotu100	0	M9-NAG	H2O	Inoculated	5	12	0	Actinobacteria	Actinobacteria	Actinomycetales	Streptomycetaceae	Streptomyces
Taga_9|34	Zotu100	0	M9-NAG	B12	Inoculated	5	12	0	Actinobacteria	Actinobacteria	Actinomycetales	Streptomycetaceae	Streptomyces
Taga_9|35	Zotu100	0	M9-NAG	Cbi	Inoculated	5	12	0	Actinobacteria	Actinobacteria	Actinomycetales	Streptomycetaceae	Streptomyces
Taga_9|36	Zotu100	0	M9-NAG	pB12	Inoculated	5	12	0	Actinobacteria	Actinobacteria	Actinomycetales	Streptomycetaceae	Streptomyces
Taga_9|37	Zotu100	0	M9-NAG	FA	Inoculated	5	12	0	Actinobacteria	Actinobacteria	Actinomycetales	Streptomycetaceae	Streptomyces
Taga_9|38	Zotu100	0	M9-NAG	Cre	Inoculated	5	12	0	Actinobacteria	Actinobacteria	Actinomycetales	Streptomycetaceae	Streptomyces
Taga_9|39	Zotu100	0	M9-NAG	5-OH	Inoculated	5	12	0	Actinobacteria	Actinobacteria	Actinomycetales	Streptomycetaceae	Streptomyces
Taga_9|4	Zotu100	0	M9-NAG	pB12	Inoculated	1	12	0	Actinobacteria	Actinobacteria	Actinomycetales	Streptomycetaceae	Streptomyces
Taga_9|40	Zotu100	0	M9-NAG	Cre	No Inoculation	0	12	0	Actinobacteria	Actinobacteria	Actinomycetales	Streptomycetaceae	Streptomyces
Taga_9|41	Zotu100	0	M9-NAG	H2O	Inoculated	6	12	0	Actinobacteria	Actinobacteria	Actinomycetales	Streptomycetaceae	Streptomyces
Taga_9|42	Zotu100	0	M9-NAG	B12	Inoculated	6	12	0	Actinobacteria	Actinobacteria	Actinomycetales	Streptomycetaceae	Streptomyces
Taga_9|43	Zotu100	0	M9-NAG	Cbi	Inoculated	6	12	0	Actinobacteria	Actinobacteria	Actinomycetales	Streptomycetaceae	Streptomyces
Taga_9|44	Zotu100	0	M9-NAG	pB12	Inoculated	6	12	0	Actinobacteria	Actinobacteria	Actinomycetales	Streptomycetaceae	Streptomyces
Taga_9|45	Zotu100	0	M9-NAG	FA	Inoculated	6	12	0	Actinobacteria	Actinobacteria	Actinomycetales	Streptomycetaceae	Streptomyces
Taga_9|46	Zotu100	0	M9-NAG	Cre	Inoculated	6	12	0	Actinobacteria	Actinobacteria	Actinomycetales	Streptomycetaceae	Streptomyces
Taga_9|47	Zotu100	0	M9-NAG	5-OH	Inoculated	6	12	0	Actinobacteria	Actinobacteria	Actinomycetales	Streptomycetaceae	Streptomyces
Taga_9|48	Zotu100	0	M9-NAG	5-OH	No Inoculation	0	12	0	Actinobacteria	Actinobacteria	Actinomycetales	Streptomycetaceae	Streptomyces
Taga_9|49	Zotu100	0	R2A-NAG	H2O	Inoculated	1	12	0	Actinobacteria	Actinobacteria	Actinomycetales	Streptomycetaceae	Streptomyces
Taga_9|5	Zotu100	0	M9-NAG	FA	Inoculated	1	12	0	Actinobacteria	Actinobacteria	Actinomycetales	Streptomycetaceae	Streptomyces
Taga_9|50	Zotu100	0	R2A-NAG	B12	Inoculated	1	12	0	Actinobacteria	Actinobacteria	Actinomycetales	Streptomycetaceae	Streptomyces
Taga_9|51	Zotu100	0	R2A-NAG	Cbi	Inoculated	1	12	0	Actinobacteria	Actinobacteria	Actinomycetales	Streptomycetaceae	Streptomyces
Taga_9|52	Zotu100	0	R2A-NAG	pB12	Inoculated	1	12	0	Actinobacteria	Actinobacteria	Actinomycetales	Streptomycetaceae	Streptomyces
Taga_9|53	Zotu100	0	R2A-NAG	FA	Inoculated	1	12	0	Actinobacteria	Actinobacteria	Actinomycetales	Streptomycetaceae	Streptomyces
Taga_9|54	Zotu100	0	R2A-NAG	Cre	Inoculated	1	12	0	Actinobacteria	Actinobacteria	Actinomycetales	Streptomycetaceae	Streptomyces
Taga_9|55	Zotu100	0	R2A-NAG	5-OH	Inoculated	1	12	0	Actinobacteria	Actinobacteria	Actinomycetales	Streptomycetaceae	Streptomyces
Taga_9|56	Zotu100	0	M9-NAG	B12	No Inoculation	0	12	0	Actinobacteria	Actinobacteria	Actinomycetales	Streptomycetaceae	Streptomyces
Taga_9|57	Zotu100	0	R2A-NAG	H2O	Inoculated	2	12	0	Actinobacteria	Actinobacteria	Actinomycetales	Streptomycetaceae	Streptomyces
Taga_9|58	Zotu100	0	R2A-NAG	B12	Inoculated	2	12	0	Actinobacteria	Actinobacteria	Actinomycetales	Streptomycetaceae	Streptomyces
Taga_9|59	Zotu100	0	R2A-NAG	Cbi	Inoculated	2	12	0	Actinobacteria	Actinobacteria	Actinomycetales	Streptomycetaceae	Streptomyces
Taga_9|6	Zotu100	0	M9-NAG	Cre	Inoculated	1	12	0	Actinobacteria	Actinobacteria	Actinomycetales	Streptomycetaceae	Streptomyces
Taga_9|60	Zotu100	0	R2A-NAG	pB12	Inoculated	2	12	0	Actinobacteria	Actinobacteria	Actinomycetales	Streptomycetaceae	Streptomyces
Taga_9|61	Zotu100	0	R2A-NAG	FA	Inoculated	2	12	0	Actinobacteria	Actinobacteria	Actinomycetales	Streptomycetaceae	Streptomyces
Taga_9|62	Zotu100	0	R2A-NAG	Cre	Inoculated	2	12	0	Actinobacteria	Actinobacteria	Actinomycetales	Streptomycetaceae	Streptomyces
Taga_9|63	Zotu100	0	R2A-NAG	5-OH	Inoculated	2	12	0	Actinobacteria	Actinobacteria	Actinomycetales	Streptomycetaceae	Streptomyces
Taga_9|64	Zotu100	0	R2A-NAG	Cbi	No Inoculation	0	12	0	Actinobacteria	Actinobacteria	Actinomycetales	Streptomycetaceae	Streptomyces
Taga_9|65	Zotu100	0	R2A-NAG	H2O	Inoculated	3	12	0	Actinobacteria	Actinobacteria	Actinomycetales	Streptomycetaceae	Streptomyces
Taga_9|66	Zotu100	0	R2A-NAG	B12	Inoculated	3	12	0	Actinobacteria	Actinobacteria	Actinomycetales	Streptomycetaceae	Streptomyces
Taga_9|67	Zotu100	0	R2A-NAG	Cbi	Inoculated	3	12	0	Actinobacteria	Actinobacteria	Actinomycetales	Streptomycetaceae	Streptomyces
Taga_9|68	Zotu100	0	R2A-NAG	pB12	Inoculated	3	12	0	Actinobacteria	Actinobacteria	Actinomycetales	Streptomycetaceae	Streptomyces
Taga_9|69	Zotu100	0	R2A-NAG	FA	Inoculated	3	12	0	Actinobacteria	Actinobacteria	Actinomycetales	Streptomycetaceae	Streptomyces
Taga_9|7	Zotu100	0	M9-NAG	5-OH	Inoculated	1	12	0	Actinobacteria	Actinobacteria	Actinomycetales	Streptomycetaceae	Streptomyces
Taga_9|70	Zotu100	0	R2A-NAG	Cre	Inoculated	3	12	0	Actinobacteria	Actinobacteria	Actinomycetales	Streptomycetaceae	Streptomyces
Taga_9|71	Zotu100	0	R2A-NAG	5-OH	Inoculated	3	12	0	Actinobacteria	Actinobacteria	Actinomycetales	Streptomycetaceae	Streptomyces
Taga_9|72	Zotu100	0	R2A-NAG	pB12	No Inoculation	0	12	0	Actinobacteria	Actinobacteria	Actinomycetales	Streptomycetaceae	Streptomyces
Taga_9|73	Zotu100	0	R2A-NAG	H2O	Inoculated	4	12	0	Actinobacteria	Actinobacteria	Actinomycetales	Streptomycetaceae	Streptomyces
Taga_9|74	Zotu100	0	R2A-NAG	B12	Inoculated	4	12	0	Actinobacteria	Actinobacteria	Actinomycetales	Streptomycetaceae	Streptomyces
Taga_9|75	Zotu100	0	R2A-NAG	Cbi	Inoculated	4	12	0	Actinobacteria	Actinobacteria	Actinomycetales	Streptomycetaceae	Streptomyces
Taga_9|76	Zotu100	0	R2A-NAG	pB12	Inoculated	4	12	0	Actinobacteria	Actinobacteria	Actinomycetales	Streptomycetaceae	Streptomyces
Taga_9|77	Zotu100	0	R2A-NAG	FA	Inoculated	4	12	0	Actinobacteria	Actinobacteria	Actinomycetales	Streptomycetaceae	Streptomyces
Taga_9|78	Zotu100	0	R2A-NAG	Cre	Inoculated	4	12	0	Actinobacteria	Actinobacteria	Actinomycetales	Streptomycetaceae	Streptomyces
Taga_9|79	Zotu100	0	R2A-NAG	5-OH	Inoculated	4	12	0	Actinobacteria	Actinobacteria	Actinomycetales	Streptomycetaceae	Streptomyces
Taga_9|8	Zotu100	0	M9-NAG	B12	No Inoculation	0	12	0	Actinobacteria	Actinobacteria	Actinomycetales	Streptomycetaceae	Streptomyces
Taga_9|80	Zotu100	0	R2A-NAG	FA	No Inoculation	0	12	0	Actinobacteria	Actinobacteria	Actinomycetales	Streptomycetaceae	Streptomyces
Taga_9|81	Zotu100	0	R2A-NAG	H2O	Inoculated	5	12	0	Actinobacteria	Actinobacteria	Actinomycetales	Streptomycetaceae	Streptomyces
Taga_9|82	Zotu100	0	R2A-NAG	B12	Inoculated	5	12	0	Actinobacteria	Actinobacteria	Actinomycetales	Streptomycetaceae	Streptomyces
Taga_9|83	Zotu100	0	R2A-NAG	Cbi	Inoculated	5	12	0	Actinobacteria	Actinobacteria	Actinomycetales	Streptomycetaceae	Streptomyces
Taga_9|84	Zotu100	0	R2A-NAG	pB12	Inoculated	5	12	0	Actinobacteria	Actinobacteria	Actinomycetales	Streptomycetaceae	Streptomyces
Taga_9|85	Zotu100	0	R2A-NAG	FA	Inoculated	5	12	0	Actinobacteria	Actinobacteria	Actinomycetales	Streptomycetaceae	Streptomyces
Taga_9|86	Zotu100	0	R2A-NAG	Cre	Inoculated	5	12	0	Actinobacteria	Actinobacteria	Actinomycetales	Streptomycetaceae	Streptomyces
Taga_9|87	Zotu100	0	R2A-NAG	5-OH	Inoculated	5	12	0	Actinobacteria	Actinobacteria	Actinomycetales	Streptomycetaceae	Streptomyces
Taga_9|88	Zotu100	0	R2A-NAG	Cre	No Inoculation	0	12	0	Actinobacteria	Actinobacteria	Actinomycetales	Streptomycetaceae	Streptomyces
Taga_9|89	Zotu100	0	R2A-NAG	H2O	Inoculated	6	12	0	Actinobacteria	Actinobacteria	Actinomycetales	Streptomycetaceae	Streptomyces
Taga_9|9	Zotu100	0	M9-NAG	H2O	Inoculated	2	12	0	Actinobacteria	Actinobacteria	Actinomycetales	Streptomycetaceae	Streptomyces
Taga_9|90	Zotu100	0	R2A-NAG	B12	Inoculated	6	12	0	Actinobacteria	Actinobacteria	Actinomycetales	Streptomycetaceae	Streptomyces
Taga_9|91	Zotu100	0	R2A-NAG	Cbi	Inoculated	6	12	0	Actinobacteria	Actinobacteria	Actinomycetales	Streptomycetaceae	Streptomyces
Taga_9|92	Zotu100	0	R2A-NAG	pB12	Inoculated	6	12	0	Actinobacteria	Actinobacteria	Actinomycetales	Streptomycetaceae	Streptomyces
Taga_9|93	Zotu100	0	R2A-NAG	FA	Inoculated	6	12	0	Actinobacteria	Actinobacteria	Actinomycetales	Streptomycetaceae	Streptomyces
Taga_9|94	Zotu100	0	R2A-NAG	Cre	Inoculated	6	12	0	Actinobacteria	Actinobacteria	Actinomycetales	Streptomycetaceae	Streptomyces
Taga_9|95	Zotu100	0	R2A-NAG	5-OH	Inoculated	6	12	0	Actinobacteria	Actinobacteria	Actinomycetales	Streptomycetaceae	Streptomyces
Taga_9|96	Zotu100	0	R2A-NAG	5-OH	No Inoculation	0	12	0	Actinobacteria	Actinobacteria	Actinomycetales	Streptomycetaceae	Streptomyces
Taga_10|1	Zotu1004	0	M9-NAG	H2O	Inoculated	1	14	0	Proteobacteria	Alphaproteobacteria	Rhizobiales	Methylobacteriaceae	Microvirga
Taga_10|10	Zotu1004	0	M9-NAG	B12	Inoculated	2	14	0	Proteobacteria	Alphaproteobacteria	Rhizobiales	Methylobacteriaceae	Microvirga
Taga_10|11	Zotu1004	0	M9-NAG	Cbi	Inoculated	2	14	0	Proteobacteria	Alphaproteobacteria	Rhizobiales	Methylobacteriaceae	Microvirga
Taga_10|12	Zotu1004	0	M9-NAG	pB12	Inoculated	2	14	0	Proteobacteria	Alphaproteobacteria	Rhizobiales	Methylobacteriaceae	Microvirga
Taga_10|13	Zotu1004	0	M9-NAG	FA	Inoculated	2	14	0	Proteobacteria	Alphaproteobacteria	Rhizobiales	Methylobacteriaceae	Microvirga
Taga_10|14	Zotu1004	0	M9-NAG	Cre	Inoculated	2	14	0	Proteobacteria	Alphaproteobacteria	Rhizobiales	Methylobacteriaceae	Microvirga
Taga_10|15	Zotu1004	0	M9-NAG	5-OH	Inoculated	2	14	0	Proteobacteria	Alphaproteobacteria	Rhizobiales	Methylobacteriaceae	Microvirga
Taga_10|16	Zotu1004	0	M9-NAG	Cbi	No Inoculation	0	14	0	Proteobacteria	Alphaproteobacteria	Rhizobiales	Methylobacteriaceae	Microvirga
Taga_10|17	Zotu1004	0	M9-NAG	H2O	Inoculated	3	14	0	Proteobacteria	Alphaproteobacteria	Rhizobiales	Methylobacteriaceae	Microvirga
Taga_10|18	Zotu1004	0	M9-NAG	B12	Inoculated	3	14	0	Proteobacteria	Alphaproteobacteria	Rhizobiales	Methylobacteriaceae	Microvirga
Taga_10|19	Zotu1004	0	M9-NAG	Cbi	Inoculated	3	14	0	Proteobacteria	Alphaproteobacteria	Rhizobiales	Methylobacteriaceae	Microvirga
Taga_10|2	Zotu1004	0	M9-NAG	B12	Inoculated	1	14	0	Proteobacteria	Alphaproteobacteria	Rhizobiales	Methylobacteriaceae	Microvirga
Taga_10|20	Zotu1004	0	M9-NAG	pB12	Inoculated	3	14	0	Proteobacteria	Alphaproteobacteria	Rhizobiales	Methylobacteriaceae	Microvirga
Taga_10|21	Zotu1004	0	M9-NAG	FA	Inoculated	3	14	0	Proteobacteria	Alphaproteobacteria	Rhizobiales	Methylobacteriaceae	Microvirga
Taga_10|22	Zotu1004	0	M9-NAG	Cre	Inoculated	3	14	0	Proteobacteria	Alphaproteobacteria	Rhizobiales	Methylobacteriaceae	Microvirga
Taga_10|23	Zotu1004	0	M9-NAG	5-OH	Inoculated	3	14	0	Proteobacteria	Alphaproteobacteria	Rhizobiales	Methylobacteriaceae	Microvirga
Taga_10|24	Zotu1004	0	M9-NAG	pB12	No Inoculation	0	14	0	Proteobacteria	Alphaproteobacteria	Rhizobiales	Methylobacteriaceae	Microvirga
Taga_10|25	Zotu1004	0	M9-NAG	H2O	Inoculated	4	14	0	Proteobacteria	Alphaproteobacteria	Rhizobiales	Methylobacteriaceae	Microvirga
Taga_10|26	Zotu1004	0	M9-NAG	B12	Inoculated	4	14	0	Proteobacteria	Alphaproteobacteria	Rhizobiales	Methylobacteriaceae	Microvirga
Taga_10|27	Zotu1004	0	M9-NAG	Cbi	Inoculated	4	14	0	Proteobacteria	Alphaproteobacteria	Rhizobiales	Methylobacteriaceae	Microvirga
Taga_10|28	Zotu1004	0	M9-NAG	pB12	Inoculated	4	14	0	Proteobacteria	Alphaproteobacteria	Rhizobiales	Methylobacteriaceae	Microvirga
Taga_10|29	Zotu1004	0	M9-NAG	FA	Inoculated	4	14	0	Proteobacteria	Alphaproteobacteria	Rhizobiales	Methylobacteriaceae	Microvirga
Taga_10|3	Zotu1004	0	M9-NAG	Cbi	Inoculated	1	14	0	Proteobacteria	Alphaproteobacteria	Rhizobiales	Methylobacteriaceae	Microvirga
Taga_10|30	Zotu1004	0	M9-NAG	Cre	Inoculated	4	14	0	Proteobacteria	Alphaproteobacteria	Rhizobiales	Methylobacteriaceae	Microvirga
Taga_10|31	Zotu1004	0	M9-NAG	5-OH	Inoculated	4	14	0	Proteobacteria	Alphaproteobacteria	Rhizobiales	Methylobacteriaceae	Microvirga
Taga_10|32	Zotu1004	0	M9-NAG	FA	No Inoculation	0	14	0	Proteobacteria	Alphaproteobacteria	Rhizobiales	Methylobacteriaceae	Microvirga
Taga_10|33	Zotu1004	0	M9-NAG	H2O	Inoculated	5	14	0	Proteobacteria	Alphaproteobacteria	Rhizobiales	Methylobacteriaceae	Microvirga
Taga_10|34	Zotu1004	0	M9-NAG	B12	Inoculated	5	14	0	Proteobacteria	Alphaproteobacteria	Rhizobiales	Methylobacteriaceae	Microvirga
Taga_10|35	Zotu1004	0	M9-NAG	Cbi	Inoculated	5	14	0	Proteobacteria	Alphaproteobacteria	Rhizobiales	Methylobacteriaceae	Microvirga
Taga_10|36	Zotu1004	0	M9-NAG	pB12	Inoculated	5	14	0	Proteobacteria	Alphaproteobacteria	Rhizobiales	Methylobacteriaceae	Microvirga
Taga_10|37	Zotu1004	0	M9-NAG	FA	Inoculated	5	14	0	Proteobacteria	Alphaproteobacteria	Rhizobiales	Methylobacteriaceae	Microvirga
Taga_10|38	Zotu1004	0	M9-NAG	Cre	Inoculated	5	14	0	Proteobacteria	Alphaproteobacteria	Rhizobiales	Methylobacteriaceae	Microvirga
Taga_10|39	Zotu1004	0	M9-NAG	5-OH	Inoculated	5	14	0	Proteobacteria	Alphaproteobacteria	Rhizobiales	Methylobacteriaceae	Microvirga
Taga_10|4	Zotu1004	0	M9-NAG	pB12	Inoculated	1	14	0	Proteobacteria	Alphaproteobacteria	Rhizobiales	Methylobacteriaceae	Microvirga
Taga_10|40	Zotu1004	0	M9-NAG	Cre	No Inoculation	0	14	0	Proteobacteria	Alphaproteobacteria	Rhizobiales	Methylobacteriaceae	Microvirga
Taga_10|41	Zotu1004	0	M9-NAG	H2O	Inoculated	6	14	0	Proteobacteria	Alphaproteobacteria	Rhizobiales	Methylobacteriaceae	Microvirga
Taga_10|42	Zotu1004	0	M9-NAG	B12	Inoculated	6	14	0	Proteobacteria	Alphaproteobacteria	Rhizobiales	Methylobacteriaceae	Microvirga
Taga_10|43	Zotu1004	0	M9-NAG	Cbi	Inoculated	6	14	0	Proteobacteria	Alphaproteobacteria	Rhizobiales	Methylobacteriaceae	Microvirga
Taga_10|44	Zotu1004	0	M9-NAG	pB12	Inoculated	6	14	0	Proteobacteria	Alphaproteobacteria	Rhizobiales	Methylobacteriaceae	Microvirga
Taga_10|45	Zotu1004	0	M9-NAG	FA	Inoculated	6	14	0	Proteobacteria	Alphaproteobacteria	Rhizobiales	Methylobacteriaceae	Microvirga
Taga_10|46	Zotu1004	0	M9-NAG	Cre	Inoculated	6	14	0	Proteobacteria	Alphaproteobacteria	Rhizobiales	Methylobacteriaceae	Microvirga
Taga_10|47	Zotu1004	0	M9-NAG	5-OH	Inoculated	6	14	0	Proteobacteria	Alphaproteobacteria	Rhizobiales	Methylobacteriaceae	Microvirga
Taga_10|48	Zotu1004	0	M9-NAG	5-OH	No Inoculation	0	14	0	Proteobacteria	Alphaproteobacteria	Rhizobiales	Methylobacteriaceae	Microvirga
Taga_10|49	Zotu1004	0	R2A-NAG	H2O	Inoculated	1	14	0	Proteobacteria	Alphaproteobacteria	Rhizobiales	Methylobacteriaceae	Microvirga
Taga_10|5	Zotu1004	0	M9-NAG	FA	Inoculated	1	14	0	Proteobacteria	Alphaproteobacteria	Rhizobiales	Methylobacteriaceae	Microvirga
Taga_10|50	Zotu1004	0	R2A-NAG	B12	Inoculated	1	14	0	Proteobacteria	Alphaproteobacteria	Rhizobiales	Methylobacteriaceae	Microvirga
Taga_10|51	Zotu1004	0	R2A-NAG	Cbi	Inoculated	1	14	0	Proteobacteria	Alphaproteobacteria	Rhizobiales	Methylobacteriaceae	Microvirga
Taga_10|52	Zotu1004	0	R2A-NAG	pB12	Inoculated	1	14	0	Proteobacteria	Alphaproteobacteria	Rhizobiales	Methylobacteriaceae	Microvirga
Taga_10|53	Zotu1004	0	R2A-NAG	FA	Inoculated	1	14	0	Proteobacteria	Alphaproteobacteria	Rhizobiales	Methylobacteriaceae	Microvirga
Taga_10|54	Zotu1004	0	R2A-NAG	Cre	Inoculated	1	14	0	Proteobacteria	Alphaproteobacteria	Rhizobiales	Methylobacteriaceae	Microvirga
Taga_10|55	Zotu1004	0	R2A-NAG	5-OH	Inoculated	1	14	0	Proteobacteria	Alphaproteobacteria	Rhizobiales	Methylobacteriaceae	Microvirga
Taga_10|56	Zotu1004	0	M9-NAG	B12	No Inoculation	0	14	0	Proteobacteria	Alphaproteobacteria	Rhizobiales	Methylobacteriaceae	Microvirga
Taga_10|57	Zotu1004	0	R2A-NAG	H2O	Inoculated	2	14	0	Proteobacteria	Alphaproteobacteria	Rhizobiales	Methylobacteriaceae	Microvirga
Taga_10|58	Zotu1004	0	R2A-NAG	B12	Inoculated	2	14	0	Proteobacteria	Alphaproteobacteria	Rhizobiales	Methylobacteriaceae	Microvirga
Taga_10|59	Zotu1004	0	R2A-NAG	Cbi	Inoculated	2	14	0	Proteobacteria	Alphaproteobacteria	Rhizobiales	Methylobacteriaceae	Microvirga
Taga_10|6	Zotu1004	0	M9-NAG	Cre	Inoculated	1	14	0	Proteobacteria	Alphaproteobacteria	Rhizobiales	Methylobacteriaceae	Microvirga
Taga_10|60	Zotu1004	0	R2A-NAG	pB12	Inoculated	2	14	0	Proteobacteria	Alphaproteobacteria	Rhizobiales	Methylobacteriaceae	Microvirga
Taga_10|61	Zotu1004	0	R2A-NAG	FA	Inoculated	2	14	0	Proteobacteria	Alphaproteobacteria	Rhizobiales	Methylobacteriaceae	Microvirga
Taga_10|62	Zotu1004	0	R2A-NAG	Cre	Inoculated	2	14	0	Proteobacteria	Alphaproteobacteria	Rhizobiales	Methylobacteriaceae	Microvirga
Taga_10|63	Zotu1004	0	R2A-NAG	5-OH	Inoculated	2	14	0	Proteobacteria	Alphaproteobacteria	Rhizobiales	Methylobacteriaceae	Microvirga
Taga_10|64	Zotu1004	0	R2A-NAG	Cbi	No Inoculation	0	14	0	Proteobacteria	Alphaproteobacteria	Rhizobiales	Methylobacteriaceae	Microvirga
Taga_10|65	Zotu1004	0	R2A-NAG	H2O	Inoculated	3	14	0	Proteobacteria	Alphaproteobacteria	Rhizobiales	Methylobacteriaceae	Microvirga
Taga_10|66	Zotu1004	0	R2A-NAG	B12	Inoculated	3	14	0	Proteobacteria	Alphaproteobacteria	Rhizobiales	Methylobacteriaceae	Microvirga
Taga_10|67	Zotu1004	0	R2A-NAG	Cbi	Inoculated	3	14	0	Proteobacteria	Alphaproteobacteria	Rhizobiales	Methylobacteriaceae	Microvirga
Taga_10|68	Zotu1004	0	R2A-NAG	pB12	Inoculated	3	14	0	Proteobacteria	Alphaproteobacteria	Rhizobiales	Methylobacteriaceae	Microvirga
Taga_10|69	Zotu1004	0	R2A-NAG	FA	Inoculated	3	14	0	Proteobacteria	Alphaproteobacteria	Rhizobiales	Methylobacteriaceae	Microvirga
Taga_10|7	Zotu1004	0	M9-NAG	5-OH	Inoculated	1	14	0	Proteobacteria	Alphaproteobacteria	Rhizobiales	Methylobacteriaceae	Microvirga
Taga_10|70	Zotu1004	0.00219436	R2A-NAG	Cre	Inoculated	3	14	7	Proteobacteria	Alphaproteobacteria	Rhizobiales	Methylobacteriaceae	Microvirga
Taga_10|71	Zotu1004	0	R2A-NAG	5-OH	Inoculated	3	14	0	Proteobacteria	Alphaproteobacteria	Rhizobiales	Methylobacteriaceae	Microvirga
Taga_10|72	Zotu1004	0	R2A-NAG	pB12	No Inoculation	0	14	0	Proteobacteria	Alphaproteobacteria	Rhizobiales	Methylobacteriaceae	Microvirga
Taga_10|73	Zotu1004	0	R2A-NAG	H2O	Inoculated	4	14	0	Proteobacteria	Alphaproteobacteria	Rhizobiales	Methylobacteriaceae	Microvirga
Taga_10|74	Zotu1004	0	R2A-NAG	B12	Inoculated	4	14	0	Proteobacteria	Alphaproteobacteria	Rhizobiales	Methylobacteriaceae	Microvirga
Taga_10|75	Zotu1004	0	R2A-NAG	Cbi	Inoculated	4	14	0	Proteobacteria	Alphaproteobacteria	Rhizobiales	Methylobacteriaceae	Microvirga
Taga_10|76	Zotu1004	0	R2A-NAG	pB12	Inoculated	4	14	0	Proteobacteria	Alphaproteobacteria	Rhizobiales	Methylobacteriaceae	Microvirga
Taga_10|77	Zotu1004	0	R2A-NAG	FA	Inoculated	4	14	0	Proteobacteria	Alphaproteobacteria	Rhizobiales	Methylobacteriaceae	Microvirga
Taga_10|78	Zotu1004	0	R2A-NAG	Cre	Inoculated	4	14	0	Proteobacteria	Alphaproteobacteria	Rhizobiales	Methylobacteriaceae	Microvirga
Taga_10|79	Zotu1004	0	R2A-NAG	5-OH	Inoculated	4	14	0	Proteobacteria	Alphaproteobacteria	Rhizobiales	Methylobacteriaceae	Microvirga
Taga_10|8	Zotu1004	0	M9-NAG	B12	No Inoculation	0	14	0	Proteobacteria	Alphaproteobacteria	Rhizobiales	Methylobacteriaceae	Microvirga
Taga_10|80	Zotu1004	0	R2A-NAG	FA	No Inoculation	0	14	0	Proteobacteria	Alphaproteobacteria	Rhizobiales	Methylobacteriaceae	Microvirga
Taga_10|81	Zotu1004	0	R2A-NAG	H2O	Inoculated	5	14	0	Proteobacteria	Alphaproteobacteria	Rhizobiales	Methylobacteriaceae	Microvirga
Taga_10|82	Zotu1004	0	R2A-NAG	B12	Inoculated	5	14	0	Proteobacteria	Alphaproteobacteria	Rhizobiales	Methylobacteriaceae	Microvirga
Taga_10|83	Zotu1004	0	R2A-NAG	Cbi	Inoculated	5	14	0	Proteobacteria	Alphaproteobacteria	Rhizobiales	Methylobacteriaceae	Microvirga
Taga_10|84	Zotu1004	0	R2A-NAG	pB12	Inoculated	5	14	0	Proteobacteria	Alphaproteobacteria	Rhizobiales	Methylobacteriaceae	Microvirga
Taga_10|85	Zotu1004	0.00468872	R2A-NAG	FA	Inoculated	5	14	18	Proteobacteria	Alphaproteobacteria	Rhizobiales	Methylobacteriaceae	Microvirga
Taga_10|86	Zotu1004	0.00211752	R2A-NAG	Cre	Inoculated	5	14	8	Proteobacteria	Alphaproteobacteria	Rhizobiales	Methylobacteriaceae	Microvirga
Taga_10|87	Zotu1004	0	R2A-NAG	5-OH	Inoculated	5	14	0	Proteobacteria	Alphaproteobacteria	Rhizobiales	Methylobacteriaceae	Microvirga
Taga_10|88	Zotu1004	0	R2A-NAG	Cre	No Inoculation	0	14	0	Proteobacteria	Alphaproteobacteria	Rhizobiales	Methylobacteriaceae	Microvirga
Taga_10|89	Zotu1004	0	R2A-NAG	H2O	Inoculated	6	14	0	Proteobacteria	Alphaproteobacteria	Rhizobiales	Methylobacteriaceae	Microvirga
Taga_10|9	Zotu1004	0	M9-NAG	H2O	Inoculated	2	14	0	Proteobacteria	Alphaproteobacteria	Rhizobiales	Methylobacteriaceae	Microvirga
Taga_10|90	Zotu1004	0	R2A-NAG	B12	Inoculated	6	14	0	Proteobacteria	Alphaproteobacteria	Rhizobiales	Methylobacteriaceae	Microvirga
Taga_10|91	Zotu1004	0	R2A-NAG	Cbi	Inoculated	6	14	0	Proteobacteria	Alphaproteobacteria	Rhizobiales	Methylobacteriaceae	Microvirga
Taga_10|92	Zotu1004	0	R2A-NAG	pB12	Inoculated	6	14	0	Proteobacteria	Alphaproteobacteria	Rhizobiales	Methylobacteriaceae	Microvirga
Taga_10|93	Zotu1004	0	R2A-NAG	FA	Inoculated	6	14	0	Proteobacteria	Alphaproteobacteria	Rhizobiales	Methylobacteriaceae	Microvirga
Taga_10|94	Zotu1004	0	R2A-NAG	Cre	Inoculated	6	14	0	Proteobacteria	Alphaproteobacteria	Rhizobiales	Methylobacteriaceae	Microvirga
Taga_10|95	Zotu1004	0	R2A-NAG	5-OH	Inoculated	6	14	0	Proteobacteria	Alphaproteobacteria	Rhizobiales	Methylobacteriaceae	Microvirga
Taga_10|96	Zotu1004	0	R2A-NAG	5-OH	No Inoculation	0	14	0	Proteobacteria	Alphaproteobacteria	Rhizobiales	Methylobacteriaceae	Microvirga
Taga_5|1	Zotu1004	0	M9-NAG	H2O	Inoculated	1	1	0	Proteobacteria	Alphaproteobacteria	Rhizobiales	Methylobacteriaceae	Microvirga
Taga_5|10	Zotu1004	0	M9-NAG	B12	Inoculated	2	1	0	Proteobacteria	Alphaproteobacteria	Rhizobiales	Methylobacteriaceae	Microvirga
Taga_5|11	Zotu1004	0	M9-NAG	Cbi	Inoculated	2	1	0	Proteobacteria	Alphaproteobacteria	Rhizobiales	Methylobacteriaceae	Microvirga
Taga_5|12	Zotu1004	0	M9-NAG	pB12	Inoculated	2	1	0	Proteobacteria	Alphaproteobacteria	Rhizobiales	Methylobacteriaceae	Microvirga
Taga_5|13	Zotu1004	0	M9-NAG	FA	Inoculated	2	1	0	Proteobacteria	Alphaproteobacteria	Rhizobiales	Methylobacteriaceae	Microvirga
Taga_5|14	Zotu1004	0	M9-NAG	Cre	Inoculated	2	1	0	Proteobacteria	Alphaproteobacteria	Rhizobiales	Methylobacteriaceae	Microvirga
Taga_5|15	Zotu1004	0	M9-NAG	5-OH	Inoculated	2	1	0	Proteobacteria	Alphaproteobacteria	Rhizobiales	Methylobacteriaceae	Microvirga
Taga_5|16	Zotu1004	0	M9-NAG	Cbi	No Inoculation	0	1	0	Proteobacteria	Alphaproteobacteria	Rhizobiales	Methylobacteriaceae	Microvirga
Taga_5|17	Zotu1004	0	M9-NAG	H2O	Inoculated	3	1	0	Proteobacteria	Alphaproteobacteria	Rhizobiales	Methylobacteriaceae	Microvirga
Taga_5|18	Zotu1004	0	M9-NAG	B12	Inoculated	3	1	0	Proteobacteria	Alphaproteobacteria	Rhizobiales	Methylobacteriaceae	Microvirga
Taga_5|19	Zotu1004	0	M9-NAG	Cbi	Inoculated	3	1	0	Proteobacteria	Alphaproteobacteria	Rhizobiales	Methylobacteriaceae	Microvirga
Taga_5|2	Zotu1004	0	M9-NAG	B12	Inoculated	1	1	0	Proteobacteria	Alphaproteobacteria	Rhizobiales	Methylobacteriaceae	Microvirga
Taga_5|20	Zotu1004	0	M9-NAG	pB12	Inoculated	3	1	0	Proteobacteria	Alphaproteobacteria	Rhizobiales	Methylobacteriaceae	Microvirga
Taga_5|21	Zotu1004	0	M9-NAG	FA	Inoculated	3	1	0	Proteobacteria	Alphaproteobacteria	Rhizobiales	Methylobacteriaceae	Microvirga
Taga_5|22	Zotu1004	0	M9-NAG	Cre	Inoculated	3	1	0	Proteobacteria	Alphaproteobacteria	Rhizobiales	Methylobacteriaceae	Microvirga
Taga_5|23	Zotu1004	0	M9-NAG	5-OH	Inoculated	3	1	0	Proteobacteria	Alphaproteobacteria	Rhizobiales	Methylobacteriaceae	Microvirga
Taga_5|24	Zotu1004	0	M9-NAG	pB12	No Inoculation	0	1	0	Proteobacteria	Alphaproteobacteria	Rhizobiales	Methylobacteriaceae	Microvirga
Taga_5|25	Zotu1004	0	M9-NAG	H2O	Inoculated	4	1	0	Proteobacteria	Alphaproteobacteria	Rhizobiales	Methylobacteriaceae	Microvirga
Taga_5|26	Zotu1004	0	M9-NAG	B12	Inoculated	4	1	0	Proteobacteria	Alphaproteobacteria	Rhizobiales	Methylobacteriaceae	Microvirga
Taga_5|27	Zotu1004	0	M9-NAG	Cbi	Inoculated	4	1	0	Proteobacteria	Alphaproteobacteria	Rhizobiales	Methylobacteriaceae	Microvirga
Taga_5|28	Zotu1004	0	M9-NAG	pB12	Inoculated	4	1	0	Proteobacteria	Alphaproteobacteria	Rhizobiales	Methylobacteriaceae	Microvirga
Taga_5|29	Zotu1004	0	M9-NAG	FA	Inoculated	4	1	0	Proteobacteria	Alphaproteobacteria	Rhizobiales	Methylobacteriaceae	Microvirga
Taga_5|3	Zotu1004	0	M9-NAG	Cbi	Inoculated	1	1	0	Proteobacteria	Alphaproteobacteria	Rhizobiales	Methylobacteriaceae	Microvirga
Taga_5|30	Zotu1004	0	M9-NAG	Cre	Inoculated	4	1	0	Proteobacteria	Alphaproteobacteria	Rhizobiales	Methylobacteriaceae	Microvirga
Taga_5|31	Zotu1004	0	M9-NAG	5-OH	Inoculated	4	1	0	Proteobacteria	Alphaproteobacteria	Rhizobiales	Methylobacteriaceae	Microvirga
Taga_5|32	Zotu1004	0	M9-NAG	FA	No Inoculation	0	1	0	Proteobacteria	Alphaproteobacteria	Rhizobiales	Methylobacteriaceae	Microvirga
Taga_5|33	Zotu1004	0	M9-NAG	H2O	Inoculated	5	1	0	Proteobacteria	Alphaproteobacteria	Rhizobiales	Methylobacteriaceae	Microvirga
Taga_5|34	Zotu1004	0	M9-NAG	B12	Inoculated	5	1	0	Proteobacteria	Alphaproteobacteria	Rhizobiales	Methylobacteriaceae	Microvirga
Taga_5|35	Zotu1004	0	M9-NAG	Cbi	Inoculated	5	1	0	Proteobacteria	Alphaproteobacteria	Rhizobiales	Methylobacteriaceae	Microvirga
Taga_5|36	Zotu1004	0	M9-NAG	pB12	Inoculated	5	1	0	Proteobacteria	Alphaproteobacteria	Rhizobiales	Methylobacteriaceae	Microvirga
Taga_5|37	Zotu1004	0	M9-NAG	FA	Inoculated	5	1	0	Proteobacteria	Alphaproteobacteria	Rhizobiales	Methylobacteriaceae	Microvirga
Taga_5|38	Zotu1004	0	M9-NAG	Cre	Inoculated	5	1	0	Proteobacteria	Alphaproteobacteria	Rhizobiales	Methylobacteriaceae	Microvirga
Taga_5|39	Zotu1004	0	M9-NAG	5-OH	Inoculated	5	1	0	Proteobacteria	Alphaproteobacteria	Rhizobiales	Methylobacteriaceae	Microvirga
Taga_5|4	Zotu1004	0	M9-NAG	pB12	Inoculated	1	1	0	Proteobacteria	Alphaproteobacteria	Rhizobiales	Methylobacteriaceae	Microvirga
Taga_5|40	Zotu1004	0	M9-NAG	Cre	No Inoculation	0	1	0	Proteobacteria	Alphaproteobacteria	Rhizobiales	Methylobacteriaceae	Microvirga
Taga_5|41	Zotu1004	0	M9-NAG	H2O	Inoculated	6	1	0	Proteobacteria	Alphaproteobacteria	Rhizobiales	Methylobacteriaceae	Microvirga
Taga_5|42	Zotu1004	0	M9-NAG	B12	Inoculated	6	1	0	Proteobacteria	Alphaproteobacteria	Rhizobiales	Methylobacteriaceae	Microvirga
Taga_5|43	Zotu1004	0	M9-NAG	Cbi	Inoculated	6	1	0	Proteobacteria	Alphaproteobacteria	Rhizobiales	Methylobacteriaceae	Microvirga
Taga_5|44	Zotu1004	0	M9-NAG	pB12	Inoculated	6	1	0	Proteobacteria	Alphaproteobacteria	Rhizobiales	Methylobacteriaceae	Microvirga
Taga_5|45	Zotu1004	0	M9-NAG	FA	Inoculated	6	1	0	Proteobacteria	Alphaproteobacteria	Rhizobiales	Methylobacteriaceae	Microvirga
Taga_5|46	Zotu1004	0	M9-NAG	Cre	Inoculated	6	1	0	Proteobacteria	Alphaproteobacteria	Rhizobiales	Methylobacteriaceae	Microvirga
Taga_5|47	Zotu1004	0	M9-NAG	5-OH	Inoculated	6	1	0	Proteobacteria	Alphaproteobacteria	Rhizobiales	Methylobacteriaceae	Microvirga
Taga_5|48	Zotu1004	0.000875465	M9-NAG	5-OH	No Inoculation	0	1	4	Proteobacteria	Alphaproteobacteria	Rhizobiales	Methylobacteriaceae	Microvirga
Taga_5|49	Zotu1004	0	R2A-NAG	H2O	Inoculated	1	1	0	Proteobacteria	Alphaproteobacteria	Rhizobiales	Methylobacteriaceae	Microvirga
Taga_5|5	Zotu1004	0	M9-NAG	FA	Inoculated	1	1	0	Proteobacteria	Alphaproteobacteria	Rhizobiales	Methylobacteriaceae	Microvirga
Taga_5|50	Zotu1004	0	R2A-NAG	B12	Inoculated	1	1	0	Proteobacteria	Alphaproteobacteria	Rhizobiales	Methylobacteriaceae	Microvirga
Taga_5|51	Zotu1004	0.00337392	R2A-NAG	Cbi	Inoculated	1	1	23	Proteobacteria	Alphaproteobacteria	Rhizobiales	Methylobacteriaceae	Microvirga
Taga_5|52	Zotu1004	0.00930325	R2A-NAG	pB12	Inoculated	1	1	47	Proteobacteria	Alphaproteobacteria	Rhizobiales	Methylobacteriaceae	Microvirga
Taga_5|53	Zotu1004	0	R2A-NAG	FA	Inoculated	1	1	0	Proteobacteria	Alphaproteobacteria	Rhizobiales	Methylobacteriaceae	Microvirga
Taga_5|54	Zotu1004	0	R2A-NAG	Cre	Inoculated	1	1	0	Proteobacteria	Alphaproteobacteria	Rhizobiales	Methylobacteriaceae	Microvirga
Taga_5|55	Zotu1004	0.00932862	R2A-NAG	5-OH	Inoculated	1	1	66	Proteobacteria	Alphaproteobacteria	Rhizobiales	Methylobacteriaceae	Microvirga
Taga_5|56	Zotu1004	0.00273836	R2A-NAG	B12	No Inoculation	0	1	11	Proteobacteria	Alphaproteobacteria	Rhizobiales	Methylobacteriaceae	Microvirga
Taga_5|57	Zotu1004	0.00139776	R2A-NAG	H2O	Inoculated	2	1	7	Proteobacteria	Alphaproteobacteria	Rhizobiales	Methylobacteriaceae	Microvirga
Taga_5|58	Zotu1004	0	R2A-NAG	B12	Inoculated	2	1	0	Proteobacteria	Alphaproteobacteria	Rhizobiales	Methylobacteriaceae	Microvirga
Taga_5|59	Zotu1004	0	R2A-NAG	Cbi	Inoculated	2	1	0	Proteobacteria	Alphaproteobacteria	Rhizobiales	Methylobacteriaceae	Microvirga
Taga_5|6	Zotu1004	0	M9-NAG	Cre	Inoculated	1	1	0	Proteobacteria	Alphaproteobacteria	Rhizobiales	Methylobacteriaceae	Microvirga
Taga_5|60	Zotu1004	0	R2A-NAG	pB12	Inoculated	2	1	0	Proteobacteria	Alphaproteobacteria	Rhizobiales	Methylobacteriaceae	Microvirga
Taga_5|61	Zotu1004	0	R2A-NAG	FA	Inoculated	2	1	0	Proteobacteria	Alphaproteobacteria	Rhizobiales	Methylobacteriaceae	Microvirga
Taga_5|62	Zotu1004	0	R2A-NAG	Cre	Inoculated	2	1	0	Proteobacteria	Alphaproteobacteria	Rhizobiales	Methylobacteriaceae	Microvirga
Taga_5|63	Zotu1004	0	R2A-NAG	5-OH	Inoculated	2	1	0	Proteobacteria	Alphaproteobacteria	Rhizobiales	Methylobacteriaceae	Microvirga
Taga_5|64	Zotu1004	0	R2A-NAG	Cbi	No Inoculation	0	1	0	Proteobacteria	Alphaproteobacteria	Rhizobiales	Methylobacteriaceae	Microvirga
Taga_5|65	Zotu1004	0	R2A-NAG	H2O	Inoculated	3	1	0	Proteobacteria	Alphaproteobacteria	Rhizobiales	Methylobacteriaceae	Microvirga
Taga_5|66	Zotu1004	0	R2A-NAG	B12	Inoculated	3	1	0	Proteobacteria	Alphaproteobacteria	Rhizobiales	Methylobacteriaceae	Microvirga
Taga_5|67	Zotu1004	0	R2A-NAG	Cbi	Inoculated	3	1	0	Proteobacteria	Alphaproteobacteria	Rhizobiales	Methylobacteriaceae	Microvirga
Taga_5|68	Zotu1004	0	R2A-NAG	pB12	Inoculated	3	1	0	Proteobacteria	Alphaproteobacteria	Rhizobiales	Methylobacteriaceae	Microvirga
Taga_5|69	Zotu1004	0.0224623	R2A-NAG	FA	Inoculated	3	1	79	Proteobacteria	Alphaproteobacteria	Rhizobiales	Methylobacteriaceae	Microvirga
Taga_5|7	Zotu1004	0	M9-NAG	5-OH	Inoculated	1	1	0	Proteobacteria	Alphaproteobacteria	Rhizobiales	Methylobacteriaceae	Microvirga
Taga_5|70	Zotu1004	0.00608343	R2A-NAG	Cre	Inoculated	3	1	21	Proteobacteria	Alphaproteobacteria	Rhizobiales	Methylobacteriaceae	Microvirga
Taga_5|71	Zotu1004	0	R2A-NAG	5-OH	Inoculated	3	1	0	Proteobacteria	Alphaproteobacteria	Rhizobiales	Methylobacteriaceae	Microvirga
Taga_5|72	Zotu1004	0	R2A-NAG	pB12	No Inoculation	0	1	0	Proteobacteria	Alphaproteobacteria	Rhizobiales	Methylobacteriaceae	Microvirga
Taga_5|73	Zotu1004	0	R2A-NAG	H2O	Inoculated	4	1	0	Proteobacteria	Alphaproteobacteria	Rhizobiales	Methylobacteriaceae	Microvirga
Taga_5|74	Zotu1004	0	R2A-NAG	B12	Inoculated	4	1	0	Proteobacteria	Alphaproteobacteria	Rhizobiales	Methylobacteriaceae	Microvirga
Taga_5|75	Zotu1004	0	R2A-NAG	Cbi	Inoculated	4	1	0	Proteobacteria	Alphaproteobacteria	Rhizobiales	Methylobacteriaceae	Microvirga
Taga_5|76	Zotu1004	0	R2A-NAG	pB12	Inoculated	4	1	0	Proteobacteria	Alphaproteobacteria	Rhizobiales	Methylobacteriaceae	Microvirga
Taga_5|77	Zotu1004	0	R2A-NAG	FA	Inoculated	4	1	0	Proteobacteria	Alphaproteobacteria	Rhizobiales	Methylobacteriaceae	Microvirga
Taga_5|78	Zotu1004	0	R2A-NAG	Cre	Inoculated	4	1	0	Proteobacteria	Alphaproteobacteria	Rhizobiales	Methylobacteriaceae	Microvirga
Taga_5|79	Zotu1004	0	R2A-NAG	5-OH	Inoculated	4	1	0	Proteobacteria	Alphaproteobacteria	Rhizobiales	Methylobacteriaceae	Microvirga
Taga_5|8	Zotu1004	0	M9-NAG	B12	No Inoculation	0	1	0	Proteobacteria	Alphaproteobacteria	Rhizobiales	Methylobacteriaceae	Microvirga
Taga_5|80	Zotu1004	0	R2A-NAG	FA	No Inoculation	0	1	0	Proteobacteria	Alphaproteobacteria	Rhizobiales	Methylobacteriaceae	Microvirga
Taga_5|81	Zotu1004	0	R2A-NAG	H2O	Inoculated	5	1	0	Proteobacteria	Alphaproteobacteria	Rhizobiales	Methylobacteriaceae	Microvirga
Taga_5|82	Zotu1004	0	R2A-NAG	B12	Inoculated	5	1	0	Proteobacteria	Alphaproteobacteria	Rhizobiales	Methylobacteriaceae	Microvirga
Taga_5|83	Zotu1004	0	R2A-NAG	Cbi	Inoculated	5	1	0	Proteobacteria	Alphaproteobacteria	Rhizobiales	Methylobacteriaceae	Microvirga
Taga_5|84	Zotu1004	0	R2A-NAG	pB12	Inoculated	5	1	0	Proteobacteria	Alphaproteobacteria	Rhizobiales	Methylobacteriaceae	Microvirga
Taga_5|85	Zotu1004	0.00538358	R2A-NAG	FA	Inoculated	5	1	16	Proteobacteria	Alphaproteobacteria	Rhizobiales	Methylobacteriaceae	Microvirga
Taga_5|86	Zotu1004	0.00589854	R2A-NAG	Cre	Inoculated	5	1	15	Proteobacteria	Alphaproteobacteria	Rhizobiales	Methylobacteriaceae	Microvirga
Taga_5|87	Zotu1004	0	R2A-NAG	5-OH	Inoculated	5	1	0	Proteobacteria	Alphaproteobacteria	Rhizobiales	Methylobacteriaceae	Microvirga
Taga_5|88	Zotu1004	0	R2A-NAG	Cre	No Inoculation	0	1	0	Proteobacteria	Alphaproteobacteria	Rhizobiales	Methylobacteriaceae	Microvirga
Taga_5|89	Zotu1004	0	R2A-NAG	H2O	Inoculated	6	1	0	Proteobacteria	Alphaproteobacteria	Rhizobiales	Methylobacteriaceae	Microvirga
Taga_5|9	Zotu1004	0	M9-NAG	H2O	Inoculated	2	1	0	Proteobacteria	Alphaproteobacteria	Rhizobiales	Methylobacteriaceae	Microvirga
Taga_5|90	Zotu1004	0	R2A-NAG	B12	Inoculated	6	1	0	Proteobacteria	Alphaproteobacteria	Rhizobiales	Methylobacteriaceae	Microvirga
Taga_5|91	Zotu1004	0	R2A-NAG	Cbi	Inoculated	6	1	0	Proteobacteria	Alphaproteobacteria	Rhizobiales	Methylobacteriaceae	Microvirga
Taga_5|92	Zotu1004	0	R2A-NAG	pB12	Inoculated	6	1	0	Proteobacteria	Alphaproteobacteria	Rhizobiales	Methylobacteriaceae	Microvirga
Taga_5|93	Zotu1004	0	R2A-NAG	FA	Inoculated	6	1	0	Proteobacteria	Alphaproteobacteria	Rhizobiales	Methylobacteriaceae	Microvirga
Taga_5|94	Zotu1004	0.025916	R2A-NAG	Cre	Inoculated	6	1	58	Proteobacteria	Alphaproteobacteria	Rhizobiales	Methylobacteriaceae	Microvirga
Taga_5|95	Zotu1004	0	R2A-NAG	5-OH	Inoculated	6	1	0	Proteobacteria	Alphaproteobacteria	Rhizobiales	Methylobacteriaceae	Microvirga
Taga_5|96	Zotu1004	0	R2A-NAG	5-OH	No Inoculation	0	1	0	Proteobacteria	Alphaproteobacteria	Rhizobiales	Methylobacteriaceae	Microvirga
Taga_6|16	Zotu1004	0	M9-NAG	H2O	No Inoculation	0	1	0	Proteobacteria	Alphaproteobacteria	Rhizobiales	Methylobacteriaceae	Microvirga
Taga_6|24	Zotu1004	0	R2A-NAG	H2O	No Inoculation	0	1	0	Proteobacteria	Alphaproteobacteria	Rhizobiales	Methylobacteriaceae	Microvirga
Taga_6|32	Zotu1004	0	R2A-NAG	H2O	No Inoculation	0	1	0	Proteobacteria	Alphaproteobacteria	Rhizobiales	Methylobacteriaceae	Microvirga
Taga_6|8	Zotu1004	0	M9-NAG	H2O	No Inoculation	0	1	0	Proteobacteria	Alphaproteobacteria	Rhizobiales	Methylobacteriaceae	Microvirga
Taga_7|1	Zotu1004	0	M9-NAG	H2O	Inoculated	1	2	0	Proteobacteria	Alphaproteobacteria	Rhizobiales	Methylobacteriaceae	Microvirga
Taga_7|10	Zotu1004	0	M9-NAG	B12	Inoculated	2	2	0	Proteobacteria	Alphaproteobacteria	Rhizobiales	Methylobacteriaceae	Microvirga
Taga_7|11	Zotu1004	0	M9-NAG	Cbi	Inoculated	2	2	0	Proteobacteria	Alphaproteobacteria	Rhizobiales	Methylobacteriaceae	Microvirga
Taga_7|12	Zotu1004	0	M9-NAG	pB12	Inoculated	2	2	0	Proteobacteria	Alphaproteobacteria	Rhizobiales	Methylobacteriaceae	Microvirga
Taga_7|13	Zotu1004	0	M9-NAG	FA	Inoculated	2	2	0	Proteobacteria	Alphaproteobacteria	Rhizobiales	Methylobacteriaceae	Microvirga
Taga_7|14	Zotu1004	0	M9-NAG	Cre	Inoculated	2	2	0	Proteobacteria	Alphaproteobacteria	Rhizobiales	Methylobacteriaceae	Microvirga
Taga_7|15	Zotu1004	0	M9-NAG	5-OH	Inoculated	2	2	0	Proteobacteria	Alphaproteobacteria	Rhizobiales	Methylobacteriaceae	Microvirga
Taga_7|16	Zotu1004	0	M9-NAG	Cbi	No Inoculation	0	2	0	Proteobacteria	Alphaproteobacteria	Rhizobiales	Methylobacteriaceae	Microvirga
Taga_7|17	Zotu1004	0	M9-NAG	H2O	Inoculated	3	2	0	Proteobacteria	Alphaproteobacteria	Rhizobiales	Methylobacteriaceae	Microvirga
Taga_7|18	Zotu1004	0	M9-NAG	B12	Inoculated	3	2	0	Proteobacteria	Alphaproteobacteria	Rhizobiales	Methylobacteriaceae	Microvirga
Taga_7|19	Zotu1004	0	M9-NAG	Cbi	Inoculated	3	2	0	Proteobacteria	Alphaproteobacteria	Rhizobiales	Methylobacteriaceae	Microvirga
Taga_7|2	Zotu1004	0	M9-NAG	B12	Inoculated	1	2	0	Proteobacteria	Alphaproteobacteria	Rhizobiales	Methylobacteriaceae	Microvirga
Taga_7|20	Zotu1004	0	M9-NAG	pB12	Inoculated	3	2	0	Proteobacteria	Alphaproteobacteria	Rhizobiales	Methylobacteriaceae	Microvirga
Taga_7|21	Zotu1004	0	M9-NAG	FA	Inoculated	3	2	0	Proteobacteria	Alphaproteobacteria	Rhizobiales	Methylobacteriaceae	Microvirga
Taga_7|22	Zotu1004	0	M9-NAG	Cre	Inoculated	3	2	0	Proteobacteria	Alphaproteobacteria	Rhizobiales	Methylobacteriaceae	Microvirga
Taga_7|23	Zotu1004	0	M9-NAG	5-OH	Inoculated	3	2	0	Proteobacteria	Alphaproteobacteria	Rhizobiales	Methylobacteriaceae	Microvirga
Taga_7|24	Zotu1004	0	M9-NAG	pB12	No Inoculation	0	2	0	Proteobacteria	Alphaproteobacteria	Rhizobiales	Methylobacteriaceae	Microvirga
Taga_7|25	Zotu1004	0	M9-NAG	H2O	Inoculated	4	2	0	Proteobacteria	Alphaproteobacteria	Rhizobiales	Methylobacteriaceae	Microvirga
Taga_7|26	Zotu1004	0	M9-NAG	B12	Inoculated	4	2	0	Proteobacteria	Alphaproteobacteria	Rhizobiales	Methylobacteriaceae	Microvirga
Taga_7|27	Zotu1004	0	M9-NAG	Cbi	Inoculated	4	2	0	Proteobacteria	Alphaproteobacteria	Rhizobiales	Methylobacteriaceae	Microvirga
Taga_7|28	Zotu1004	0	M9-NAG	pB12	Inoculated	4	2	0	Proteobacteria	Alphaproteobacteria	Rhizobiales	Methylobacteriaceae	Microvirga
Taga_7|29	Zotu1004	0	M9-NAG	FA	Inoculated	4	2	0	Proteobacteria	Alphaproteobacteria	Rhizobiales	Methylobacteriaceae	Microvirga
Taga_7|3	Zotu1004	0	M9-NAG	Cbi	Inoculated	1	2	0	Proteobacteria	Alphaproteobacteria	Rhizobiales	Methylobacteriaceae	Microvirga
Taga_7|30	Zotu1004	0	M9-NAG	Cre	Inoculated	4	2	0	Proteobacteria	Alphaproteobacteria	Rhizobiales	Methylobacteriaceae	Microvirga
Taga_7|31	Zotu1004	0	M9-NAG	5-OH	Inoculated	4	2	0	Proteobacteria	Alphaproteobacteria	Rhizobiales	Methylobacteriaceae	Microvirga
Taga_7|32	Zotu1004	0	M9-NAG	FA	No Inoculation	0	2	0	Proteobacteria	Alphaproteobacteria	Rhizobiales	Methylobacteriaceae	Microvirga
Taga_7|33	Zotu1004	0	M9-NAG	H2O	Inoculated	5	2	0	Proteobacteria	Alphaproteobacteria	Rhizobiales	Methylobacteriaceae	Microvirga
Taga_7|34	Zotu1004	0	M9-NAG	B12	Inoculated	5	2	0	Proteobacteria	Alphaproteobacteria	Rhizobiales	Methylobacteriaceae	Microvirga
Taga_7|35	Zotu1004	0	M9-NAG	Cbi	Inoculated	5	2	0	Proteobacteria	Alphaproteobacteria	Rhizobiales	Methylobacteriaceae	Microvirga
Taga_7|36	Zotu1004	0	M9-NAG	pB12	Inoculated	5	2	0	Proteobacteria	Alphaproteobacteria	Rhizobiales	Methylobacteriaceae	Microvirga
Taga_7|37	Zotu1004	0	M9-NAG	FA	Inoculated	5	2	0	Proteobacteria	Alphaproteobacteria	Rhizobiales	Methylobacteriaceae	Microvirga
Taga_7|38	Zotu1004	0	M9-NAG	Cre	Inoculated	5	2	0	Proteobacteria	Alphaproteobacteria	Rhizobiales	Methylobacteriaceae	Microvirga
Taga_7|39	Zotu1004	0	M9-NAG	5-OH	Inoculated	5	2	0	Proteobacteria	Alphaproteobacteria	Rhizobiales	Methylobacteriaceae	Microvirga
Taga_7|4	Zotu1004	0	M9-NAG	pB12	Inoculated	1	2	0	Proteobacteria	Alphaproteobacteria	Rhizobiales	Methylobacteriaceae	Microvirga
Taga_7|40	Zotu1004	0	M9-NAG	Cre	No Inoculation	0	2	0	Proteobacteria	Alphaproteobacteria	Rhizobiales	Methylobacteriaceae	Microvirga
Taga_7|41	Zotu1004	0	M9-NAG	H2O	Inoculated	6	2	0	Proteobacteria	Alphaproteobacteria	Rhizobiales	Methylobacteriaceae	Microvirga
Taga_7|42	Zotu1004	0	M9-NAG	B12	Inoculated	6	2	0	Proteobacteria	Alphaproteobacteria	Rhizobiales	Methylobacteriaceae	Microvirga
Taga_7|43	Zotu1004	0	M9-NAG	Cbi	Inoculated	6	2	0	Proteobacteria	Alphaproteobacteria	Rhizobiales	Methylobacteriaceae	Microvirga
Taga_7|44	Zotu1004	0	M9-NAG	pB12	Inoculated	6	2	0	Proteobacteria	Alphaproteobacteria	Rhizobiales	Methylobacteriaceae	Microvirga
Taga_7|45	Zotu1004	0	M9-NAG	FA	Inoculated	6	2	0	Proteobacteria	Alphaproteobacteria	Rhizobiales	Methylobacteriaceae	Microvirga
Taga_7|46	Zotu1004	0	M9-NAG	Cre	Inoculated	6	2	0	Proteobacteria	Alphaproteobacteria	Rhizobiales	Methylobacteriaceae	Microvirga
Taga_7|47	Zotu1004	0	M9-NAG	5-OH	Inoculated	6	2	0	Proteobacteria	Alphaproteobacteria	Rhizobiales	Methylobacteriaceae	Microvirga
Taga_7|48	Zotu1004	0	M9-NAG	5-OH	No Inoculation	0	2	0	Proteobacteria	Alphaproteobacteria	Rhizobiales	Methylobacteriaceae	Microvirga
Taga_7|49	Zotu1004	0	R2A-NAG	H2O	Inoculated	1	2	0	Proteobacteria	Alphaproteobacteria	Rhizobiales	Methylobacteriaceae	Microvirga
Taga_7|5	Zotu1004	0	M9-NAG	FA	Inoculated	1	2	0	Proteobacteria	Alphaproteobacteria	Rhizobiales	Methylobacteriaceae	Microvirga
Taga_7|50	Zotu1004	0	R2A-NAG	B12	Inoculated	1	2	0	Proteobacteria	Alphaproteobacteria	Rhizobiales	Methylobacteriaceae	Microvirga
Taga_7|51	Zotu1004	0.00131004	R2A-NAG	Cbi	Inoculated	1	2	12	Proteobacteria	Alphaproteobacteria	Rhizobiales	Methylobacteriaceae	Microvirga
Taga_7|52	Zotu1004	0.00263211	R2A-NAG	pB12	Inoculated	1	2	13	Proteobacteria	Alphaproteobacteria	Rhizobiales	Methylobacteriaceae	Microvirga
Taga_7|53	Zotu1004	0	R2A-NAG	FA	Inoculated	1	2	0	Proteobacteria	Alphaproteobacteria	Rhizobiales	Methylobacteriaceae	Microvirga
Taga_7|54	Zotu1004	0	R2A-NAG	Cre	Inoculated	1	2	0	Proteobacteria	Alphaproteobacteria	Rhizobiales	Methylobacteriaceae	Microvirga
Taga_7|55	Zotu1004	0	R2A-NAG	5-OH	Inoculated	1	2	0	Proteobacteria	Alphaproteobacteria	Rhizobiales	Methylobacteriaceae	Microvirga
Taga_7|56	Zotu1004	0	M9-NAG	B12	No Inoculation	0	2	0	Proteobacteria	Alphaproteobacteria	Rhizobiales	Methylobacteriaceae	Microvirga
Taga_7|57	Zotu1004	0.00266312	R2A-NAG	H2O	Inoculated	2	2	28	Proteobacteria	Alphaproteobacteria	Rhizobiales	Methylobacteriaceae	Microvirga
Taga_7|58	Zotu1004	0	R2A-NAG	B12	Inoculated	2	2	0	Proteobacteria	Alphaproteobacteria	Rhizobiales	Methylobacteriaceae	Microvirga
Taga_7|59	Zotu1004	0	R2A-NAG	Cbi	Inoculated	2	2	0	Proteobacteria	Alphaproteobacteria	Rhizobiales	Methylobacteriaceae	Microvirga
Taga_7|6	Zotu1004	0	M9-NAG	Cre	Inoculated	1	2	0	Proteobacteria	Alphaproteobacteria	Rhizobiales	Methylobacteriaceae	Microvirga
Taga_7|60	Zotu1004	0	R2A-NAG	pB12	Inoculated	2	2	0	Proteobacteria	Alphaproteobacteria	Rhizobiales	Methylobacteriaceae	Microvirga
Taga_7|61	Zotu1004	0	R2A-NAG	FA	Inoculated	2	2	0	Proteobacteria	Alphaproteobacteria	Rhizobiales	Methylobacteriaceae	Microvirga
Taga_7|62	Zotu1004	0	R2A-NAG	Cre	Inoculated	2	2	0	Proteobacteria	Alphaproteobacteria	Rhizobiales	Methylobacteriaceae	Microvirga
Taga_7|63	Zotu1004	0	R2A-NAG	5-OH	Inoculated	2	2	0	Proteobacteria	Alphaproteobacteria	Rhizobiales	Methylobacteriaceae	Microvirga
Taga_7|64	Zotu1004	0	R2A-NAG	Cbi	No Inoculation	0	2	0	Proteobacteria	Alphaproteobacteria	Rhizobiales	Methylobacteriaceae	Microvirga
Taga_7|65	Zotu1004	0	R2A-NAG	H2O	Inoculated	3	2	0	Proteobacteria	Alphaproteobacteria	Rhizobiales	Methylobacteriaceae	Microvirga
Taga_7|66	Zotu1004	0	R2A-NAG	B12	Inoculated	3	2	0	Proteobacteria	Alphaproteobacteria	Rhizobiales	Methylobacteriaceae	Microvirga
Taga_7|67	Zotu1004	0	R2A-NAG	Cbi	Inoculated	3	2	0	Proteobacteria	Alphaproteobacteria	Rhizobiales	Methylobacteriaceae	Microvirga
Taga_7|68	Zotu1004	0	R2A-NAG	pB12	Inoculated	3	2	0	Proteobacteria	Alphaproteobacteria	Rhizobiales	Methylobacteriaceae	Microvirga
Taga_7|69	Zotu1004	0.0127132	R2A-NAG	FA	Inoculated	3	2	82	Proteobacteria	Alphaproteobacteria	Rhizobiales	Methylobacteriaceae	Microvirga
Taga_7|7	Zotu1004	0	M9-NAG	5-OH	Inoculated	1	2	0	Proteobacteria	Alphaproteobacteria	Rhizobiales	Methylobacteriaceae	Microvirga
Taga_7|70	Zotu1004	0.00170384	R2A-NAG	Cre	Inoculated	3	2	11	Proteobacteria	Alphaproteobacteria	Rhizobiales	Methylobacteriaceae	Microvirga
Taga_7|71	Zotu1004	0	R2A-NAG	5-OH	Inoculated	3	2	0	Proteobacteria	Alphaproteobacteria	Rhizobiales	Methylobacteriaceae	Microvirga
Taga_7|72	Zotu1004	0.000942729	R2A-NAG	pB12	No Inoculation	0	2	4	Proteobacteria	Alphaproteobacteria	Rhizobiales	Methylobacteriaceae	Microvirga
Taga_7|73	Zotu1004	0	R2A-NAG	H2O	Inoculated	4	2	0	Proteobacteria	Alphaproteobacteria	Rhizobiales	Methylobacteriaceae	Microvirga
Taga_7|74	Zotu1004	0	R2A-NAG	B12	Inoculated	4	2	0	Proteobacteria	Alphaproteobacteria	Rhizobiales	Methylobacteriaceae	Microvirga
Taga_7|75	Zotu1004	0	R2A-NAG	Cbi	Inoculated	4	2	0	Proteobacteria	Alphaproteobacteria	Rhizobiales	Methylobacteriaceae	Microvirga
Taga_7|76	Zotu1004	0	R2A-NAG	pB12	Inoculated	4	2	0	Proteobacteria	Alphaproteobacteria	Rhizobiales	Methylobacteriaceae	Microvirga
Taga_7|77	Zotu1004	0	R2A-NAG	FA	Inoculated	4	2	0	Proteobacteria	Alphaproteobacteria	Rhizobiales	Methylobacteriaceae	Microvirga
Taga_7|78	Zotu1004	0	R2A-NAG	Cre	Inoculated	4	2	0	Proteobacteria	Alphaproteobacteria	Rhizobiales	Methylobacteriaceae	Microvirga
Taga_7|79	Zotu1004	0	R2A-NAG	5-OH	Inoculated	4	2	0	Proteobacteria	Alphaproteobacteria	Rhizobiales	Methylobacteriaceae	Microvirga
Taga_7|8	Zotu1004	0	M9-NAG	B12	No Inoculation	0	2	0	Proteobacteria	Alphaproteobacteria	Rhizobiales	Methylobacteriaceae	Microvirga
Taga_7|80	Zotu1004	0	R2A-NAG	FA	No Inoculation	0	2	0	Proteobacteria	Alphaproteobacteria	Rhizobiales	Methylobacteriaceae	Microvirga
Taga_7|81	Zotu1004	0	R2A-NAG	H2O	Inoculated	5	2	0	Proteobacteria	Alphaproteobacteria	Rhizobiales	Methylobacteriaceae	Microvirga
Taga_7|82	Zotu1004	0	R2A-NAG	B12	Inoculated	5	2	0	Proteobacteria	Alphaproteobacteria	Rhizobiales	Methylobacteriaceae	Microvirga
Taga_7|83	Zotu1004	0	R2A-NAG	Cbi	Inoculated	5	2	0	Proteobacteria	Alphaproteobacteria	Rhizobiales	Methylobacteriaceae	Microvirga
Taga_7|84	Zotu1004	0	R2A-NAG	pB12	Inoculated	5	2	0	Proteobacteria	Alphaproteobacteria	Rhizobiales	Methylobacteriaceae	Microvirga
Taga_7|85	Zotu1004	0.00554529	R2A-NAG	FA	Inoculated	5	2	39	Proteobacteria	Alphaproteobacteria	Rhizobiales	Methylobacteriaceae	Microvirga
Taga_7|86	Zotu1004	0.00209595	R2A-NAG	Cre	Inoculated	5	2	18	Proteobacteria	Alphaproteobacteria	Rhizobiales	Methylobacteriaceae	Microvirga
Taga_7|87	Zotu1004	0	R2A-NAG	5-OH	Inoculated	5	2	0	Proteobacteria	Alphaproteobacteria	Rhizobiales	Methylobacteriaceae	Microvirga
Taga_7|88	Zotu1004	0	R2A-NAG	Cre	No Inoculation	0	2	0	Proteobacteria	Alphaproteobacteria	Rhizobiales	Methylobacteriaceae	Microvirga
Taga_7|89	Zotu1004	0	R2A-NAG	H2O	Inoculated	6	2	0	Proteobacteria	Alphaproteobacteria	Rhizobiales	Methylobacteriaceae	Microvirga
Taga_7|9	Zotu1004	0	M9-NAG	H2O	Inoculated	2	2	0	Proteobacteria	Alphaproteobacteria	Rhizobiales	Methylobacteriaceae	Microvirga
Taga_7|90	Zotu1004	0	R2A-NAG	B12	Inoculated	6	2	0	Proteobacteria	Alphaproteobacteria	Rhizobiales	Methylobacteriaceae	Microvirga
Taga_7|91	Zotu1004	0	R2A-NAG	Cbi	Inoculated	6	2	0	Proteobacteria	Alphaproteobacteria	Rhizobiales	Methylobacteriaceae	Microvirga
Taga_7|92	Zotu1004	0	R2A-NAG	pB12	Inoculated	6	2	0	Proteobacteria	Alphaproteobacteria	Rhizobiales	Methylobacteriaceae	Microvirga
Taga_7|93	Zotu1004	0	R2A-NAG	FA	Inoculated	6	2	0	Proteobacteria	Alphaproteobacteria	Rhizobiales	Methylobacteriaceae	Microvirga
Taga_7|94	Zotu1004	0.00142467	R2A-NAG	Cre	Inoculated	6	2	12	Proteobacteria	Alphaproteobacteria	Rhizobiales	Methylobacteriaceae	Microvirga
Taga_7|95	Zotu1004	0	R2A-NAG	5-OH	Inoculated	6	2	0	Proteobacteria	Alphaproteobacteria	Rhizobiales	Methylobacteriaceae	Microvirga
Taga_7|96	Zotu1004	0	R2A-NAG	5-OH	No Inoculation	0	2	0	Proteobacteria	Alphaproteobacteria	Rhizobiales	Methylobacteriaceae	Microvirga
Taga_8|16	Zotu1004	0	M9-NAG	H2O	No Inoculation	0	2	0	Proteobacteria	Alphaproteobacteria	Rhizobiales	Methylobacteriaceae	Microvirga
Taga_8|24	Zotu1004	0	R2A-NAG	H2O	No Inoculation	0	2	0	Proteobacteria	Alphaproteobacteria	Rhizobiales	Methylobacteriaceae	Microvirga
Taga_8|32	Zotu1004	0	R2A-NAG	H2O	No Inoculation	0	2	0	Proteobacteria	Alphaproteobacteria	Rhizobiales	Methylobacteriaceae	Microvirga
Taga_8|8	Zotu1004	0	M9-NAG	H2O	No Inoculation	0	2	0	Proteobacteria	Alphaproteobacteria	Rhizobiales	Methylobacteriaceae	Microvirga
Taga_9|1	Zotu1004	0	M9-NAG	H2O	Inoculated	1	12	0	Proteobacteria	Alphaproteobacteria	Rhizobiales	Methylobacteriaceae	Microvirga
Taga_9|10	Zotu1004	0	M9-NAG	B12	Inoculated	2	12	0	Proteobacteria	Alphaproteobacteria	Rhizobiales	Methylobacteriaceae	Microvirga
Taga_9|11	Zotu1004	0	M9-NAG	Cbi	Inoculated	2	12	0	Proteobacteria	Alphaproteobacteria	Rhizobiales	Methylobacteriaceae	Microvirga
Taga_9|12	Zotu1004	0	M9-NAG	pB12	Inoculated	2	12	0	Proteobacteria	Alphaproteobacteria	Rhizobiales	Methylobacteriaceae	Microvirga
Taga_9|13	Zotu1004	0	M9-NAG	FA	Inoculated	2	12	0	Proteobacteria	Alphaproteobacteria	Rhizobiales	Methylobacteriaceae	Microvirga
Taga_9|14	Zotu1004	0	M9-NAG	Cre	Inoculated	2	12	0	Proteobacteria	Alphaproteobacteria	Rhizobiales	Methylobacteriaceae	Microvirga
Taga_9|15	Zotu1004	0	M9-NAG	5-OH	Inoculated	2	12	0	Proteobacteria	Alphaproteobacteria	Rhizobiales	Methylobacteriaceae	Microvirga
Taga_9|16	Zotu1004	0	M9-NAG	Cbi	No Inoculation	0	12	0	Proteobacteria	Alphaproteobacteria	Rhizobiales	Methylobacteriaceae	Microvirga
Taga_9|17	Zotu1004	0	M9-NAG	H2O	Inoculated	3	12	0	Proteobacteria	Alphaproteobacteria	Rhizobiales	Methylobacteriaceae	Microvirga
Taga_9|18	Zotu1004	0	M9-NAG	B12	Inoculated	3	12	0	Proteobacteria	Alphaproteobacteria	Rhizobiales	Methylobacteriaceae	Microvirga
Taga_9|19	Zotu1004	0	M9-NAG	Cbi	Inoculated	3	12	0	Proteobacteria	Alphaproteobacteria	Rhizobiales	Methylobacteriaceae	Microvirga
Taga_9|2	Zotu1004	0	M9-NAG	B12	Inoculated	1	12	0	Proteobacteria	Alphaproteobacteria	Rhizobiales	Methylobacteriaceae	Microvirga
Taga_9|20	Zotu1004	0	M9-NAG	pB12	Inoculated	3	12	0	Proteobacteria	Alphaproteobacteria	Rhizobiales	Methylobacteriaceae	Microvirga
Taga_9|21	Zotu1004	0	M9-NAG	FA	Inoculated	3	12	0	Proteobacteria	Alphaproteobacteria	Rhizobiales	Methylobacteriaceae	Microvirga
Taga_9|22	Zotu1004	0	M9-NAG	Cre	Inoculated	3	12	0	Proteobacteria	Alphaproteobacteria	Rhizobiales	Methylobacteriaceae	Microvirga
Taga_9|23	Zotu1004	0	M9-NAG	5-OH	Inoculated	3	12	0	Proteobacteria	Alphaproteobacteria	Rhizobiales	Methylobacteriaceae	Microvirga
Taga_9|24	Zotu1004	0	M9-NAG	pB12	No Inoculation	0	12	0	Proteobacteria	Alphaproteobacteria	Rhizobiales	Methylobacteriaceae	Microvirga
Taga_9|25	Zotu1004	0	M9-NAG	H2O	Inoculated	4	12	0	Proteobacteria	Alphaproteobacteria	Rhizobiales	Methylobacteriaceae	Microvirga
Taga_9|26	Zotu1004	0	M9-NAG	B12	Inoculated	4	12	0	Proteobacteria	Alphaproteobacteria	Rhizobiales	Methylobacteriaceae	Microvirga
Taga_9|27	Zotu1004	0	M9-NAG	Cbi	Inoculated	4	12	0	Proteobacteria	Alphaproteobacteria	Rhizobiales	Methylobacteriaceae	Microvirga
Taga_9|28	Zotu1004	0	M9-NAG	pB12	Inoculated	4	12	0	Proteobacteria	Alphaproteobacteria	Rhizobiales	Methylobacteriaceae	Microvirga
Taga_9|29	Zotu1004	0	M9-NAG	FA	Inoculated	4	12	0	Proteobacteria	Alphaproteobacteria	Rhizobiales	Methylobacteriaceae	Microvirga
Taga_9|3	Zotu1004	0	M9-NAG	Cbi	Inoculated	1	12	0	Proteobacteria	Alphaproteobacteria	Rhizobiales	Methylobacteriaceae	Microvirga
Taga_9|30	Zotu1004	0	M9-NAG	Cre	Inoculated	4	12	0	Proteobacteria	Alphaproteobacteria	Rhizobiales	Methylobacteriaceae	Microvirga
Taga_9|31	Zotu1004	0	M9-NAG	5-OH	Inoculated	4	12	0	Proteobacteria	Alphaproteobacteria	Rhizobiales	Methylobacteriaceae	Microvirga
Taga_9|32	Zotu1004	0	M9-NAG	FA	No Inoculation	0	12	0	Proteobacteria	Alphaproteobacteria	Rhizobiales	Methylobacteriaceae	Microvirga
Taga_9|33	Zotu1004	0	M9-NAG	H2O	Inoculated	5	12	0	Proteobacteria	Alphaproteobacteria	Rhizobiales	Methylobacteriaceae	Microvirga
Taga_9|34	Zotu1004	0	M9-NAG	B12	Inoculated	5	12	0	Proteobacteria	Alphaproteobacteria	Rhizobiales	Methylobacteriaceae	Microvirga
Taga_9|35	Zotu1004	0	M9-NAG	Cbi	Inoculated	5	12	0	Proteobacteria	Alphaproteobacteria	Rhizobiales	Methylobacteriaceae	Microvirga
Taga_9|36	Zotu1004	0	M9-NAG	pB12	Inoculated	5	12	0	Proteobacteria	Alphaproteobacteria	Rhizobiales	Methylobacteriaceae	Microvirga
Taga_9|37	Zotu1004	0	M9-NAG	FA	Inoculated	5	12	0	Proteobacteria	Alphaproteobacteria	Rhizobiales	Methylobacteriaceae	Microvirga
Taga_9|38	Zotu1004	0	M9-NAG	Cre	Inoculated	5	12	0	Proteobacteria	Alphaproteobacteria	Rhizobiales	Methylobacteriaceae	Microvirga
Taga_9|39	Zotu1004	0	M9-NAG	5-OH	Inoculated	5	12	0	Proteobacteria	Alphaproteobacteria	Rhizobiales	Methylobacteriaceae	Microvirga
Taga_9|4	Zotu1004	0	M9-NAG	pB12	Inoculated	1	12	0	Proteobacteria	Alphaproteobacteria	Rhizobiales	Methylobacteriaceae	Microvirga
Taga_9|40	Zotu1004	0	M9-NAG	Cre	No Inoculation	0	12	0	Proteobacteria	Alphaproteobacteria	Rhizobiales	Methylobacteriaceae	Microvirga
Taga_9|41	Zotu1004	0	M9-NAG	H2O	Inoculated	6	12	0	Proteobacteria	Alphaproteobacteria	Rhizobiales	Methylobacteriaceae	Microvirga
Taga_9|42	Zotu1004	0	M9-NAG	B12	Inoculated	6	12	0	Proteobacteria	Alphaproteobacteria	Rhizobiales	Methylobacteriaceae	Microvirga
Taga_9|43	Zotu1004	0	M9-NAG	Cbi	Inoculated	6	12	0	Proteobacteria	Alphaproteobacteria	Rhizobiales	Methylobacteriaceae	Microvirga
Taga_9|44	Zotu1004	0	M9-NAG	pB12	Inoculated	6	12	0	Proteobacteria	Alphaproteobacteria	Rhizobiales	Methylobacteriaceae	Microvirga
Taga_9|45	Zotu1004	0	M9-NAG	FA	Inoculated	6	12	0	Proteobacteria	Alphaproteobacteria	Rhizobiales	Methylobacteriaceae	Microvirga
Taga_9|46	Zotu1004	0	M9-NAG	Cre	Inoculated	6	12	0	Proteobacteria	Alphaproteobacteria	Rhizobiales	Methylobacteriaceae	Microvirga
Taga_9|47	Zotu1004	0	M9-NAG	5-OH	Inoculated	6	12	0	Proteobacteria	Alphaproteobacteria	Rhizobiales	Methylobacteriaceae	Microvirga
Taga_9|48	Zotu1004	0	M9-NAG	5-OH	No Inoculation	0	12	0	Proteobacteria	Alphaproteobacteria	Rhizobiales	Methylobacteriaceae	Microvirga
Taga_9|49	Zotu1004	0	R2A-NAG	H2O	Inoculated	1	12	0	Proteobacteria	Alphaproteobacteria	Rhizobiales	Methylobacteriaceae	Microvirga
Taga_9|5	Zotu1004	0	M9-NAG	FA	Inoculated	1	12	0	Proteobacteria	Alphaproteobacteria	Rhizobiales	Methylobacteriaceae	Microvirga
Taga_9|50	Zotu1004	0	R2A-NAG	B12	Inoculated	1	12	0	Proteobacteria	Alphaproteobacteria	Rhizobiales	Methylobacteriaceae	Microvirga
Taga_9|51	Zotu1004	0	R2A-NAG	Cbi	Inoculated	1	12	0	Proteobacteria	Alphaproteobacteria	Rhizobiales	Methylobacteriaceae	Microvirga
Taga_9|52	Zotu1004	0	R2A-NAG	pB12	Inoculated	1	12	0	Proteobacteria	Alphaproteobacteria	Rhizobiales	Methylobacteriaceae	Microvirga
Taga_9|53	Zotu1004	0	R2A-NAG	FA	Inoculated	1	12	0	Proteobacteria	Alphaproteobacteria	Rhizobiales	Methylobacteriaceae	Microvirga
Taga_9|54	Zotu1004	0	R2A-NAG	Cre	Inoculated	1	12	0	Proteobacteria	Alphaproteobacteria	Rhizobiales	Methylobacteriaceae	Microvirga
Taga_9|55	Zotu1004	0	R2A-NAG	5-OH	Inoculated	1	12	0	Proteobacteria	Alphaproteobacteria	Rhizobiales	Methylobacteriaceae	Microvirga
Taga_9|56	Zotu1004	0	M9-NAG	B12	No Inoculation	0	12	0	Proteobacteria	Alphaproteobacteria	Rhizobiales	Methylobacteriaceae	Microvirga
Taga_9|57	Zotu1004	0	R2A-NAG	H2O	Inoculated	2	12	0	Proteobacteria	Alphaproteobacteria	Rhizobiales	Methylobacteriaceae	Microvirga
Taga_9|58	Zotu1004	0	R2A-NAG	B12	Inoculated	2	12	0	Proteobacteria	Alphaproteobacteria	Rhizobiales	Methylobacteriaceae	Microvirga
Taga_9|59	Zotu1004	0	R2A-NAG	Cbi	Inoculated	2	12	0	Proteobacteria	Alphaproteobacteria	Rhizobiales	Methylobacteriaceae	Microvirga
Taga_9|6	Zotu1004	0	M9-NAG	Cre	Inoculated	1	12	0	Proteobacteria	Alphaproteobacteria	Rhizobiales	Methylobacteriaceae	Microvirga
Taga_9|60	Zotu1004	0	R2A-NAG	pB12	Inoculated	2	12	0	Proteobacteria	Alphaproteobacteria	Rhizobiales	Methylobacteriaceae	Microvirga
Taga_9|61	Zotu1004	0	R2A-NAG	FA	Inoculated	2	12	0	Proteobacteria	Alphaproteobacteria	Rhizobiales	Methylobacteriaceae	Microvirga
Taga_9|62	Zotu1004	0	R2A-NAG	Cre	Inoculated	2	12	0	Proteobacteria	Alphaproteobacteria	Rhizobiales	Methylobacteriaceae	Microvirga
Taga_9|63	Zotu1004	0	R2A-NAG	5-OH	Inoculated	2	12	0	Proteobacteria	Alphaproteobacteria	Rhizobiales	Methylobacteriaceae	Microvirga
Taga_9|64	Zotu1004	0	R2A-NAG	Cbi	No Inoculation	0	12	0	Proteobacteria	Alphaproteobacteria	Rhizobiales	Methylobacteriaceae	Microvirga
Taga_9|65	Zotu1004	0	R2A-NAG	H2O	Inoculated	3	12	0	Proteobacteria	Alphaproteobacteria	Rhizobiales	Methylobacteriaceae	Microvirga
Taga_9|66	Zotu1004	0	R2A-NAG	B12	Inoculated	3	12	0	Proteobacteria	Alphaproteobacteria	Rhizobiales	Methylobacteriaceae	Microvirga
Taga_9|67	Zotu1004	0	R2A-NAG	Cbi	Inoculated	3	12	0	Proteobacteria	Alphaproteobacteria	Rhizobiales	Methylobacteriaceae	Microvirga
Taga_9|68	Zotu1004	0	R2A-NAG	pB12	Inoculated	3	12	0	Proteobacteria	Alphaproteobacteria	Rhizobiales	Methylobacteriaceae	Microvirga
Taga_9|69	Zotu1004	0	R2A-NAG	FA	Inoculated	3	12	0	Proteobacteria	Alphaproteobacteria	Rhizobiales	Methylobacteriaceae	Microvirga
Taga_9|7	Zotu1004	0	M9-NAG	5-OH	Inoculated	1	12	0	Proteobacteria	Alphaproteobacteria	Rhizobiales	Methylobacteriaceae	Microvirga
Taga_9|70	Zotu1004	0.00114449	R2A-NAG	Cre	Inoculated	3	12	4	Proteobacteria	Alphaproteobacteria	Rhizobiales	Methylobacteriaceae	Microvirga
Taga_9|71	Zotu1004	0	R2A-NAG	5-OH	Inoculated	3	12	0	Proteobacteria	Alphaproteobacteria	Rhizobiales	Methylobacteriaceae	Microvirga
Taga_9|72	Zotu1004	0	R2A-NAG	pB12	No Inoculation	0	12	0	Proteobacteria	Alphaproteobacteria	Rhizobiales	Methylobacteriaceae	Microvirga
Taga_9|73	Zotu1004	0	R2A-NAG	H2O	Inoculated	4	12	0	Proteobacteria	Alphaproteobacteria	Rhizobiales	Methylobacteriaceae	Microvirga
Taga_9|74	Zotu1004	0	R2A-NAG	B12	Inoculated	4	12	0	Proteobacteria	Alphaproteobacteria	Rhizobiales	Methylobacteriaceae	Microvirga
Taga_9|75	Zotu1004	0	R2A-NAG	Cbi	Inoculated	4	12	0	Proteobacteria	Alphaproteobacteria	Rhizobiales	Methylobacteriaceae	Microvirga
Taga_9|76	Zotu1004	0	R2A-NAG	pB12	Inoculated	4	12	0	Proteobacteria	Alphaproteobacteria	Rhizobiales	Methylobacteriaceae	Microvirga
Taga_9|77	Zotu1004	0	R2A-NAG	FA	Inoculated	4	12	0	Proteobacteria	Alphaproteobacteria	Rhizobiales	Methylobacteriaceae	Microvirga
Taga_9|78	Zotu1004	0	R2A-NAG	Cre	Inoculated	4	12	0	Proteobacteria	Alphaproteobacteria	Rhizobiales	Methylobacteriaceae	Microvirga
Taga_9|79	Zotu1004	0	R2A-NAG	5-OH	Inoculated	4	12	0	Proteobacteria	Alphaproteobacteria	Rhizobiales	Methylobacteriaceae	Microvirga
Taga_9|8	Zotu1004	0	M9-NAG	B12	No Inoculation	0	12	0	Proteobacteria	Alphaproteobacteria	Rhizobiales	Methylobacteriaceae	Microvirga
Taga_9|80	Zotu1004	0	R2A-NAG	FA	No Inoculation	0	12	0	Proteobacteria	Alphaproteobacteria	Rhizobiales	Methylobacteriaceae	Microvirga
Taga_9|81	Zotu1004	0	R2A-NAG	H2O	Inoculated	5	12	0	Proteobacteria	Alphaproteobacteria	Rhizobiales	Methylobacteriaceae	Microvirga
Taga_9|82	Zotu1004	0	R2A-NAG	B12	Inoculated	5	12	0	Proteobacteria	Alphaproteobacteria	Rhizobiales	Methylobacteriaceae	Microvirga
Taga_9|83	Zotu1004	0	R2A-NAG	Cbi	Inoculated	5	12	0	Proteobacteria	Alphaproteobacteria	Rhizobiales	Methylobacteriaceae	Microvirga
Taga_9|84	Zotu1004	0	R2A-NAG	pB12	Inoculated	5	12	0	Proteobacteria	Alphaproteobacteria	Rhizobiales	Methylobacteriaceae	Microvirga
Taga_9|85	Zotu1004	0.00215783	R2A-NAG	FA	Inoculated	5	12	7	Proteobacteria	Alphaproteobacteria	Rhizobiales	Methylobacteriaceae	Microvirga
Taga_9|86	Zotu1004	0.00190961	R2A-NAG	Cre	Inoculated	5	12	6	Proteobacteria	Alphaproteobacteria	Rhizobiales	Methylobacteriaceae	Microvirga
Taga_9|87	Zotu1004	0	R2A-NAG	5-OH	Inoculated	5	12	0	Proteobacteria	Alphaproteobacteria	Rhizobiales	Methylobacteriaceae	Microvirga
Taga_9|88	Zotu1004	0	R2A-NAG	Cre	No Inoculation	0	12	0	Proteobacteria	Alphaproteobacteria	Rhizobiales	Methylobacteriaceae	Microvirga
Taga_9|89	Zotu1004	0	R2A-NAG	H2O	Inoculated	6	12	0	Proteobacteria	Alphaproteobacteria	Rhizobiales	Methylobacteriaceae	Microvirga
Taga_9|9	Zotu1004	0	M9-NAG	H2O	Inoculated	2	12	0	Proteobacteria	Alphaproteobacteria	Rhizobiales	Methylobacteriaceae	Microvirga
Taga_9|90	Zotu1004	0	R2A-NAG	B12	Inoculated	6	12	0	Proteobacteria	Alphaproteobacteria	Rhizobiales	Methylobacteriaceae	Microvirga
Taga_9|91	Zotu1004	0	R2A-NAG	Cbi	Inoculated	6	12	0	Proteobacteria	Alphaproteobacteria	Rhizobiales	Methylobacteriaceae	Microvirga
Taga_9|92	Zotu1004	0	R2A-NAG	pB12	Inoculated	6	12	0	Proteobacteria	Alphaproteobacteria	Rhizobiales	Methylobacteriaceae	Microvirga
Taga_9|93	Zotu1004	0	R2A-NAG	FA	Inoculated	6	12	0	Proteobacteria	Alphaproteobacteria	Rhizobiales	Methylobacteriaceae	Microvirga
Taga_9|94	Zotu1004	0	R2A-NAG	Cre	Inoculated	6	12	0	Proteobacteria	Alphaproteobacteria	Rhizobiales	Methylobacteriaceae	Microvirga
Taga_9|95	Zotu1004	0	R2A-NAG	5-OH	Inoculated	6	12	0	Proteobacteria	Alphaproteobacteria	Rhizobiales	Methylobacteriaceae	Microvirga
Taga_9|96	Zotu1004	0	R2A-NAG	5-OH	No Inoculation	0	12	0	Proteobacteria	Alphaproteobacteria	Rhizobiales	Methylobacteriaceae	Microvirga
Taga_10|1	Zotu102	0	M9-NAG	H2O	Inoculated	1	14	0	Firmicutes	Bacilli	Bacillales	Planococcaceae	Bacillus
Taga_10|10	Zotu102	0	M9-NAG	B12	Inoculated	2	14	0	Firmicutes	Bacilli	Bacillales	Planococcaceae	Bacillus
Taga_10|11	Zotu102	0	M9-NAG	Cbi	Inoculated	2	14	0	Firmicutes	Bacilli	Bacillales	Planococcaceae	Bacillus
Taga_10|12	Zotu102	0	M9-NAG	pB12	Inoculated	2	14	0	Firmicutes	Bacilli	Bacillales	Planococcaceae	Bacillus
Taga_10|13	Zotu102	0	M9-NAG	FA	Inoculated	2	14	0	Firmicutes	Bacilli	Bacillales	Planococcaceae	Bacillus
Taga_10|14	Zotu102	0	M9-NAG	Cre	Inoculated	2	14	0	Firmicutes	Bacilli	Bacillales	Planococcaceae	Bacillus
Taga_10|15	Zotu102	0	M9-NAG	5-OH	Inoculated	2	14	0	Firmicutes	Bacilli	Bacillales	Planococcaceae	Bacillus
Taga_10|16	Zotu102	0	M9-NAG	Cbi	No Inoculation	0	14	0	Firmicutes	Bacilli	Bacillales	Planococcaceae	Bacillus
Taga_10|17	Zotu102	0	M9-NAG	H2O	Inoculated	3	14	0	Firmicutes	Bacilli	Bacillales	Planococcaceae	Bacillus
Taga_10|18	Zotu102	0	M9-NAG	B12	Inoculated	3	14	0	Firmicutes	Bacilli	Bacillales	Planococcaceae	Bacillus
Taga_10|19	Zotu102	0	M9-NAG	Cbi	Inoculated	3	14	0	Firmicutes	Bacilli	Bacillales	Planococcaceae	Bacillus
Taga_10|2	Zotu102	0	M9-NAG	B12	Inoculated	1	14	0	Firmicutes	Bacilli	Bacillales	Planococcaceae	Bacillus
Taga_10|20	Zotu102	0	M9-NAG	pB12	Inoculated	3	14	0	Firmicutes	Bacilli	Bacillales	Planococcaceae	Bacillus
Taga_10|21	Zotu102	0	M9-NAG	FA	Inoculated	3	14	0	Firmicutes	Bacilli	Bacillales	Planococcaceae	Bacillus
Taga_10|22	Zotu102	0	M9-NAG	Cre	Inoculated	3	14	0	Firmicutes	Bacilli	Bacillales	Planococcaceae	Bacillus
Taga_10|23	Zotu102	0	M9-NAG	5-OH	Inoculated	3	14	0	Firmicutes	Bacilli	Bacillales	Planococcaceae	Bacillus
Taga_10|24	Zotu102	0	M9-NAG	pB12	No Inoculation	0	14	0	Firmicutes	Bacilli	Bacillales	Planococcaceae	Bacillus
Taga_10|25	Zotu102	0	M9-NAG	H2O	Inoculated	4	14	0	Firmicutes	Bacilli	Bacillales	Planococcaceae	Bacillus
Taga_10|26	Zotu102	0	M9-NAG	B12	Inoculated	4	14	0	Firmicutes	Bacilli	Bacillales	Planococcaceae	Bacillus
Taga_10|27	Zotu102	0	M9-NAG	Cbi	Inoculated	4	14	0	Firmicutes	Bacilli	Bacillales	Planococcaceae	Bacillus
Taga_10|28	Zotu102	0	M9-NAG	pB12	Inoculated	4	14	0	Firmicutes	Bacilli	Bacillales	Planococcaceae	Bacillus
Taga_10|29	Zotu102	0	M9-NAG	FA	Inoculated	4	14	0	Firmicutes	Bacilli	Bacillales	Planococcaceae	Bacillus
Taga_10|3	Zotu102	0	M9-NAG	Cbi	Inoculated	1	14	0	Firmicutes	Bacilli	Bacillales	Planococcaceae	Bacillus
Taga_10|30	Zotu102	0	M9-NAG	Cre	Inoculated	4	14	0	Firmicutes	Bacilli	Bacillales	Planococcaceae	Bacillus
Taga_10|31	Zotu102	0	M9-NAG	5-OH	Inoculated	4	14	0	Firmicutes	Bacilli	Bacillales	Planococcaceae	Bacillus
Taga_10|32	Zotu102	0	M9-NAG	FA	No Inoculation	0	14	0	Firmicutes	Bacilli	Bacillales	Planococcaceae	Bacillus
Taga_10|33	Zotu102	0	M9-NAG	H2O	Inoculated	5	14	0	Firmicutes	Bacilli	Bacillales	Planococcaceae	Bacillus
Taga_10|34	Zotu102	0	M9-NAG	B12	Inoculated	5	14	0	Firmicutes	Bacilli	Bacillales	Planococcaceae	Bacillus
Taga_10|35	Zotu102	0	M9-NAG	Cbi	Inoculated	5	14	0	Firmicutes	Bacilli	Bacillales	Planococcaceae	Bacillus
Taga_10|36	Zotu102	0	M9-NAG	pB12	Inoculated	5	14	0	Firmicutes	Bacilli	Bacillales	Planococcaceae	Bacillus
Taga_10|37	Zotu102	0	M9-NAG	FA	Inoculated	5	14	0	Firmicutes	Bacilli	Bacillales	Planococcaceae	Bacillus
Taga_10|38	Zotu102	0	M9-NAG	Cre	Inoculated	5	14	0	Firmicutes	Bacilli	Bacillales	Planococcaceae	Bacillus
Taga_10|39	Zotu102	0	M9-NAG	5-OH	Inoculated	5	14	0	Firmicutes	Bacilli	Bacillales	Planococcaceae	Bacillus
Taga_10|4	Zotu102	0	M9-NAG	pB12	Inoculated	1	14	0	Firmicutes	Bacilli	Bacillales	Planococcaceae	Bacillus
Taga_10|40	Zotu102	0	M9-NAG	Cre	No Inoculation	0	14	0	Firmicutes	Bacilli	Bacillales	Planococcaceae	Bacillus
Taga_10|41	Zotu102	0	M9-NAG	H2O	Inoculated	6	14	0	Firmicutes	Bacilli	Bacillales	Planococcaceae	Bacillus
Taga_10|42	Zotu102	0	M9-NAG	B12	Inoculated	6	14	0	Firmicutes	Bacilli	Bacillales	Planococcaceae	Bacillus
Taga_10|43	Zotu102	0	M9-NAG	Cbi	Inoculated	6	14	0	Firmicutes	Bacilli	Bacillales	Planococcaceae	Bacillus
Taga_10|44	Zotu102	0	M9-NAG	pB12	Inoculated	6	14	0	Firmicutes	Bacilli	Bacillales	Planococcaceae	Bacillus
Taga_10|45	Zotu102	0	M9-NAG	FA	Inoculated	6	14	0	Firmicutes	Bacilli	Bacillales	Planococcaceae	Bacillus
Taga_10|46	Zotu102	0	M9-NAG	Cre	Inoculated	6	14	0	Firmicutes	Bacilli	Bacillales	Planococcaceae	Bacillus
Taga_10|47	Zotu102	0	M9-NAG	5-OH	Inoculated	6	14	0	Firmicutes	Bacilli	Bacillales	Planococcaceae	Bacillus
Taga_10|48	Zotu102	0	M9-NAG	5-OH	No Inoculation	0	14	0	Firmicutes	Bacilli	Bacillales	Planococcaceae	Bacillus
Taga_10|49	Zotu102	0	R2A-NAG	H2O	Inoculated	1	14	0	Firmicutes	Bacilli	Bacillales	Planococcaceae	Bacillus
Taga_10|5	Zotu102	0	M9-NAG	FA	Inoculated	1	14	0	Firmicutes	Bacilli	Bacillales	Planococcaceae	Bacillus
Taga_10|50	Zotu102	0	R2A-NAG	B12	Inoculated	1	14	0	Firmicutes	Bacilli	Bacillales	Planococcaceae	Bacillus
Taga_10|51	Zotu102	0	R2A-NAG	Cbi	Inoculated	1	14	0	Firmicutes	Bacilli	Bacillales	Planococcaceae	Bacillus
Taga_10|52	Zotu102	0	R2A-NAG	pB12	Inoculated	1	14	0	Firmicutes	Bacilli	Bacillales	Planococcaceae	Bacillus
Taga_10|53	Zotu102	0	R2A-NAG	FA	Inoculated	1	14	0	Firmicutes	Bacilli	Bacillales	Planococcaceae	Bacillus
Taga_10|54	Zotu102	0	R2A-NAG	Cre	Inoculated	1	14	0	Firmicutes	Bacilli	Bacillales	Planococcaceae	Bacillus
Taga_10|55	Zotu102	0	R2A-NAG	5-OH	Inoculated	1	14	0	Firmicutes	Bacilli	Bacillales	Planococcaceae	Bacillus
Taga_10|56	Zotu102	0	M9-NAG	B12	No Inoculation	0	14	0	Firmicutes	Bacilli	Bacillales	Planococcaceae	Bacillus
Taga_10|57	Zotu102	0	R2A-NAG	H2O	Inoculated	2	14	0	Firmicutes	Bacilli	Bacillales	Planococcaceae	Bacillus
Taga_10|58	Zotu102	0	R2A-NAG	B12	Inoculated	2	14	0	Firmicutes	Bacilli	Bacillales	Planococcaceae	Bacillus
Taga_10|59	Zotu102	0	R2A-NAG	Cbi	Inoculated	2	14	0	Firmicutes	Bacilli	Bacillales	Planococcaceae	Bacillus
Taga_10|6	Zotu102	0	M9-NAG	Cre	Inoculated	1	14	0	Firmicutes	Bacilli	Bacillales	Planococcaceae	Bacillus
Taga_10|60	Zotu102	0	R2A-NAG	pB12	Inoculated	2	14	0	Firmicutes	Bacilli	Bacillales	Planococcaceae	Bacillus
Taga_10|61	Zotu102	0	R2A-NAG	FA	Inoculated	2	14	0	Firmicutes	Bacilli	Bacillales	Planococcaceae	Bacillus
Taga_10|62	Zotu102	0	R2A-NAG	Cre	Inoculated	2	14	0	Firmicutes	Bacilli	Bacillales	Planococcaceae	Bacillus
Taga_10|63	Zotu102	0	R2A-NAG	5-OH	Inoculated	2	14	0	Firmicutes	Bacilli	Bacillales	Planococcaceae	Bacillus
Taga_10|64	Zotu102	0	R2A-NAG	Cbi	No Inoculation	0	14	0	Firmicutes	Bacilli	Bacillales	Planococcaceae	Bacillus
Taga_10|65	Zotu102	0	R2A-NAG	H2O	Inoculated	3	14	0	Firmicutes	Bacilli	Bacillales	Planococcaceae	Bacillus
Taga_10|66	Zotu102	0	R2A-NAG	B12	Inoculated	3	14	0	Firmicutes	Bacilli	Bacillales	Planococcaceae	Bacillus
Taga_10|67	Zotu102	0	R2A-NAG	Cbi	Inoculated	3	14	0	Firmicutes	Bacilli	Bacillales	Planococcaceae	Bacillus
Taga_10|68	Zotu102	0	R2A-NAG	pB12	Inoculated	3	14	0	Firmicutes	Bacilli	Bacillales	Planococcaceae	Bacillus
Taga_10|69	Zotu102	0	R2A-NAG	FA	Inoculated	3	14	0	Firmicutes	Bacilli	Bacillales	Planococcaceae	Bacillus
Taga_10|7	Zotu102	0	M9-NAG	5-OH	Inoculated	1	14	0	Firmicutes	Bacilli	Bacillales	Planococcaceae	Bacillus
Taga_10|70	Zotu102	0	R2A-NAG	Cre	Inoculated	3	14	0	Firmicutes	Bacilli	Bacillales	Planococcaceae	Bacillus
Taga_10|71	Zotu102	0	R2A-NAG	5-OH	Inoculated	3	14	0	Firmicutes	Bacilli	Bacillales	Planococcaceae	Bacillus
Taga_10|72	Zotu102	0	R2A-NAG	pB12	No Inoculation	0	14	0	Firmicutes	Bacilli	Bacillales	Planococcaceae	Bacillus
Taga_10|73	Zotu102	0	R2A-NAG	H2O	Inoculated	4	14	0	Firmicutes	Bacilli	Bacillales	Planococcaceae	Bacillus
Taga_10|74	Zotu102	0	R2A-NAG	B12	Inoculated	4	14	0	Firmicutes	Bacilli	Bacillales	Planococcaceae	Bacillus
Taga_10|75	Zotu102	0	R2A-NAG	Cbi	Inoculated	4	14	0	Firmicutes	Bacilli	Bacillales	Planococcaceae	Bacillus
Taga_10|76	Zotu102	0	R2A-NAG	pB12	Inoculated	4	14	0	Firmicutes	Bacilli	Bacillales	Planococcaceae	Bacillus
Taga_10|77	Zotu102	0	R2A-NAG	FA	Inoculated	4	14	0	Firmicutes	Bacilli	Bacillales	Planococcaceae	Bacillus
Taga_10|78	Zotu102	0	R2A-NAG	Cre	Inoculated	4	14	0	Firmicutes	Bacilli	Bacillales	Planococcaceae	Bacillus
Taga_10|79	Zotu102	0	R2A-NAG	5-OH	Inoculated	4	14	0	Firmicutes	Bacilli	Bacillales	Planococcaceae	Bacillus
Taga_10|8	Zotu102	0	M9-NAG	B12	No Inoculation	0	14	0	Firmicutes	Bacilli	Bacillales	Planococcaceae	Bacillus
Taga_10|80	Zotu102	0	R2A-NAG	FA	No Inoculation	0	14	0	Firmicutes	Bacilli	Bacillales	Planococcaceae	Bacillus
Taga_10|81	Zotu102	0	R2A-NAG	H2O	Inoculated	5	14	0	Firmicutes	Bacilli	Bacillales	Planococcaceae	Bacillus
Taga_10|82	Zotu102	0	R2A-NAG	B12	Inoculated	5	14	0	Firmicutes	Bacilli	Bacillales	Planococcaceae	Bacillus
Taga_10|83	Zotu102	0	R2A-NAG	Cbi	Inoculated	5	14	0	Firmicutes	Bacilli	Bacillales	Planococcaceae	Bacillus
Taga_10|84	Zotu102	0	R2A-NAG	pB12	Inoculated	5	14	0	Firmicutes	Bacilli	Bacillales	Planococcaceae	Bacillus
Taga_10|85	Zotu102	0	R2A-NAG	FA	Inoculated	5	14	0	Firmicutes	Bacilli	Bacillales	Planococcaceae	Bacillus
Taga_10|86	Zotu102	0	R2A-NAG	Cre	Inoculated	5	14	0	Firmicutes	Bacilli	Bacillales	Planococcaceae	Bacillus
Taga_10|87	Zotu102	0	R2A-NAG	5-OH	Inoculated	5	14	0	Firmicutes	Bacilli	Bacillales	Planococcaceae	Bacillus
Taga_10|88	Zotu102	0	R2A-NAG	Cre	No Inoculation	0	14	0	Firmicutes	Bacilli	Bacillales	Planococcaceae	Bacillus
Taga_10|89	Zotu102	0	R2A-NAG	H2O	Inoculated	6	14	0	Firmicutes	Bacilli	Bacillales	Planococcaceae	Bacillus
Taga_10|9	Zotu102	0	M9-NAG	H2O	Inoculated	2	14	0	Firmicutes	Bacilli	Bacillales	Planococcaceae	Bacillus
Taga_10|90	Zotu102	0	R2A-NAG	B12	Inoculated	6	14	0	Firmicutes	Bacilli	Bacillales	Planococcaceae	Bacillus
Taga_10|91	Zotu102	0	R2A-NAG	Cbi	Inoculated	6	14	0	Firmicutes	Bacilli	Bacillales	Planococcaceae	Bacillus
Taga_10|92	Zotu102	0	R2A-NAG	pB12	Inoculated	6	14	0	Firmicutes	Bacilli	Bacillales	Planococcaceae	Bacillus
Taga_10|93	Zotu102	0	R2A-NAG	FA	Inoculated	6	14	0	Firmicutes	Bacilli	Bacillales	Planococcaceae	Bacillus
Taga_10|94	Zotu102	0	R2A-NAG	Cre	Inoculated	6	14	0	Firmicutes	Bacilli	Bacillales	Planococcaceae	Bacillus
Taga_10|95	Zotu102	0	R2A-NAG	5-OH	Inoculated	6	14	0	Firmicutes	Bacilli	Bacillales	Planococcaceae	Bacillus
Taga_10|96	Zotu102	0	R2A-NAG	5-OH	No Inoculation	0	14	0	Firmicutes	Bacilli	Bacillales	Planococcaceae	Bacillus
Taga_5|1	Zotu102	0	M9-NAG	H2O	Inoculated	1	1	0	Firmicutes	Bacilli	Bacillales	Planococcaceae	Bacillus
Taga_5|10	Zotu102	0.0108345	M9-NAG	B12	Inoculated	2	1	104	Firmicutes	Bacilli	Bacillales	Planococcaceae	Bacillus
Taga_5|11	Zotu102	0	M9-NAG	Cbi	Inoculated	2	1	0	Firmicutes	Bacilli	Bacillales	Planococcaceae	Bacillus
Taga_5|12	Zotu102	0	M9-NAG	pB12	Inoculated	2	1	0	Firmicutes	Bacilli	Bacillales	Planococcaceae	Bacillus
Taga_5|13	Zotu102	0	M9-NAG	FA	Inoculated	2	1	0	Firmicutes	Bacilli	Bacillales	Planococcaceae	Bacillus
Taga_5|14	Zotu102	0	M9-NAG	Cre	Inoculated	2	1	0	Firmicutes	Bacilli	Bacillales	Planococcaceae	Bacillus
Taga_5|15	Zotu102	0	M9-NAG	5-OH	Inoculated	2	1	0	Firmicutes	Bacilli	Bacillales	Planococcaceae	Bacillus
Taga_5|16	Zotu102	0	M9-NAG	Cbi	No Inoculation	0	1	0	Firmicutes	Bacilli	Bacillales	Planococcaceae	Bacillus
Taga_5|17	Zotu102	0	M9-NAG	H2O	Inoculated	3	1	0	Firmicutes	Bacilli	Bacillales	Planococcaceae	Bacillus
Taga_5|18	Zotu102	0	M9-NAG	B12	Inoculated	3	1	0	Firmicutes	Bacilli	Bacillales	Planococcaceae	Bacillus
Taga_5|19	Zotu102	0	M9-NAG	Cbi	Inoculated	3	1	0	Firmicutes	Bacilli	Bacillales	Planococcaceae	Bacillus
Taga_5|2	Zotu102	0	M9-NAG	B12	Inoculated	1	1	0	Firmicutes	Bacilli	Bacillales	Planococcaceae	Bacillus
Taga_5|20	Zotu102	0	M9-NAG	pB12	Inoculated	3	1	0	Firmicutes	Bacilli	Bacillales	Planococcaceae	Bacillus
Taga_5|21	Zotu102	0	M9-NAG	FA	Inoculated	3	1	0	Firmicutes	Bacilli	Bacillales	Planococcaceae	Bacillus
Taga_5|22	Zotu102	0	M9-NAG	Cre	Inoculated	3	1	0	Firmicutes	Bacilli	Bacillales	Planococcaceae	Bacillus
Taga_5|23	Zotu102	0	M9-NAG	5-OH	Inoculated	3	1	0	Firmicutes	Bacilli	Bacillales	Planococcaceae	Bacillus
Taga_5|24	Zotu102	0	M9-NAG	pB12	No Inoculation	0	1	0	Firmicutes	Bacilli	Bacillales	Planococcaceae	Bacillus
Taga_5|25	Zotu102	0	M9-NAG	H2O	Inoculated	4	1	0	Firmicutes	Bacilli	Bacillales	Planococcaceae	Bacillus
Taga_5|26	Zotu102	0	M9-NAG	B12	Inoculated	4	1	0	Firmicutes	Bacilli	Bacillales	Planococcaceae	Bacillus
Taga_5|27	Zotu102	0	M9-NAG	Cbi	Inoculated	4	1	0	Firmicutes	Bacilli	Bacillales	Planococcaceae	Bacillus
Taga_5|28	Zotu102	0	M9-NAG	pB12	Inoculated	4	1	0	Firmicutes	Bacilli	Bacillales	Planococcaceae	Bacillus
Taga_5|29	Zotu102	0	M9-NAG	FA	Inoculated	4	1	0	Firmicutes	Bacilli	Bacillales	Planococcaceae	Bacillus
Taga_5|3	Zotu102	0	M9-NAG	Cbi	Inoculated	1	1	0	Firmicutes	Bacilli	Bacillales	Planococcaceae	Bacillus
Taga_5|30	Zotu102	0	M9-NAG	Cre	Inoculated	4	1	0	Firmicutes	Bacilli	Bacillales	Planococcaceae	Bacillus
Taga_5|31	Zotu102	0.00044484	M9-NAG	5-OH	Inoculated	4	1	4	Firmicutes	Bacilli	Bacillales	Planococcaceae	Bacillus
Taga_5|32	Zotu102	0	M9-NAG	FA	No Inoculation	0	1	0	Firmicutes	Bacilli	Bacillales	Planococcaceae	Bacillus
Taga_5|33	Zotu102	0	M9-NAG	H2O	Inoculated	5	1	0	Firmicutes	Bacilli	Bacillales	Planococcaceae	Bacillus
Taga_5|34	Zotu102	0	M9-NAG	B12	Inoculated	5	1	0	Firmicutes	Bacilli	Bacillales	Planococcaceae	Bacillus
Taga_5|35	Zotu102	0	M9-NAG	Cbi	Inoculated	5	1	0	Firmicutes	Bacilli	Bacillales	Planococcaceae	Bacillus
Taga_5|36	Zotu102	0	M9-NAG	pB12	Inoculated	5	1	0	Firmicutes	Bacilli	Bacillales	Planococcaceae	Bacillus
Taga_5|37	Zotu102	0	M9-NAG	FA	Inoculated	5	1	0	Firmicutes	Bacilli	Bacillales	Planococcaceae	Bacillus
Taga_5|38	Zotu102	0	M9-NAG	Cre	Inoculated	5	1	0	Firmicutes	Bacilli	Bacillales	Planococcaceae	Bacillus
Taga_5|39	Zotu102	0	M9-NAG	5-OH	Inoculated	5	1	0	Firmicutes	Bacilli	Bacillales	Planococcaceae	Bacillus
Taga_5|4	Zotu102	0	M9-NAG	pB12	Inoculated	1	1	0	Firmicutes	Bacilli	Bacillales	Planococcaceae	Bacillus
Taga_5|40	Zotu102	0	M9-NAG	Cre	No Inoculation	0	1	0	Firmicutes	Bacilli	Bacillales	Planococcaceae	Bacillus
Taga_5|41	Zotu102	0	M9-NAG	H2O	Inoculated	6	1	0	Firmicutes	Bacilli	Bacillales	Planococcaceae	Bacillus
Taga_5|42	Zotu102	0	M9-NAG	B12	Inoculated	6	1	0	Firmicutes	Bacilli	Bacillales	Planococcaceae	Bacillus
Taga_5|43	Zotu102	0	M9-NAG	Cbi	Inoculated	6	1	0	Firmicutes	Bacilli	Bacillales	Planococcaceae	Bacillus
Taga_5|44	Zotu102	0	M9-NAG	pB12	Inoculated	6	1	0	Firmicutes	Bacilli	Bacillales	Planococcaceae	Bacillus
Taga_5|45	Zotu102	0	M9-NAG	FA	Inoculated	6	1	0	Firmicutes	Bacilli	Bacillales	Planococcaceae	Bacillus
Taga_5|46	Zotu102	0	M9-NAG	Cre	Inoculated	6	1	0	Firmicutes	Bacilli	Bacillales	Planococcaceae	Bacillus
Taga_5|47	Zotu102	0	M9-NAG	5-OH	Inoculated	6	1	0	Firmicutes	Bacilli	Bacillales	Planococcaceae	Bacillus
Taga_5|48	Zotu102	0	M9-NAG	5-OH	No Inoculation	0	1	0	Firmicutes	Bacilli	Bacillales	Planococcaceae	Bacillus
Taga_5|49	Zotu102	0	R2A-NAG	H2O	Inoculated	1	1	0	Firmicutes	Bacilli	Bacillales	Planococcaceae	Bacillus
Taga_5|5	Zotu102	0	M9-NAG	FA	Inoculated	1	1	0	Firmicutes	Bacilli	Bacillales	Planococcaceae	Bacillus
Taga_5|50	Zotu102	0	R2A-NAG	B12	Inoculated	1	1	0	Firmicutes	Bacilli	Bacillales	Planococcaceae	Bacillus
Taga_5|51	Zotu102	0	R2A-NAG	Cbi	Inoculated	1	1	0	Firmicutes	Bacilli	Bacillales	Planococcaceae	Bacillus
Taga_5|52	Zotu102	0	R2A-NAG	pB12	Inoculated	1	1	0	Firmicutes	Bacilli	Bacillales	Planococcaceae	Bacillus
Taga_5|53	Zotu102	0	R2A-NAG	FA	Inoculated	1	1	0	Firmicutes	Bacilli	Bacillales	Planococcaceae	Bacillus
Taga_5|54	Zotu102	0	R2A-NAG	Cre	Inoculated	1	1	0	Firmicutes	Bacilli	Bacillales	Planococcaceae	Bacillus
Taga_5|55	Zotu102	0	R2A-NAG	5-OH	Inoculated	1	1	0	Firmicutes	Bacilli	Bacillales	Planococcaceae	Bacillus
Taga_5|56	Zotu102	0	R2A-NAG	B12	No Inoculation	0	1	0	Firmicutes	Bacilli	Bacillales	Planococcaceae	Bacillus
Taga_5|57	Zotu102	0	R2A-NAG	H2O	Inoculated	2	1	0	Firmicutes	Bacilli	Bacillales	Planococcaceae	Bacillus
Taga_5|58	Zotu102	0	R2A-NAG	B12	Inoculated	2	1	0	Firmicutes	Bacilli	Bacillales	Planococcaceae	Bacillus
Taga_5|59	Zotu102	0	R2A-NAG	Cbi	Inoculated	2	1	0	Firmicutes	Bacilli	Bacillales	Planococcaceae	Bacillus
Taga_5|6	Zotu102	0	M9-NAG	Cre	Inoculated	1	1	0	Firmicutes	Bacilli	Bacillales	Planococcaceae	Bacillus
Taga_5|60	Zotu102	0	R2A-NAG	pB12	Inoculated	2	1	0	Firmicutes	Bacilli	Bacillales	Planococcaceae	Bacillus
Taga_5|61	Zotu102	0	R2A-NAG	FA	Inoculated	2	1	0	Firmicutes	Bacilli	Bacillales	Planococcaceae	Bacillus
Taga_5|62	Zotu102	0	R2A-NAG	Cre	Inoculated	2	1	0	Firmicutes	Bacilli	Bacillales	Planococcaceae	Bacillus
Taga_5|63	Zotu102	0	R2A-NAG	5-OH	Inoculated	2	1	0	Firmicutes	Bacilli	Bacillales	Planococcaceae	Bacillus
Taga_5|64	Zotu102	0	R2A-NAG	Cbi	No Inoculation	0	1	0	Firmicutes	Bacilli	Bacillales	Planococcaceae	Bacillus
Taga_5|65	Zotu102	0	R2A-NAG	H2O	Inoculated	3	1	0	Firmicutes	Bacilli	Bacillales	Planococcaceae	Bacillus
Taga_5|66	Zotu102	0	R2A-NAG	B12	Inoculated	3	1	0	Firmicutes	Bacilli	Bacillales	Planococcaceae	Bacillus
Taga_5|67	Zotu102	0	R2A-NAG	Cbi	Inoculated	3	1	0	Firmicutes	Bacilli	Bacillales	Planococcaceae	Bacillus
Taga_5|68	Zotu102	0	R2A-NAG	pB12	Inoculated	3	1	0	Firmicutes	Bacilli	Bacillales	Planococcaceae	Bacillus
Taga_5|69	Zotu102	0	R2A-NAG	FA	Inoculated	3	1	0	Firmicutes	Bacilli	Bacillales	Planococcaceae	Bacillus
Taga_5|7	Zotu102	0	M9-NAG	5-OH	Inoculated	1	1	0	Firmicutes	Bacilli	Bacillales	Planococcaceae	Bacillus
Taga_5|70	Zotu102	0	R2A-NAG	Cre	Inoculated	3	1	0	Firmicutes	Bacilli	Bacillales	Planococcaceae	Bacillus
Taga_5|71	Zotu102	0	R2A-NAG	5-OH	Inoculated	3	1	0	Firmicutes	Bacilli	Bacillales	Planococcaceae	Bacillus
Taga_5|72	Zotu102	0	R2A-NAG	pB12	No Inoculation	0	1	0	Firmicutes	Bacilli	Bacillales	Planococcaceae	Bacillus
Taga_5|73	Zotu102	0	R2A-NAG	H2O	Inoculated	4	1	0	Firmicutes	Bacilli	Bacillales	Planococcaceae	Bacillus
Taga_5|74	Zotu102	0	R2A-NAG	B12	Inoculated	4	1	0	Firmicutes	Bacilli	Bacillales	Planococcaceae	Bacillus
Taga_5|75	Zotu102	0	R2A-NAG	Cbi	Inoculated	4	1	0	Firmicutes	Bacilli	Bacillales	Planococcaceae	Bacillus
Taga_5|76	Zotu102	0	R2A-NAG	pB12	Inoculated	4	1	0	Firmicutes	Bacilli	Bacillales	Planococcaceae	Bacillus
Taga_5|77	Zotu102	0.00166528	R2A-NAG	FA	Inoculated	4	1	6	Firmicutes	Bacilli	Bacillales	Planococcaceae	Bacillus
Taga_5|78	Zotu102	0	R2A-NAG	Cre	Inoculated	4	1	0	Firmicutes	Bacilli	Bacillales	Planococcaceae	Bacillus
Taga_5|79	Zotu102	0	R2A-NAG	5-OH	Inoculated	4	1	0	Firmicutes	Bacilli	Bacillales	Planococcaceae	Bacillus
Taga_5|8	Zotu102	0	M9-NAG	B12	No Inoculation	0	1	0	Firmicutes	Bacilli	Bacillales	Planococcaceae	Bacillus
Taga_5|80	Zotu102	0	R2A-NAG	FA	No Inoculation	0	1	0	Firmicutes	Bacilli	Bacillales	Planococcaceae	Bacillus
Taga_5|81	Zotu102	0	R2A-NAG	H2O	Inoculated	5	1	0	Firmicutes	Bacilli	Bacillales	Planococcaceae	Bacillus
Taga_5|82	Zotu102	0	R2A-NAG	B12	Inoculated	5	1	0	Firmicutes	Bacilli	Bacillales	Planococcaceae	Bacillus
Taga_5|83	Zotu102	0	R2A-NAG	Cbi	Inoculated	5	1	0	Firmicutes	Bacilli	Bacillales	Planococcaceae	Bacillus
Taga_5|84	Zotu102	0	R2A-NAG	pB12	Inoculated	5	1	0	Firmicutes	Bacilli	Bacillales	Planococcaceae	Bacillus
Taga_5|85	Zotu102	0	R2A-NAG	FA	Inoculated	5	1	0	Firmicutes	Bacilli	Bacillales	Planococcaceae	Bacillus
Taga_5|86	Zotu102	0	R2A-NAG	Cre	Inoculated	5	1	0	Firmicutes	Bacilli	Bacillales	Planococcaceae	Bacillus
Taga_5|87	Zotu102	0	R2A-NAG	5-OH	Inoculated	5	1	0	Firmicutes	Bacilli	Bacillales	Planococcaceae	Bacillus
Taga_5|88	Zotu102	0	R2A-NAG	Cre	No Inoculation	0	1	0	Firmicutes	Bacilli	Bacillales	Planococcaceae	Bacillus
Taga_5|89	Zotu102	0	R2A-NAG	H2O	Inoculated	6	1	0	Firmicutes	Bacilli	Bacillales	Planococcaceae	Bacillus
Taga_5|9	Zotu102	0	M9-NAG	H2O	Inoculated	2	1	0	Firmicutes	Bacilli	Bacillales	Planococcaceae	Bacillus
Taga_5|90	Zotu102	0	R2A-NAG	B12	Inoculated	6	1	0	Firmicutes	Bacilli	Bacillales	Planococcaceae	Bacillus
Taga_5|91	Zotu102	0	R2A-NAG	Cbi	Inoculated	6	1	0	Firmicutes	Bacilli	Bacillales	Planococcaceae	Bacillus
Taga_5|92	Zotu102	0	R2A-NAG	pB12	Inoculated	6	1	0	Firmicutes	Bacilli	Bacillales	Planococcaceae	Bacillus
Taga_5|93	Zotu102	0	R2A-NAG	FA	Inoculated	6	1	0	Firmicutes	Bacilli	Bacillales	Planococcaceae	Bacillus
Taga_5|94	Zotu102	0	R2A-NAG	Cre	Inoculated	6	1	0	Firmicutes	Bacilli	Bacillales	Planococcaceae	Bacillus
Taga_5|95	Zotu102	0	R2A-NAG	5-OH	Inoculated	6	1	0	Firmicutes	Bacilli	Bacillales	Planococcaceae	Bacillus
Taga_5|96	Zotu102	0	R2A-NAG	5-OH	No Inoculation	0	1	0	Firmicutes	Bacilli	Bacillales	Planococcaceae	Bacillus
Taga_6|16	Zotu102	0	M9-NAG	H2O	No Inoculation	0	1	0	Firmicutes	Bacilli	Bacillales	Planococcaceae	Bacillus
Taga_6|24	Zotu102	0	R2A-NAG	H2O	No Inoculation	0	1	0	Firmicutes	Bacilli	Bacillales	Planococcaceae	Bacillus
Taga_6|32	Zotu102	0	R2A-NAG	H2O	No Inoculation	0	1	0	Firmicutes	Bacilli	Bacillales	Planococcaceae	Bacillus
Taga_6|8	Zotu102	0	M9-NAG	H2O	No Inoculation	0	1	0	Firmicutes	Bacilli	Bacillales	Planococcaceae	Bacillus
Taga_7|1	Zotu102	0	M9-NAG	H2O	Inoculated	1	2	0	Firmicutes	Bacilli	Bacillales	Planococcaceae	Bacillus
Taga_7|10	Zotu102	0	M9-NAG	B12	Inoculated	2	2	0	Firmicutes	Bacilli	Bacillales	Planococcaceae	Bacillus
Taga_7|11	Zotu102	0	M9-NAG	Cbi	Inoculated	2	2	0	Firmicutes	Bacilli	Bacillales	Planococcaceae	Bacillus
Taga_7|12	Zotu102	0	M9-NAG	pB12	Inoculated	2	2	0	Firmicutes	Bacilli	Bacillales	Planococcaceae	Bacillus
Taga_7|13	Zotu102	0	M9-NAG	FA	Inoculated	2	2	0	Firmicutes	Bacilli	Bacillales	Planococcaceae	Bacillus
Taga_7|14	Zotu102	0	M9-NAG	Cre	Inoculated	2	2	0	Firmicutes	Bacilli	Bacillales	Planococcaceae	Bacillus
Taga_7|15	Zotu102	0	M9-NAG	5-OH	Inoculated	2	2	0	Firmicutes	Bacilli	Bacillales	Planococcaceae	Bacillus
Taga_7|16	Zotu102	0	M9-NAG	Cbi	No Inoculation	0	2	0	Firmicutes	Bacilli	Bacillales	Planococcaceae	Bacillus
Taga_7|17	Zotu102	0	M9-NAG	H2O	Inoculated	3	2	0	Firmicutes	Bacilli	Bacillales	Planococcaceae	Bacillus
Taga_7|18	Zotu102	0	M9-NAG	B12	Inoculated	3	2	0	Firmicutes	Bacilli	Bacillales	Planococcaceae	Bacillus
Taga_7|19	Zotu102	0	M9-NAG	Cbi	Inoculated	3	2	0	Firmicutes	Bacilli	Bacillales	Planococcaceae	Bacillus
Taga_7|2	Zotu102	0	M9-NAG	B12	Inoculated	1	2	0	Firmicutes	Bacilli	Bacillales	Planococcaceae	Bacillus
Taga_7|20	Zotu102	0	M9-NAG	pB12	Inoculated	3	2	0	Firmicutes	Bacilli	Bacillales	Planococcaceae	Bacillus
Taga_7|21	Zotu102	0	M9-NAG	FA	Inoculated	3	2	0	Firmicutes	Bacilli	Bacillales	Planococcaceae	Bacillus
Taga_7|22	Zotu102	0	M9-NAG	Cre	Inoculated	3	2	0	Firmicutes	Bacilli	Bacillales	Planococcaceae	Bacillus
Taga_7|23	Zotu102	0	M9-NAG	5-OH	Inoculated	3	2	0	Firmicutes	Bacilli	Bacillales	Planococcaceae	Bacillus
Taga_7|24	Zotu102	0	M9-NAG	pB12	No Inoculation	0	2	0	Firmicutes	Bacilli	Bacillales	Planococcaceae	Bacillus
Taga_7|25	Zotu102	0	M9-NAG	H2O	Inoculated	4	2	0	Firmicutes	Bacilli	Bacillales	Planococcaceae	Bacillus
Taga_7|26	Zotu102	0	M9-NAG	B12	Inoculated	4	2	0	Firmicutes	Bacilli	Bacillales	Planococcaceae	Bacillus
Taga_7|27	Zotu102	0	M9-NAG	Cbi	Inoculated	4	2	0	Firmicutes	Bacilli	Bacillales	Planococcaceae	Bacillus
Taga_7|28	Zotu102	0	M9-NAG	pB12	Inoculated	4	2	0	Firmicutes	Bacilli	Bacillales	Planococcaceae	Bacillus
Taga_7|29	Zotu102	0	M9-NAG	FA	Inoculated	4	2	0	Firmicutes	Bacilli	Bacillales	Planococcaceae	Bacillus
Taga_7|3	Zotu102	0	M9-NAG	Cbi	Inoculated	1	2	0	Firmicutes	Bacilli	Bacillales	Planococcaceae	Bacillus
Taga_7|30	Zotu102	0	M9-NAG	Cre	Inoculated	4	2	0	Firmicutes	Bacilli	Bacillales	Planococcaceae	Bacillus
Taga_7|31	Zotu102	0	M9-NAG	5-OH	Inoculated	4	2	0	Firmicutes	Bacilli	Bacillales	Planococcaceae	Bacillus
Taga_7|32	Zotu102	0	M9-NAG	FA	No Inoculation	0	2	0	Firmicutes	Bacilli	Bacillales	Planococcaceae	Bacillus
Taga_7|33	Zotu102	0	M9-NAG	H2O	Inoculated	5	2	0	Firmicutes	Bacilli	Bacillales	Planococcaceae	Bacillus
Taga_7|34	Zotu102	0	M9-NAG	B12	Inoculated	5	2	0	Firmicutes	Bacilli	Bacillales	Planococcaceae	Bacillus
Taga_7|35	Zotu102	0	M9-NAG	Cbi	Inoculated	5	2	0	Firmicutes	Bacilli	Bacillales	Planococcaceae	Bacillus
Taga_7|36	Zotu102	0	M9-NAG	pB12	Inoculated	5	2	0	Firmicutes	Bacilli	Bacillales	Planococcaceae	Bacillus
Taga_7|37	Zotu102	0	M9-NAG	FA	Inoculated	5	2	0	Firmicutes	Bacilli	Bacillales	Planococcaceae	Bacillus
Taga_7|38	Zotu102	0	M9-NAG	Cre	Inoculated	5	2	0	Firmicutes	Bacilli	Bacillales	Planococcaceae	Bacillus
Taga_7|39	Zotu102	0	M9-NAG	5-OH	Inoculated	5	2	0	Firmicutes	Bacilli	Bacillales	Planococcaceae	Bacillus
Taga_7|4	Zotu102	0	M9-NAG	pB12	Inoculated	1	2	0	Firmicutes	Bacilli	Bacillales	Planococcaceae	Bacillus
Taga_7|40	Zotu102	0	M9-NAG	Cre	No Inoculation	0	2	0	Firmicutes	Bacilli	Bacillales	Planococcaceae	Bacillus
Taga_7|41	Zotu102	0	M9-NAG	H2O	Inoculated	6	2	0	Firmicutes	Bacilli	Bacillales	Planococcaceae	Bacillus
Taga_7|42	Zotu102	0	M9-NAG	B12	Inoculated	6	2	0	Firmicutes	Bacilli	Bacillales	Planococcaceae	Bacillus
Taga_7|43	Zotu102	0	M9-NAG	Cbi	Inoculated	6	2	0	Firmicutes	Bacilli	Bacillales	Planococcaceae	Bacillus
Taga_7|44	Zotu102	0	M9-NAG	pB12	Inoculated	6	2	0	Firmicutes	Bacilli	Bacillales	Planococcaceae	Bacillus
Taga_7|45	Zotu102	0	M9-NAG	FA	Inoculated	6	2	0	Firmicutes	Bacilli	Bacillales	Planococcaceae	Bacillus
Taga_7|46	Zotu102	0	M9-NAG	Cre	Inoculated	6	2	0	Firmicutes	Bacilli	Bacillales	Planococcaceae	Bacillus
Taga_7|47	Zotu102	0	M9-NAG	5-OH	Inoculated	6	2	0	Firmicutes	Bacilli	Bacillales	Planococcaceae	Bacillus
Taga_7|48	Zotu102	0	M9-NAG	5-OH	No Inoculation	0	2	0	Firmicutes	Bacilli	Bacillales	Planococcaceae	Bacillus
Taga_7|49	Zotu102	0	R2A-NAG	H2O	Inoculated	1	2	0	Firmicutes	Bacilli	Bacillales	Planococcaceae	Bacillus
Taga_7|5	Zotu102	0	M9-NAG	FA	Inoculated	1	2	0	Firmicutes	Bacilli	Bacillales	Planococcaceae	Bacillus
Taga_7|50	Zotu102	0	R2A-NAG	B12	Inoculated	1	2	0	Firmicutes	Bacilli	Bacillales	Planococcaceae	Bacillus
Taga_7|51	Zotu102	0	R2A-NAG	Cbi	Inoculated	1	2	0	Firmicutes	Bacilli	Bacillales	Planococcaceae	Bacillus
Taga_7|52	Zotu102	0	R2A-NAG	pB12	Inoculated	1	2	0	Firmicutes	Bacilli	Bacillales	Planococcaceae	Bacillus
Taga_7|53	Zotu102	0	R2A-NAG	FA	Inoculated	1	2	0	Firmicutes	Bacilli	Bacillales	Planococcaceae	Bacillus
Taga_7|54	Zotu102	0	R2A-NAG	Cre	Inoculated	1	2	0	Firmicutes	Bacilli	Bacillales	Planococcaceae	Bacillus
Taga_7|55	Zotu102	0	R2A-NAG	5-OH	Inoculated	1	2	0	Firmicutes	Bacilli	Bacillales	Planococcaceae	Bacillus
Taga_7|56	Zotu102	0	M9-NAG	B12	No Inoculation	0	2	0	Firmicutes	Bacilli	Bacillales	Planococcaceae	Bacillus
Taga_7|57	Zotu102	0	R2A-NAG	H2O	Inoculated	2	2	0	Firmicutes	Bacilli	Bacillales	Planococcaceae	Bacillus
Taga_7|58	Zotu102	0	R2A-NAG	B12	Inoculated	2	2	0	Firmicutes	Bacilli	Bacillales	Planococcaceae	Bacillus
Taga_7|59	Zotu102	0	R2A-NAG	Cbi	Inoculated	2	2	0	Firmicutes	Bacilli	Bacillales	Planococcaceae	Bacillus
Taga_7|6	Zotu102	0	M9-NAG	Cre	Inoculated	1	2	0	Firmicutes	Bacilli	Bacillales	Planococcaceae	Bacillus
Taga_7|60	Zotu102	0	R2A-NAG	pB12	Inoculated	2	2	0	Firmicutes	Bacilli	Bacillales	Planococcaceae	Bacillus
Taga_7|61	Zotu102	0	R2A-NAG	FA	Inoculated	2	2	0	Firmicutes	Bacilli	Bacillales	Planococcaceae	Bacillus
Taga_7|62	Zotu102	0	R2A-NAG	Cre	Inoculated	2	2	0	Firmicutes	Bacilli	Bacillales	Planococcaceae	Bacillus
Taga_7|63	Zotu102	0	R2A-NAG	5-OH	Inoculated	2	2	0	Firmicutes	Bacilli	Bacillales	Planococcaceae	Bacillus
Taga_7|64	Zotu102	0	R2A-NAG	Cbi	No Inoculation	0	2	0	Firmicutes	Bacilli	Bacillales	Planococcaceae	Bacillus
Taga_7|65	Zotu102	0	R2A-NAG	H2O	Inoculated	3	2	0	Firmicutes	Bacilli	Bacillales	Planococcaceae	Bacillus
Taga_7|66	Zotu102	0	R2A-NAG	B12	Inoculated	3	2	0	Firmicutes	Bacilli	Bacillales	Planococcaceae	Bacillus
Taga_7|67	Zotu102	0	R2A-NAG	Cbi	Inoculated	3	2	0	Firmicutes	Bacilli	Bacillales	Planococcaceae	Bacillus
Taga_7|68	Zotu102	0	R2A-NAG	pB12	Inoculated	3	2	0	Firmicutes	Bacilli	Bacillales	Planococcaceae	Bacillus
Taga_7|69	Zotu102	0	R2A-NAG	FA	Inoculated	3	2	0	Firmicutes	Bacilli	Bacillales	Planococcaceae	Bacillus
Taga_7|7	Zotu102	0	M9-NAG	5-OH	Inoculated	1	2	0	Firmicutes	Bacilli	Bacillales	Planococcaceae	Bacillus
Taga_7|70	Zotu102	0	R2A-NAG	Cre	Inoculated	3	2	0	Firmicutes	Bacilli	Bacillales	Planococcaceae	Bacillus
Taga_7|71	Zotu102	0	R2A-NAG	5-OH	Inoculated	3	2	0	Firmicutes	Bacilli	Bacillales	Planococcaceae	Bacillus
Taga_7|72	Zotu102	0	R2A-NAG	pB12	No Inoculation	0	2	0	Firmicutes	Bacilli	Bacillales	Planococcaceae	Bacillus
Taga_7|73	Zotu102	0	R2A-NAG	H2O	Inoculated	4	2	0	Firmicutes	Bacilli	Bacillales	Planococcaceae	Bacillus
Taga_7|74	Zotu102	0	R2A-NAG	B12	Inoculated	4	2	0	Firmicutes	Bacilli	Bacillales	Planococcaceae	Bacillus
Taga_7|75	Zotu102	0	R2A-NAG	Cbi	Inoculated	4	2	0	Firmicutes	Bacilli	Bacillales	Planococcaceae	Bacillus
Taga_7|76	Zotu102	0	R2A-NAG	pB12	Inoculated	4	2	0	Firmicutes	Bacilli	Bacillales	Planococcaceae	Bacillus
Taga_7|77	Zotu102	0	R2A-NAG	FA	Inoculated	4	2	0	Firmicutes	Bacilli	Bacillales	Planococcaceae	Bacillus
Taga_7|78	Zotu102	0	R2A-NAG	Cre	Inoculated	4	2	0	Firmicutes	Bacilli	Bacillales	Planococcaceae	Bacillus
Taga_7|79	Zotu102	0	R2A-NAG	5-OH	Inoculated	4	2	0	Firmicutes	Bacilli	Bacillales	Planococcaceae	Bacillus
Taga_7|8	Zotu102	0	M9-NAG	B12	No Inoculation	0	2	0	Firmicutes	Bacilli	Bacillales	Planococcaceae	Bacillus
Taga_7|80	Zotu102	0	R2A-NAG	FA	No Inoculation	0	2	0	Firmicutes	Bacilli	Bacillales	Planococcaceae	Bacillus
Taga_7|81	Zotu102	0	R2A-NAG	H2O	Inoculated	5	2	0	Firmicutes	Bacilli	Bacillales	Planococcaceae	Bacillus
Taga_7|82	Zotu102	0	R2A-NAG	B12	Inoculated	5	2	0	Firmicutes	Bacilli	Bacillales	Planococcaceae	Bacillus
Taga_7|83	Zotu102	0	R2A-NAG	Cbi	Inoculated	5	2	0	Firmicutes	Bacilli	Bacillales	Planococcaceae	Bacillus
Taga_7|84	Zotu102	0	R2A-NAG	pB12	Inoculated	5	2	0	Firmicutes	Bacilli	Bacillales	Planococcaceae	Bacillus
Taga_7|85	Zotu102	0	R2A-NAG	FA	Inoculated	5	2	0	Firmicutes	Bacilli	Bacillales	Planococcaceae	Bacillus
Taga_7|86	Zotu102	0	R2A-NAG	Cre	Inoculated	5	2	0	Firmicutes	Bacilli	Bacillales	Planococcaceae	Bacillus
Taga_7|87	Zotu102	0	R2A-NAG	5-OH	Inoculated	5	2	0	Firmicutes	Bacilli	Bacillales	Planococcaceae	Bacillus
Taga_7|88	Zotu102	0	R2A-NAG	Cre	No Inoculation	0	2	0	Firmicutes	Bacilli	Bacillales	Planococcaceae	Bacillus
Taga_7|89	Zotu102	0	R2A-NAG	H2O	Inoculated	6	2	0	Firmicutes	Bacilli	Bacillales	Planococcaceae	Bacillus
Taga_7|9	Zotu102	0	M9-NAG	H2O	Inoculated	2	2	0	Firmicutes	Bacilli	Bacillales	Planococcaceae	Bacillus
Taga_7|90	Zotu102	0	R2A-NAG	B12	Inoculated	6	2	0	Firmicutes	Bacilli	Bacillales	Planococcaceae	Bacillus
Taga_7|91	Zotu102	0	R2A-NAG	Cbi	Inoculated	6	2	0	Firmicutes	Bacilli	Bacillales	Planococcaceae	Bacillus
Taga_7|92	Zotu102	0	R2A-NAG	pB12	Inoculated	6	2	0	Firmicutes	Bacilli	Bacillales	Planococcaceae	Bacillus
Taga_7|93	Zotu102	0	R2A-NAG	FA	Inoculated	6	2	0	Firmicutes	Bacilli	Bacillales	Planococcaceae	Bacillus
Taga_7|94	Zotu102	0	R2A-NAG	Cre	Inoculated	6	2	0	Firmicutes	Bacilli	Bacillales	Planococcaceae	Bacillus
Taga_7|95	Zotu102	0	R2A-NAG	5-OH	Inoculated	6	2	0	Firmicutes	Bacilli	Bacillales	Planococcaceae	Bacillus
Taga_7|96	Zotu102	0	R2A-NAG	5-OH	No Inoculation	0	2	0	Firmicutes	Bacilli	Bacillales	Planococcaceae	Bacillus
Taga_8|16	Zotu102	0	M9-NAG	H2O	No Inoculation	0	2	0	Firmicutes	Bacilli	Bacillales	Planococcaceae	Bacillus
Taga_8|24	Zotu102	0	R2A-NAG	H2O	No Inoculation	0	2	0	Firmicutes	Bacilli	Bacillales	Planococcaceae	Bacillus
Taga_8|32	Zotu102	0	R2A-NAG	H2O	No Inoculation	0	2	0	Firmicutes	Bacilli	Bacillales	Planococcaceae	Bacillus
Taga_8|8	Zotu102	0	M9-NAG	H2O	No Inoculation	0	2	0	Firmicutes	Bacilli	Bacillales	Planococcaceae	Bacillus
Taga_9|1	Zotu102	0	M9-NAG	H2O	Inoculated	1	12	0	Firmicutes	Bacilli	Bacillales	Planococcaceae	Bacillus
Taga_9|10	Zotu102	0	M9-NAG	B12	Inoculated	2	12	0	Firmicutes	Bacilli	Bacillales	Planococcaceae	Bacillus
Taga_9|11	Zotu102	0	M9-NAG	Cbi	Inoculated	2	12	0	Firmicutes	Bacilli	Bacillales	Planococcaceae	Bacillus
Taga_9|12	Zotu102	0	M9-NAG	pB12	Inoculated	2	12	0	Firmicutes	Bacilli	Bacillales	Planococcaceae	Bacillus
Taga_9|13	Zotu102	0	M9-NAG	FA	Inoculated	2	12	0	Firmicutes	Bacilli	Bacillales	Planococcaceae	Bacillus
Taga_9|14	Zotu102	0	M9-NAG	Cre	Inoculated	2	12	0	Firmicutes	Bacilli	Bacillales	Planococcaceae	Bacillus
Taga_9|15	Zotu102	0	M9-NAG	5-OH	Inoculated	2	12	0	Firmicutes	Bacilli	Bacillales	Planococcaceae	Bacillus
Taga_9|16	Zotu102	0	M9-NAG	Cbi	No Inoculation	0	12	0	Firmicutes	Bacilli	Bacillales	Planococcaceae	Bacillus
Taga_9|17	Zotu102	0	M9-NAG	H2O	Inoculated	3	12	0	Firmicutes	Bacilli	Bacillales	Planococcaceae	Bacillus
Taga_9|18	Zotu102	0	M9-NAG	B12	Inoculated	3	12	0	Firmicutes	Bacilli	Bacillales	Planococcaceae	Bacillus
Taga_9|19	Zotu102	0	M9-NAG	Cbi	Inoculated	3	12	0	Firmicutes	Bacilli	Bacillales	Planococcaceae	Bacillus
Taga_9|2	Zotu102	0	M9-NAG	B12	Inoculated	1	12	0	Firmicutes	Bacilli	Bacillales	Planococcaceae	Bacillus
Taga_9|20	Zotu102	0	M9-NAG	pB12	Inoculated	3	12	0	Firmicutes	Bacilli	Bacillales	Planococcaceae	Bacillus
Taga_9|21	Zotu102	0	M9-NAG	FA	Inoculated	3	12	0	Firmicutes	Bacilli	Bacillales	Planococcaceae	Bacillus
Taga_9|22	Zotu102	0	M9-NAG	Cre	Inoculated	3	12	0	Firmicutes	Bacilli	Bacillales	Planococcaceae	Bacillus
Taga_9|23	Zotu102	0	M9-NAG	5-OH	Inoculated	3	12	0	Firmicutes	Bacilli	Bacillales	Planococcaceae	Bacillus
Taga_9|24	Zotu102	0	M9-NAG	pB12	No Inoculation	0	12	0	Firmicutes	Bacilli	Bacillales	Planococcaceae	Bacillus
Taga_9|25	Zotu102	0	M9-NAG	H2O	Inoculated	4	12	0	Firmicutes	Bacilli	Bacillales	Planococcaceae	Bacillus
Taga_9|26	Zotu102	0	M9-NAG	B12	Inoculated	4	12	0	Firmicutes	Bacilli	Bacillales	Planococcaceae	Bacillus
Taga_9|27	Zotu102	0	M9-NAG	Cbi	Inoculated	4	12	0	Firmicutes	Bacilli	Bacillales	Planococcaceae	Bacillus
Taga_9|28	Zotu102	0	M9-NAG	pB12	Inoculated	4	12	0	Firmicutes	Bacilli	Bacillales	Planococcaceae	Bacillus
Taga_9|29	Zotu102	0	M9-NAG	FA	Inoculated	4	12	0	Firmicutes	Bacilli	Bacillales	Planococcaceae	Bacillus
Taga_9|3	Zotu102	0	M9-NAG	Cbi	Inoculated	1	12	0	Firmicutes	Bacilli	Bacillales	Planococcaceae	Bacillus
Taga_9|30	Zotu102	0	M9-NAG	Cre	Inoculated	4	12	0	Firmicutes	Bacilli	Bacillales	Planococcaceae	Bacillus
Taga_9|31	Zotu102	0	M9-NAG	5-OH	Inoculated	4	12	0	Firmicutes	Bacilli	Bacillales	Planococcaceae	Bacillus
Taga_9|32	Zotu102	0	M9-NAG	FA	No Inoculation	0	12	0	Firmicutes	Bacilli	Bacillales	Planococcaceae	Bacillus
Taga_9|33	Zotu102	0	M9-NAG	H2O	Inoculated	5	12	0	Firmicutes	Bacilli	Bacillales	Planococcaceae	Bacillus
Taga_9|34	Zotu102	0	M9-NAG	B12	Inoculated	5	12	0	Firmicutes	Bacilli	Bacillales	Planococcaceae	Bacillus
Taga_9|35	Zotu102	0	M9-NAG	Cbi	Inoculated	5	12	0	Firmicutes	Bacilli	Bacillales	Planococcaceae	Bacillus
Taga_9|36	Zotu102	0	M9-NAG	pB12	Inoculated	5	12	0	Firmicutes	Bacilli	Bacillales	Planococcaceae	Bacillus
Taga_9|37	Zotu102	0	M9-NAG	FA	Inoculated	5	12	0	Firmicutes	Bacilli	Bacillales	Planococcaceae	Bacillus
Taga_9|38	Zotu102	0	M9-NAG	Cre	Inoculated	5	12	0	Firmicutes	Bacilli	Bacillales	Planococcaceae	Bacillus
Taga_9|39	Zotu102	0	M9-NAG	5-OH	Inoculated	5	12	0	Firmicutes	Bacilli	Bacillales	Planococcaceae	Bacillus
Taga_9|4	Zotu102	0	M9-NAG	pB12	Inoculated	1	12	0	Firmicutes	Bacilli	Bacillales	Planococcaceae	Bacillus
Taga_9|40	Zotu102	0	M9-NAG	Cre	No Inoculation	0	12	0	Firmicutes	Bacilli	Bacillales	Planococcaceae	Bacillus
Taga_9|41	Zotu102	0	M9-NAG	H2O	Inoculated	6	12	0	Firmicutes	Bacilli	Bacillales	Planococcaceae	Bacillus
Taga_9|42	Zotu102	0	M9-NAG	B12	Inoculated	6	12	0	Firmicutes	Bacilli	Bacillales	Planococcaceae	Bacillus
Taga_9|43	Zotu102	0	M9-NAG	Cbi	Inoculated	6	12	0	Firmicutes	Bacilli	Bacillales	Planococcaceae	Bacillus
Taga_9|44	Zotu102	0	M9-NAG	pB12	Inoculated	6	12	0	Firmicutes	Bacilli	Bacillales	Planococcaceae	Bacillus
Taga_9|45	Zotu102	0	M9-NAG	FA	Inoculated	6	12	0	Firmicutes	Bacilli	Bacillales	Planococcaceae	Bacillus
Taga_9|46	Zotu102	0	M9-NAG	Cre	Inoculated	6	12	0	Firmicutes	Bacilli	Bacillales	Planococcaceae	Bacillus
Taga_9|47	Zotu102	0	M9-NAG	5-OH	Inoculated	6	12	0	Firmicutes	Bacilli	Bacillales	Planococcaceae	Bacillus
Taga_9|48	Zotu102	0	M9-NAG	5-OH	No Inoculation	0	12	0	Firmicutes	Bacilli	Bacillales	Planococcaceae	Bacillus
Taga_9|49	Zotu102	0	R2A-NAG	H2O	Inoculated	1	12	0	Firmicutes	Bacilli	Bacillales	Planococcaceae	Bacillus
Taga_9|5	Zotu102	0	M9-NAG	FA	Inoculated	1	12	0	Firmicutes	Bacilli	Bacillales	Planococcaceae	Bacillus
Taga_9|50	Zotu102	0	R2A-NAG	B12	Inoculated	1	12	0	Firmicutes	Bacilli	Bacillales	Planococcaceae	Bacillus
Taga_9|51	Zotu102	0	R2A-NAG	Cbi	Inoculated	1	12	0	Firmicutes	Bacilli	Bacillales	Planococcaceae	Bacillus
Taga_9|52	Zotu102	0	R2A-NAG	pB12	Inoculated	1	12	0	Firmicutes	Bacilli	Bacillales	Planococcaceae	Bacillus
Taga_9|53	Zotu102	0	R2A-NAG	FA	Inoculated	1	12	0	Firmicutes	Bacilli	Bacillales	Planococcaceae	Bacillus
Taga_9|54	Zotu102	0	R2A-NAG	Cre	Inoculated	1	12	0	Firmicutes	Bacilli	Bacillales	Planococcaceae	Bacillus
Taga_9|55	Zotu102	0	R2A-NAG	5-OH	Inoculated	1	12	0	Firmicutes	Bacilli	Bacillales	Planococcaceae	Bacillus
Taga_9|56	Zotu102	0	M9-NAG	B12	No Inoculation	0	12	0	Firmicutes	Bacilli	Bacillales	Planococcaceae	Bacillus
Taga_9|57	Zotu102	0	R2A-NAG	H2O	Inoculated	2	12	0	Firmicutes	Bacilli	Bacillales	Planococcaceae	Bacillus
Taga_9|58	Zotu102	0	R2A-NAG	B12	Inoculated	2	12	0	Firmicutes	Bacilli	Bacillales	Planococcaceae	Bacillus
Taga_9|59	Zotu102	0	R2A-NAG	Cbi	Inoculated	2	12	0	Firmicutes	Bacilli	Bacillales	Planococcaceae	Bacillus
Taga_9|6	Zotu102	0	M9-NAG	Cre	Inoculated	1	12	0	Firmicutes	Bacilli	Bacillales	Planococcaceae	Bacillus
Taga_9|60	Zotu102	0	R2A-NAG	pB12	Inoculated	2	12	0	Firmicutes	Bacilli	Bacillales	Planococcaceae	Bacillus
Taga_9|61	Zotu102	0	R2A-NAG	FA	Inoculated	2	12	0	Firmicutes	Bacilli	Bacillales	Planococcaceae	Bacillus
Taga_9|62	Zotu102	0	R2A-NAG	Cre	Inoculated	2	12	0	Firmicutes	Bacilli	Bacillales	Planococcaceae	Bacillus
Taga_9|63	Zotu102	0	R2A-NAG	5-OH	Inoculated	2	12	0	Firmicutes	Bacilli	Bacillales	Planococcaceae	Bacillus
Taga_9|64	Zotu102	0	R2A-NAG	Cbi	No Inoculation	0	12	0	Firmicutes	Bacilli	Bacillales	Planococcaceae	Bacillus
Taga_9|65	Zotu102	0	R2A-NAG	H2O	Inoculated	3	12	0	Firmicutes	Bacilli	Bacillales	Planococcaceae	Bacillus
Taga_9|66	Zotu102	0	R2A-NAG	B12	Inoculated	3	12	0	Firmicutes	Bacilli	Bacillales	Planococcaceae	Bacillus
Taga_9|67	Zotu102	0	R2A-NAG	Cbi	Inoculated	3	12	0	Firmicutes	Bacilli	Bacillales	Planococcaceae	Bacillus
Taga_9|68	Zotu102	0	R2A-NAG	pB12	Inoculated	3	12	0	Firmicutes	Bacilli	Bacillales	Planococcaceae	Bacillus
Taga_9|69	Zotu102	0	R2A-NAG	FA	Inoculated	3	12	0	Firmicutes	Bacilli	Bacillales	Planococcaceae	Bacillus
Taga_9|7	Zotu102	0	M9-NAG	5-OH	Inoculated	1	12	0	Firmicutes	Bacilli	Bacillales	Planococcaceae	Bacillus
Taga_9|70	Zotu102	0	R2A-NAG	Cre	Inoculated	3	12	0	Firmicutes	Bacilli	Bacillales	Planococcaceae	Bacillus
Taga_9|71	Zotu102	0	R2A-NAG	5-OH	Inoculated	3	12	0	Firmicutes	Bacilli	Bacillales	Planococcaceae	Bacillus
Taga_9|72	Zotu102	0	R2A-NAG	pB12	No Inoculation	0	12	0	Firmicutes	Bacilli	Bacillales	Planococcaceae	Bacillus
Taga_9|73	Zotu102	0	R2A-NAG	H2O	Inoculated	4	12	0	Firmicutes	Bacilli	Bacillales	Planococcaceae	Bacillus
Taga_9|74	Zotu102	0	R2A-NAG	B12	Inoculated	4	12	0	Firmicutes	Bacilli	Bacillales	Planococcaceae	Bacillus
Taga_9|75	Zotu102	0	R2A-NAG	Cbi	Inoculated	4	12	0	Firmicutes	Bacilli	Bacillales	Planococcaceae	Bacillus
Taga_9|76	Zotu102	0	R2A-NAG	pB12	Inoculated	4	12	0	Firmicutes	Bacilli	Bacillales	Planococcaceae	Bacillus
Taga_9|77	Zotu102	0	R2A-NAG	FA	Inoculated	4	12	0	Firmicutes	Bacilli	Bacillales	Planococcaceae	Bacillus
Taga_9|78	Zotu102	0	R2A-NAG	Cre	Inoculated	4	12	0	Firmicutes	Bacilli	Bacillales	Planococcaceae	Bacillus
Taga_9|79	Zotu102	0	R2A-NAG	5-OH	Inoculated	4	12	0	Firmicutes	Bacilli	Bacillales	Planococcaceae	Bacillus
Taga_9|8	Zotu102	0	M9-NAG	B12	No Inoculation	0	12	0	Firmicutes	Bacilli	Bacillales	Planococcaceae	Bacillus
Taga_9|80	Zotu102	0	R2A-NAG	FA	No Inoculation	0	12	0	Firmicutes	Bacilli	Bacillales	Planococcaceae	Bacillus
Taga_9|81	Zotu102	0	R2A-NAG	H2O	Inoculated	5	12	0	Firmicutes	Bacilli	Bacillales	Planococcaceae	Bacillus
Taga_9|82	Zotu102	0	R2A-NAG	B12	Inoculated	5	12	0	Firmicutes	Bacilli	Bacillales	Planococcaceae	Bacillus
Taga_9|83	Zotu102	0	R2A-NAG	Cbi	Inoculated	5	12	0	Firmicutes	Bacilli	Bacillales	Planococcaceae	Bacillus
Taga_9|84	Zotu102	0	R2A-NAG	pB12	Inoculated	5	12	0	Firmicutes	Bacilli	Bacillales	Planococcaceae	Bacillus
Taga_9|85	Zotu102	0	R2A-NAG	FA	Inoculated	5	12	0	Firmicutes	Bacilli	Bacillales	Planococcaceae	Bacillus
Taga_9|86	Zotu102	0	R2A-NAG	Cre	Inoculated	5	12	0	Firmicutes	Bacilli	Bacillales	Planococcaceae	Bacillus
Taga_9|87	Zotu102	0	R2A-NAG	5-OH	Inoculated	5	12	0	Firmicutes	Bacilli	Bacillales	Planococcaceae	Bacillus
Taga_9|88	Zotu102	0	R2A-NAG	Cre	No Inoculation	0	12	0	Firmicutes	Bacilli	Bacillales	Planococcaceae	Bacillus
Taga_9|89	Zotu102	0	R2A-NAG	H2O	Inoculated	6	12	0	Firmicutes	Bacilli	Bacillales	Planococcaceae	Bacillus
Taga_9|9	Zotu102	0	M9-NAG	H2O	Inoculated	2	12	0	Firmicutes	Bacilli	Bacillales	Planococcaceae	Bacillus
Taga_9|90	Zotu102	0	R2A-NAG	B12	Inoculated	6	12	0	Firmicutes	Bacilli	Bacillales	Planococcaceae	Bacillus
Taga_9|91	Zotu102	0	R2A-NAG	Cbi	Inoculated	6	12	0	Firmicutes	Bacilli	Bacillales	Planococcaceae	Bacillus
Taga_9|92	Zotu102	0	R2A-NAG	pB12	Inoculated	6	12	0	Firmicutes	Bacilli	Bacillales	Planococcaceae	Bacillus
Taga_9|93	Zotu102	0	R2A-NAG	FA	Inoculated	6	12	0	Firmicutes	Bacilli	Bacillales	Planococcaceae	Bacillus
Taga_9|94	Zotu102	0	R2A-NAG	Cre	Inoculated	6	12	0	Firmicutes	Bacilli	Bacillales	Planococcaceae	Bacillus
Taga_9|95	Zotu102	0	R2A-NAG	5-OH	Inoculated	6	12	0	Firmicutes	Bacilli	Bacillales	Planococcaceae	Bacillus
Taga_9|96	Zotu102	0	R2A-NAG	5-OH	No Inoculation	0	12	0	Firmicutes	Bacilli	Bacillales	Planococcaceae	Bacillus
Taga_10|1	Zotu103	0	M9-NAG	H2O	Inoculated	1	14	0	Firmicutes	Bacilli	Bacillales	Paenibacillaceae_1	Paenibacillus
Taga_10|10	Zotu103	0	M9-NAG	B12	Inoculated	2	14	0	Firmicutes	Bacilli	Bacillales	Paenibacillaceae_1	Paenibacillus
Taga_10|11	Zotu103	0	M9-NAG	Cbi	Inoculated	2	14	0	Firmicutes	Bacilli	Bacillales	Paenibacillaceae_1	Paenibacillus
Taga_10|12	Zotu103	0	M9-NAG	pB12	Inoculated	2	14	0	Firmicutes	Bacilli	Bacillales	Paenibacillaceae_1	Paenibacillus
Taga_10|13	Zotu103	0.0392957	M9-NAG	FA	Inoculated	2	14	154	Firmicutes	Bacilli	Bacillales	Paenibacillaceae_1	Paenibacillus
Taga_10|14	Zotu103	0	M9-NAG	Cre	Inoculated	2	14	0	Firmicutes	Bacilli	Bacillales	Paenibacillaceae_1	Paenibacillus
Taga_10|15	Zotu103	0	M9-NAG	5-OH	Inoculated	2	14	0	Firmicutes	Bacilli	Bacillales	Paenibacillaceae_1	Paenibacillus
Taga_10|16	Zotu103	0.00449438	M9-NAG	Cbi	No Inoculation	0	14	6	Firmicutes	Bacilli	Bacillales	Paenibacillaceae_1	Paenibacillus
Taga_10|17	Zotu103	0	M9-NAG	H2O	Inoculated	3	14	0	Firmicutes	Bacilli	Bacillales	Paenibacillaceae_1	Paenibacillus
Taga_10|18	Zotu103	0	M9-NAG	B12	Inoculated	3	14	0	Firmicutes	Bacilli	Bacillales	Paenibacillaceae_1	Paenibacillus
Taga_10|19	Zotu103	0	M9-NAG	Cbi	Inoculated	3	14	0	Firmicutes	Bacilli	Bacillales	Paenibacillaceae_1	Paenibacillus
Taga_10|2	Zotu103	0	M9-NAG	B12	Inoculated	1	14	0	Firmicutes	Bacilli	Bacillales	Paenibacillaceae_1	Paenibacillus
Taga_10|20	Zotu103	0	M9-NAG	pB12	Inoculated	3	14	0	Firmicutes	Bacilli	Bacillales	Paenibacillaceae_1	Paenibacillus
Taga_10|21	Zotu103	0	M9-NAG	FA	Inoculated	3	14	0	Firmicutes	Bacilli	Bacillales	Paenibacillaceae_1	Paenibacillus
Taga_10|22	Zotu103	0	M9-NAG	Cre	Inoculated	3	14	0	Firmicutes	Bacilli	Bacillales	Paenibacillaceae_1	Paenibacillus
Taga_10|23	Zotu103	0	M9-NAG	5-OH	Inoculated	3	14	0	Firmicutes	Bacilli	Bacillales	Paenibacillaceae_1	Paenibacillus
Taga_10|24	Zotu103	0	M9-NAG	pB12	No Inoculation	0	14	0	Firmicutes	Bacilli	Bacillales	Paenibacillaceae_1	Paenibacillus
Taga_10|25	Zotu103	0	M9-NAG	H2O	Inoculated	4	14	0	Firmicutes	Bacilli	Bacillales	Paenibacillaceae_1	Paenibacillus
Taga_10|26	Zotu103	0	M9-NAG	B12	Inoculated	4	14	0	Firmicutes	Bacilli	Bacillales	Paenibacillaceae_1	Paenibacillus
Taga_10|27	Zotu103	0	M9-NAG	Cbi	Inoculated	4	14	0	Firmicutes	Bacilli	Bacillales	Paenibacillaceae_1	Paenibacillus
Taga_10|28	Zotu103	0.0260455	M9-NAG	pB12	Inoculated	4	14	71	Firmicutes	Bacilli	Bacillales	Paenibacillaceae_1	Paenibacillus
Taga_10|29	Zotu103	0	M9-NAG	FA	Inoculated	4	14	0	Firmicutes	Bacilli	Bacillales	Paenibacillaceae_1	Paenibacillus
Taga_10|3	Zotu103	0	M9-NAG	Cbi	Inoculated	1	14	0	Firmicutes	Bacilli	Bacillales	Paenibacillaceae_1	Paenibacillus
Taga_10|30	Zotu103	0	M9-NAG	Cre	Inoculated	4	14	0	Firmicutes	Bacilli	Bacillales	Paenibacillaceae_1	Paenibacillus
Taga_10|31	Zotu103	0	M9-NAG	5-OH	Inoculated	4	14	0	Firmicutes	Bacilli	Bacillales	Paenibacillaceae_1	Paenibacillus
Taga_10|32	Zotu103	0	M9-NAG	FA	No Inoculation	0	14	0	Firmicutes	Bacilli	Bacillales	Paenibacillaceae_1	Paenibacillus
Taga_10|33	Zotu103	0	M9-NAG	H2O	Inoculated	5	14	0	Firmicutes	Bacilli	Bacillales	Paenibacillaceae_1	Paenibacillus
Taga_10|34	Zotu103	0.0135177	M9-NAG	B12	Inoculated	5	14	44	Firmicutes	Bacilli	Bacillales	Paenibacillaceae_1	Paenibacillus
Taga_10|35	Zotu103	0	M9-NAG	Cbi	Inoculated	5	14	0	Firmicutes	Bacilli	Bacillales	Paenibacillaceae_1	Paenibacillus
Taga_10|36	Zotu103	0	M9-NAG	pB12	Inoculated	5	14	0	Firmicutes	Bacilli	Bacillales	Paenibacillaceae_1	Paenibacillus
Taga_10|37	Zotu103	0.0239766	M9-NAG	FA	Inoculated	5	14	82	Firmicutes	Bacilli	Bacillales	Paenibacillaceae_1	Paenibacillus
Taga_10|38	Zotu103	0	M9-NAG	Cre	Inoculated	5	14	0	Firmicutes	Bacilli	Bacillales	Paenibacillaceae_1	Paenibacillus
Taga_10|39	Zotu103	0	M9-NAG	5-OH	Inoculated	5	14	0	Firmicutes	Bacilli	Bacillales	Paenibacillaceae_1	Paenibacillus
Taga_10|4	Zotu103	0	M9-NAG	pB12	Inoculated	1	14	0	Firmicutes	Bacilli	Bacillales	Paenibacillaceae_1	Paenibacillus
Taga_10|40	Zotu103	0.101717	M9-NAG	Cre	No Inoculation	0	14	77	Firmicutes	Bacilli	Bacillales	Paenibacillaceae_1	Paenibacillus
Taga_10|41	Zotu103	0.124191	M9-NAG	H2O	Inoculated	6	14	422	Firmicutes	Bacilli	Bacillales	Paenibacillaceae_1	Paenibacillus
Taga_10|42	Zotu103	0	M9-NAG	B12	Inoculated	6	14	0	Firmicutes	Bacilli	Bacillales	Paenibacillaceae_1	Paenibacillus
Taga_10|43	Zotu103	0.0458864	M9-NAG	Cbi	Inoculated	6	14	198	Firmicutes	Bacilli	Bacillales	Paenibacillaceae_1	Paenibacillus
Taga_10|44	Zotu103	0	M9-NAG	pB12	Inoculated	6	14	0	Firmicutes	Bacilli	Bacillales	Paenibacillaceae_1	Paenibacillus
Taga_10|45	Zotu103	0.0743434	M9-NAG	FA	Inoculated	6	14	368	Firmicutes	Bacilli	Bacillales	Paenibacillaceae_1	Paenibacillus
Taga_10|46	Zotu103	0	M9-NAG	Cre	Inoculated	6	14	0	Firmicutes	Bacilli	Bacillales	Paenibacillaceae_1	Paenibacillus
Taga_10|47	Zotu103	0	M9-NAG	5-OH	Inoculated	6	14	0	Firmicutes	Bacilli	Bacillales	Paenibacillaceae_1	Paenibacillus
Taga_10|48	Zotu103	0.0305344	M9-NAG	5-OH	No Inoculation	0	14	8	Firmicutes	Bacilli	Bacillales	Paenibacillaceae_1	Paenibacillus
Taga_10|49	Zotu103	0	R2A-NAG	H2O	Inoculated	1	14	0	Firmicutes	Bacilli	Bacillales	Paenibacillaceae_1	Paenibacillus
Taga_10|5	Zotu103	0.0462633	M9-NAG	FA	Inoculated	1	14	208	Firmicutes	Bacilli	Bacillales	Paenibacillaceae_1	Paenibacillus
Taga_10|50	Zotu103	0	R2A-NAG	B12	Inoculated	1	14	0	Firmicutes	Bacilli	Bacillales	Paenibacillaceae_1	Paenibacillus
Taga_10|51	Zotu103	0	R2A-NAG	Cbi	Inoculated	1	14	0	Firmicutes	Bacilli	Bacillales	Paenibacillaceae_1	Paenibacillus
Taga_10|52	Zotu103	0	R2A-NAG	pB12	Inoculated	1	14	0	Firmicutes	Bacilli	Bacillales	Paenibacillaceae_1	Paenibacillus
Taga_10|53	Zotu103	0	R2A-NAG	FA	Inoculated	1	14	0	Firmicutes	Bacilli	Bacillales	Paenibacillaceae_1	Paenibacillus
Taga_10|54	Zotu103	0	R2A-NAG	Cre	Inoculated	1	14	0	Firmicutes	Bacilli	Bacillales	Paenibacillaceae_1	Paenibacillus
Taga_10|55	Zotu103	0	R2A-NAG	5-OH	Inoculated	1	14	0	Firmicutes	Bacilli	Bacillales	Paenibacillaceae_1	Paenibacillus
Taga_10|56	Zotu103	0.0473978	M9-NAG	B12	No Inoculation	0	14	51	Firmicutes	Bacilli	Bacillales	Paenibacillaceae_1	Paenibacillus
Taga_10|57	Zotu103	0	R2A-NAG	H2O	Inoculated	2	14	0	Firmicutes	Bacilli	Bacillales	Paenibacillaceae_1	Paenibacillus
Taga_10|58	Zotu103	0	R2A-NAG	B12	Inoculated	2	14	0	Firmicutes	Bacilli	Bacillales	Paenibacillaceae_1	Paenibacillus
Taga_10|59	Zotu103	0	R2A-NAG	Cbi	Inoculated	2	14	0	Firmicutes	Bacilli	Bacillales	Paenibacillaceae_1	Paenibacillus
Taga_10|6	Zotu103	0	M9-NAG	Cre	Inoculated	1	14	0	Firmicutes	Bacilli	Bacillales	Paenibacillaceae_1	Paenibacillus
Taga_10|60	Zotu103	0	R2A-NAG	pB12	Inoculated	2	14	0	Firmicutes	Bacilli	Bacillales	Paenibacillaceae_1	Paenibacillus
Taga_10|61	Zotu103	0.412182	R2A-NAG	FA	Inoculated	2	14	1685	Firmicutes	Bacilli	Bacillales	Paenibacillaceae_1	Paenibacillus
Taga_10|62	Zotu103	0.0134078	R2A-NAG	Cre	Inoculated	2	14	24	Firmicutes	Bacilli	Bacillales	Paenibacillaceae_1	Paenibacillus
Taga_10|63	Zotu103	0	R2A-NAG	5-OH	Inoculated	2	14	0	Firmicutes	Bacilli	Bacillales	Paenibacillaceae_1	Paenibacillus
Taga_10|64	Zotu103	0.0120192	R2A-NAG	Cbi	No Inoculation	0	14	15	Firmicutes	Bacilli	Bacillales	Paenibacillaceae_1	Paenibacillus
Taga_10|65	Zotu103	0	R2A-NAG	H2O	Inoculated	3	14	0	Firmicutes	Bacilli	Bacillales	Paenibacillaceae_1	Paenibacillus
Taga_10|66	Zotu103	0	R2A-NAG	B12	Inoculated	3	14	0	Firmicutes	Bacilli	Bacillales	Paenibacillaceae_1	Paenibacillus
Taga_10|67	Zotu103	0	R2A-NAG	Cbi	Inoculated	3	14	0	Firmicutes	Bacilli	Bacillales	Paenibacillaceae_1	Paenibacillus
Taga_10|68	Zotu103	0	R2A-NAG	pB12	Inoculated	3	14	0	Firmicutes	Bacilli	Bacillales	Paenibacillaceae_1	Paenibacillus
Taga_10|69	Zotu103	0	R2A-NAG	FA	Inoculated	3	14	0	Firmicutes	Bacilli	Bacillales	Paenibacillaceae_1	Paenibacillus
Taga_10|7	Zotu103	0	M9-NAG	5-OH	Inoculated	1	14	0	Firmicutes	Bacilli	Bacillales	Paenibacillaceae_1	Paenibacillus
Taga_10|70	Zotu103	0	R2A-NAG	Cre	Inoculated	3	14	0	Firmicutes	Bacilli	Bacillales	Paenibacillaceae_1	Paenibacillus
Taga_10|71	Zotu103	0	R2A-NAG	5-OH	Inoculated	3	14	0	Firmicutes	Bacilli	Bacillales	Paenibacillaceae_1	Paenibacillus
Taga_10|72	Zotu103	0.0176211	R2A-NAG	pB12	No Inoculation	0	14	28	Firmicutes	Bacilli	Bacillales	Paenibacillaceae_1	Paenibacillus
Taga_10|73	Zotu103	0	R2A-NAG	H2O	Inoculated	4	14	0	Firmicutes	Bacilli	Bacillales	Paenibacillaceae_1	Paenibacillus
Taga_10|74	Zotu103	0	R2A-NAG	B12	Inoculated	4	14	0	Firmicutes	Bacilli	Bacillales	Paenibacillaceae_1	Paenibacillus
Taga_10|75	Zotu103	0.0119289	R2A-NAG	Cbi	Inoculated	4	14	47	Firmicutes	Bacilli	Bacillales	Paenibacillaceae_1	Paenibacillus
Taga_10|76	Zotu103	0.073509	R2A-NAG	pB12	Inoculated	4	14	212	Firmicutes	Bacilli	Bacillales	Paenibacillaceae_1	Paenibacillus
Taga_10|77	Zotu103	0	R2A-NAG	FA	Inoculated	4	14	0	Firmicutes	Bacilli	Bacillales	Paenibacillaceae_1	Paenibacillus
Taga_10|78	Zotu103	0	R2A-NAG	Cre	Inoculated	4	14	0	Firmicutes	Bacilli	Bacillales	Paenibacillaceae_1	Paenibacillus
Taga_10|79	Zotu103	0	R2A-NAG	5-OH	Inoculated	4	14	0	Firmicutes	Bacilli	Bacillales	Paenibacillaceae_1	Paenibacillus
Taga_10|8	Zotu103	0	M9-NAG	B12	No Inoculation	0	14	0	Firmicutes	Bacilli	Bacillales	Paenibacillaceae_1	Paenibacillus
Taga_10|80	Zotu103	0.00729927	R2A-NAG	FA	No Inoculation	0	14	8	Firmicutes	Bacilli	Bacillales	Paenibacillaceae_1	Paenibacillus
Taga_10|81	Zotu103	0	R2A-NAG	H2O	Inoculated	5	14	0	Firmicutes	Bacilli	Bacillales	Paenibacillaceae_1	Paenibacillus
Taga_10|82	Zotu103	0	R2A-NAG	B12	Inoculated	5	14	0	Firmicutes	Bacilli	Bacillales	Paenibacillaceae_1	Paenibacillus
Taga_10|83	Zotu103	0	R2A-NAG	Cbi	Inoculated	5	14	0	Firmicutes	Bacilli	Bacillales	Paenibacillaceae_1	Paenibacillus
Taga_10|84	Zotu103	0.00932785	R2A-NAG	pB12	Inoculated	5	14	34	Firmicutes	Bacilli	Bacillales	Paenibacillaceae_1	Paenibacillus
Taga_10|85	Zotu103	0	R2A-NAG	FA	Inoculated	5	14	0	Firmicutes	Bacilli	Bacillales	Paenibacillaceae_1	Paenibacillus
Taga_10|86	Zotu103	0	R2A-NAG	Cre	Inoculated	5	14	0	Firmicutes	Bacilli	Bacillales	Paenibacillaceae_1	Paenibacillus
Taga_10|87	Zotu103	0	R2A-NAG	5-OH	Inoculated	5	14	0	Firmicutes	Bacilli	Bacillales	Paenibacillaceae_1	Paenibacillus
Taga_10|88	Zotu103	0	R2A-NAG	Cre	No Inoculation	0	14	0	Firmicutes	Bacilli	Bacillales	Paenibacillaceae_1	Paenibacillus
Taga_10|89	Zotu103	0	R2A-NAG	H2O	Inoculated	6	14	0	Firmicutes	Bacilli	Bacillales	Paenibacillaceae_1	Paenibacillus
Taga_10|9	Zotu103	0	M9-NAG	H2O	Inoculated	2	14	0	Firmicutes	Bacilli	Bacillales	Paenibacillaceae_1	Paenibacillus
Taga_10|90	Zotu103	0	R2A-NAG	B12	Inoculated	6	14	0	Firmicutes	Bacilli	Bacillales	Paenibacillaceae_1	Paenibacillus
Taga_10|91	Zotu103	0	R2A-NAG	Cbi	Inoculated	6	14	0	Firmicutes	Bacilli	Bacillales	Paenibacillaceae_1	Paenibacillus
Taga_10|92	Zotu103	0.0016176	R2A-NAG	pB12	Inoculated	6	14	5	Firmicutes	Bacilli	Bacillales	Paenibacillaceae_1	Paenibacillus
Taga_10|93	Zotu103	0	R2A-NAG	FA	Inoculated	6	14	0	Firmicutes	Bacilli	Bacillales	Paenibacillaceae_1	Paenibacillus
Taga_10|94	Zotu103	0	R2A-NAG	Cre	Inoculated	6	14	0	Firmicutes	Bacilli	Bacillales	Paenibacillaceae_1	Paenibacillus
Taga_10|95	Zotu103	0	R2A-NAG	5-OH	Inoculated	6	14	0	Firmicutes	Bacilli	Bacillales	Paenibacillaceae_1	Paenibacillus
Taga_10|96	Zotu103	0	R2A-NAG	5-OH	No Inoculation	0	14	0	Firmicutes	Bacilli	Bacillales	Paenibacillaceae_1	Paenibacillus
Taga_5|1	Zotu103	0.0122319	M9-NAG	H2O	Inoculated	1	1	77	Firmicutes	Bacilli	Bacillales	Paenibacillaceae_1	Paenibacillus
Taga_5|10	Zotu103	0	M9-NAG	B12	Inoculated	2	1	0	Firmicutes	Bacilli	Bacillales	Paenibacillaceae_1	Paenibacillus
Taga_5|11	Zotu103	0	M9-NAG	Cbi	Inoculated	2	1	0	Firmicutes	Bacilli	Bacillales	Paenibacillaceae_1	Paenibacillus
Taga_5|12	Zotu103	0	M9-NAG	pB12	Inoculated	2	1	0	Firmicutes	Bacilli	Bacillales	Paenibacillaceae_1	Paenibacillus
Taga_5|13	Zotu103	0.124865	M9-NAG	FA	Inoculated	2	1	1041	Firmicutes	Bacilli	Bacillales	Paenibacillaceae_1	Paenibacillus
Taga_5|14	Zotu103	0	M9-NAG	Cre	Inoculated	2	1	0	Firmicutes	Bacilli	Bacillales	Paenibacillaceae_1	Paenibacillus
Taga_5|15	Zotu103	0	M9-NAG	5-OH	Inoculated	2	1	0	Firmicutes	Bacilli	Bacillales	Paenibacillaceae_1	Paenibacillus
Taga_5|16	Zotu103	0	M9-NAG	Cbi	No Inoculation	0	1	0	Firmicutes	Bacilli	Bacillales	Paenibacillaceae_1	Paenibacillus
Taga_5|17	Zotu103	0	M9-NAG	H2O	Inoculated	3	1	0	Firmicutes	Bacilli	Bacillales	Paenibacillaceae_1	Paenibacillus
Taga_5|18	Zotu103	0	M9-NAG	B12	Inoculated	3	1	0	Firmicutes	Bacilli	Bacillales	Paenibacillaceae_1	Paenibacillus
Taga_5|19	Zotu103	0	M9-NAG	Cbi	Inoculated	3	1	0	Firmicutes	Bacilli	Bacillales	Paenibacillaceae_1	Paenibacillus
Taga_5|2	Zotu103	0	M9-NAG	B12	Inoculated	1	1	0	Firmicutes	Bacilli	Bacillales	Paenibacillaceae_1	Paenibacillus
Taga_5|20	Zotu103	0	M9-NAG	pB12	Inoculated	3	1	0	Firmicutes	Bacilli	Bacillales	Paenibacillaceae_1	Paenibacillus
Taga_5|21	Zotu103	0	M9-NAG	FA	Inoculated	3	1	0	Firmicutes	Bacilli	Bacillales	Paenibacillaceae_1	Paenibacillus
Taga_5|22	Zotu103	0	M9-NAG	Cre	Inoculated	3	1	0	Firmicutes	Bacilli	Bacillales	Paenibacillaceae_1	Paenibacillus
Taga_5|23	Zotu103	0	M9-NAG	5-OH	Inoculated	3	1	0	Firmicutes	Bacilli	Bacillales	Paenibacillaceae_1	Paenibacillus
Taga_5|24	Zotu103	0	M9-NAG	pB12	No Inoculation	0	1	0	Firmicutes	Bacilli	Bacillales	Paenibacillaceae_1	Paenibacillus
Taga_5|25	Zotu103	0	M9-NAG	H2O	Inoculated	4	1	0	Firmicutes	Bacilli	Bacillales	Paenibacillaceae_1	Paenibacillus
Taga_5|26	Zotu103	0	M9-NAG	B12	Inoculated	4	1	0	Firmicutes	Bacilli	Bacillales	Paenibacillaceae_1	Paenibacillus
Taga_5|27	Zotu103	0	M9-NAG	Cbi	Inoculated	4	1	0	Firmicutes	Bacilli	Bacillales	Paenibacillaceae_1	Paenibacillus
Taga_5|28	Zotu103	0.0801709	M9-NAG	pB12	Inoculated	4	1	488	Firmicutes	Bacilli	Bacillales	Paenibacillaceae_1	Paenibacillus
Taga_5|29	Zotu103	0	M9-NAG	FA	Inoculated	4	1	0	Firmicutes	Bacilli	Bacillales	Paenibacillaceae_1	Paenibacillus
Taga_5|3	Zotu103	0	M9-NAG	Cbi	Inoculated	1	1	0	Firmicutes	Bacilli	Bacillales	Paenibacillaceae_1	Paenibacillus
Taga_5|30	Zotu103	0	M9-NAG	Cre	Inoculated	4	1	0	Firmicutes	Bacilli	Bacillales	Paenibacillaceae_1	Paenibacillus
Taga_5|31	Zotu103	0	M9-NAG	5-OH	Inoculated	4	1	0	Firmicutes	Bacilli	Bacillales	Paenibacillaceae_1	Paenibacillus
Taga_5|32	Zotu103	0.00666815	M9-NAG	FA	No Inoculation	0	1	30	Firmicutes	Bacilli	Bacillales	Paenibacillaceae_1	Paenibacillus
Taga_5|33	Zotu103	0	M9-NAG	H2O	Inoculated	5	1	0	Firmicutes	Bacilli	Bacillales	Paenibacillaceae_1	Paenibacillus
Taga_5|34	Zotu103	0.0249165	M9-NAG	B12	Inoculated	5	1	179	Firmicutes	Bacilli	Bacillales	Paenibacillaceae_1	Paenibacillus
Taga_5|35	Zotu103	0	M9-NAG	Cbi	Inoculated	5	1	0	Firmicutes	Bacilli	Bacillales	Paenibacillaceae_1	Paenibacillus
Taga_5|36	Zotu103	0	M9-NAG	pB12	Inoculated	5	1	0	Firmicutes	Bacilli	Bacillales	Paenibacillaceae_1	Paenibacillus
Taga_5|37	Zotu103	0.029051	M9-NAG	FA	Inoculated	5	1	225	Firmicutes	Bacilli	Bacillales	Paenibacillaceae_1	Paenibacillus
Taga_5|38	Zotu103	0	M9-NAG	Cre	Inoculated	5	1	0	Firmicutes	Bacilli	Bacillales	Paenibacillaceae_1	Paenibacillus
Taga_5|39	Zotu103	0	M9-NAG	5-OH	Inoculated	5	1	0	Firmicutes	Bacilli	Bacillales	Paenibacillaceae_1	Paenibacillus
Taga_5|4	Zotu103	0	M9-NAG	pB12	Inoculated	1	1	0	Firmicutes	Bacilli	Bacillales	Paenibacillaceae_1	Paenibacillus
Taga_5|40	Zotu103	0.00899908	M9-NAG	Cre	No Inoculation	0	1	49	Firmicutes	Bacilli	Bacillales	Paenibacillaceae_1	Paenibacillus
Taga_5|41	Zotu103	0.0112927	M9-NAG	H2O	Inoculated	6	1	76	Firmicutes	Bacilli	Bacillales	Paenibacillaceae_1	Paenibacillus
Taga_5|42	Zotu103	0	M9-NAG	B12	Inoculated	6	1	0	Firmicutes	Bacilli	Bacillales	Paenibacillaceae_1	Paenibacillus
Taga_5|43	Zotu103	0.0810993	M9-NAG	Cbi	Inoculated	6	1	720	Firmicutes	Bacilli	Bacillales	Paenibacillaceae_1	Paenibacillus
Taga_5|44	Zotu103	0	M9-NAG	pB12	Inoculated	6	1	0	Firmicutes	Bacilli	Bacillales	Paenibacillaceae_1	Paenibacillus
Taga_5|45	Zotu103	0.0430118	M9-NAG	FA	Inoculated	6	1	445	Firmicutes	Bacilli	Bacillales	Paenibacillaceae_1	Paenibacillus
Taga_5|46	Zotu103	0	M9-NAG	Cre	Inoculated	6	1	0	Firmicutes	Bacilli	Bacillales	Paenibacillaceae_1	Paenibacillus
Taga_5|47	Zotu103	0	M9-NAG	5-OH	Inoculated	6	1	0	Firmicutes	Bacilli	Bacillales	Paenibacillaceae_1	Paenibacillus
Taga_5|48	Zotu103	0.00831692	M9-NAG	5-OH	No Inoculation	0	1	38	Firmicutes	Bacilli	Bacillales	Paenibacillaceae_1	Paenibacillus
Taga_5|49	Zotu103	0	R2A-NAG	H2O	Inoculated	1	1	0	Firmicutes	Bacilli	Bacillales	Paenibacillaceae_1	Paenibacillus
Taga_5|5	Zotu103	0.0395408	M9-NAG	FA	Inoculated	1	1	341	Firmicutes	Bacilli	Bacillales	Paenibacillaceae_1	Paenibacillus
Taga_5|50	Zotu103	0	R2A-NAG	B12	Inoculated	1	1	0	Firmicutes	Bacilli	Bacillales	Paenibacillaceae_1	Paenibacillus
Taga_5|51	Zotu103	0	R2A-NAG	Cbi	Inoculated	1	1	0	Firmicutes	Bacilli	Bacillales	Paenibacillaceae_1	Paenibacillus
Taga_5|52	Zotu103	0	R2A-NAG	pB12	Inoculated	1	1	0	Firmicutes	Bacilli	Bacillales	Paenibacillaceae_1	Paenibacillus
Taga_5|53	Zotu103	0	R2A-NAG	FA	Inoculated	1	1	0	Firmicutes	Bacilli	Bacillales	Paenibacillaceae_1	Paenibacillus
Taga_5|54	Zotu103	0	R2A-NAG	Cre	Inoculated	1	1	0	Firmicutes	Bacilli	Bacillales	Paenibacillaceae_1	Paenibacillus
Taga_5|55	Zotu103	0	R2A-NAG	5-OH	Inoculated	1	1	0	Firmicutes	Bacilli	Bacillales	Paenibacillaceae_1	Paenibacillus
Taga_5|56	Zotu103	0	R2A-NAG	B12	No Inoculation	0	1	0	Firmicutes	Bacilli	Bacillales	Paenibacillaceae_1	Paenibacillus
Taga_5|57	Zotu103	0	R2A-NAG	H2O	Inoculated	2	1	0	Firmicutes	Bacilli	Bacillales	Paenibacillaceae_1	Paenibacillus
Taga_5|58	Zotu103	0	R2A-NAG	B12	Inoculated	2	1	0	Firmicutes	Bacilli	Bacillales	Paenibacillaceae_1	Paenibacillus
Taga_5|59	Zotu103	0	R2A-NAG	Cbi	Inoculated	2	1	0	Firmicutes	Bacilli	Bacillales	Paenibacillaceae_1	Paenibacillus
Taga_5|6	Zotu103	0	M9-NAG	Cre	Inoculated	1	1	0	Firmicutes	Bacilli	Bacillales	Paenibacillaceae_1	Paenibacillus
Taga_5|60	Zotu103	0	R2A-NAG	pB12	Inoculated	2	1	0	Firmicutes	Bacilli	Bacillales	Paenibacillaceae_1	Paenibacillus
Taga_5|61	Zotu103	0.010596	R2A-NAG	FA	Inoculated	2	1	64	Firmicutes	Bacilli	Bacillales	Paenibacillaceae_1	Paenibacillus
Taga_5|62	Zotu103	0.00230769	R2A-NAG	Cre	Inoculated	2	1	9	Firmicutes	Bacilli	Bacillales	Paenibacillaceae_1	Paenibacillus
Taga_5|63	Zotu103	0	R2A-NAG	5-OH	Inoculated	2	1	0	Firmicutes	Bacilli	Bacillales	Paenibacillaceae_1	Paenibacillus
Taga_5|64	Zotu103	0	R2A-NAG	Cbi	No Inoculation	0	1	0	Firmicutes	Bacilli	Bacillales	Paenibacillaceae_1	Paenibacillus
Taga_5|65	Zotu103	0	R2A-NAG	H2O	Inoculated	3	1	0	Firmicutes	Bacilli	Bacillales	Paenibacillaceae_1	Paenibacillus
Taga_5|66	Zotu103	0	R2A-NAG	B12	Inoculated	3	1	0	Firmicutes	Bacilli	Bacillales	Paenibacillaceae_1	Paenibacillus
Taga_5|67	Zotu103	0	R2A-NAG	Cbi	Inoculated	3	1	0	Firmicutes	Bacilli	Bacillales	Paenibacillaceae_1	Paenibacillus
Taga_5|68	Zotu103	0	R2A-NAG	pB12	Inoculated	3	1	0	Firmicutes	Bacilli	Bacillales	Paenibacillaceae_1	Paenibacillus
Taga_5|69	Zotu103	0	R2A-NAG	FA	Inoculated	3	1	0	Firmicutes	Bacilli	Bacillales	Paenibacillaceae_1	Paenibacillus
Taga_5|7	Zotu103	0	M9-NAG	5-OH	Inoculated	1	1	0	Firmicutes	Bacilli	Bacillales	Paenibacillaceae_1	Paenibacillus
Taga_5|70	Zotu103	0	R2A-NAG	Cre	Inoculated	3	1	0	Firmicutes	Bacilli	Bacillales	Paenibacillaceae_1	Paenibacillus
Taga_5|71	Zotu103	0	R2A-NAG	5-OH	Inoculated	3	1	0	Firmicutes	Bacilli	Bacillales	Paenibacillaceae_1	Paenibacillus
Taga_5|72	Zotu103	0	R2A-NAG	pB12	No Inoculation	0	1	0	Firmicutes	Bacilli	Bacillales	Paenibacillaceae_1	Paenibacillus
Taga_5|73	Zotu103	0	R2A-NAG	H2O	Inoculated	4	1	0	Firmicutes	Bacilli	Bacillales	Paenibacillaceae_1	Paenibacillus
Taga_5|74	Zotu103	0	R2A-NAG	B12	Inoculated	4	1	0	Firmicutes	Bacilli	Bacillales	Paenibacillaceae_1	Paenibacillus
Taga_5|75	Zotu103	0.0021322	R2A-NAG	Cbi	Inoculated	4	1	7	Firmicutes	Bacilli	Bacillales	Paenibacillaceae_1	Paenibacillus
Taga_5|76	Zotu103	0	R2A-NAG	pB12	Inoculated	4	1	0	Firmicutes	Bacilli	Bacillales	Paenibacillaceae_1	Paenibacillus
Taga_5|77	Zotu103	0	R2A-NAG	FA	Inoculated	4	1	0	Firmicutes	Bacilli	Bacillales	Paenibacillaceae_1	Paenibacillus
Taga_5|78	Zotu103	0	R2A-NAG	Cre	Inoculated	4	1	0	Firmicutes	Bacilli	Bacillales	Paenibacillaceae_1	Paenibacillus
Taga_5|79	Zotu103	0	R2A-NAG	5-OH	Inoculated	4	1	0	Firmicutes	Bacilli	Bacillales	Paenibacillaceae_1	Paenibacillus
Taga_5|8	Zotu103	0	M9-NAG	B12	No Inoculation	0	1	0	Firmicutes	Bacilli	Bacillales	Paenibacillaceae_1	Paenibacillus
Taga_5|80	Zotu103	0	R2A-NAG	FA	No Inoculation	0	1	0	Firmicutes	Bacilli	Bacillales	Paenibacillaceae_1	Paenibacillus
Taga_5|81	Zotu103	0	R2A-NAG	H2O	Inoculated	5	1	0	Firmicutes	Bacilli	Bacillales	Paenibacillaceae_1	Paenibacillus
Taga_5|82	Zotu103	0	R2A-NAG	B12	Inoculated	5	1	0	Firmicutes	Bacilli	Bacillales	Paenibacillaceae_1	Paenibacillus
Taga_5|83	Zotu103	0	R2A-NAG	Cbi	Inoculated	5	1	0	Firmicutes	Bacilli	Bacillales	Paenibacillaceae_1	Paenibacillus
Taga_5|84	Zotu103	0.00147275	R2A-NAG	pB12	Inoculated	5	1	4	Firmicutes	Bacilli	Bacillales	Paenibacillaceae_1	Paenibacillus
Taga_5|85	Zotu103	0	R2A-NAG	FA	Inoculated	5	1	0	Firmicutes	Bacilli	Bacillales	Paenibacillaceae_1	Paenibacillus
Taga_5|86	Zotu103	0	R2A-NAG	Cre	Inoculated	5	1	0	Firmicutes	Bacilli	Bacillales	Paenibacillaceae_1	Paenibacillus
Taga_5|87	Zotu103	0	R2A-NAG	5-OH	Inoculated	5	1	0	Firmicutes	Bacilli	Bacillales	Paenibacillaceae_1	Paenibacillus
Taga_5|88	Zotu103	0	R2A-NAG	Cre	No Inoculation	0	1	0	Firmicutes	Bacilli	Bacillales	Paenibacillaceae_1	Paenibacillus
Taga_5|89	Zotu103	0	R2A-NAG	H2O	Inoculated	6	1	0	Firmicutes	Bacilli	Bacillales	Paenibacillaceae_1	Paenibacillus
Taga_5|9	Zotu103	0.0459418	M9-NAG	H2O	Inoculated	2	1	390	Firmicutes	Bacilli	Bacillales	Paenibacillaceae_1	Paenibacillus
Taga_5|90	Zotu103	0	R2A-NAG	B12	Inoculated	6	1	0	Firmicutes	Bacilli	Bacillales	Paenibacillaceae_1	Paenibacillus
Taga_5|91	Zotu103	0	R2A-NAG	Cbi	Inoculated	6	1	0	Firmicutes	Bacilli	Bacillales	Paenibacillaceae_1	Paenibacillus
Taga_5|92	Zotu103	0	R2A-NAG	pB12	Inoculated	6	1	0	Firmicutes	Bacilli	Bacillales	Paenibacillaceae_1	Paenibacillus
Taga_5|93	Zotu103	0	R2A-NAG	FA	Inoculated	6	1	0	Firmicutes	Bacilli	Bacillales	Paenibacillaceae_1	Paenibacillus
Taga_5|94	Zotu103	0	R2A-NAG	Cre	Inoculated	6	1	0	Firmicutes	Bacilli	Bacillales	Paenibacillaceae_1	Paenibacillus
Taga_5|95	Zotu103	0	R2A-NAG	5-OH	Inoculated	6	1	0	Firmicutes	Bacilli	Bacillales	Paenibacillaceae_1	Paenibacillus
Taga_5|96	Zotu103	0	R2A-NAG	5-OH	No Inoculation	0	1	0	Firmicutes	Bacilli	Bacillales	Paenibacillaceae_1	Paenibacillus
Taga_6|16	Zotu103	0.00183262	M9-NAG	H2O	No Inoculation	0	1	6	Firmicutes	Bacilli	Bacillales	Paenibacillaceae_1	Paenibacillus
Taga_6|24	Zotu103	0.00175362	R2A-NAG	H2O	No Inoculation	0	1	4	Firmicutes	Bacilli	Bacillales	Paenibacillaceae_1	Paenibacillus
Taga_6|32	Zotu103	0.00209314	R2A-NAG	H2O	No Inoculation	0	1	4	Firmicutes	Bacilli	Bacillales	Paenibacillaceae_1	Paenibacillus
Taga_6|8	Zotu103	0.00778503	M9-NAG	H2O	No Inoculation	0	1	31	Firmicutes	Bacilli	Bacillales	Paenibacillaceae_1	Paenibacillus
Taga_7|1	Zotu103	0.0276175	M9-NAG	H2O	Inoculated	1	2	158	Firmicutes	Bacilli	Bacillales	Paenibacillaceae_1	Paenibacillus
Taga_7|10	Zotu103	0	M9-NAG	B12	Inoculated	2	2	0	Firmicutes	Bacilli	Bacillales	Paenibacillaceae_1	Paenibacillus
Taga_7|11	Zotu103	0	M9-NAG	Cbi	Inoculated	2	2	0	Firmicutes	Bacilli	Bacillales	Paenibacillaceae_1	Paenibacillus
Taga_7|12	Zotu103	0	M9-NAG	pB12	Inoculated	2	2	0	Firmicutes	Bacilli	Bacillales	Paenibacillaceae_1	Paenibacillus
Taga_7|13	Zotu103	0.258465	M9-NAG	FA	Inoculated	2	2	1664	Firmicutes	Bacilli	Bacillales	Paenibacillaceae_1	Paenibacillus
Taga_7|14	Zotu103	0	M9-NAG	Cre	Inoculated	2	2	0	Firmicutes	Bacilli	Bacillales	Paenibacillaceae_1	Paenibacillus
Taga_7|15	Zotu103	0	M9-NAG	5-OH	Inoculated	2	2	0	Firmicutes	Bacilli	Bacillales	Paenibacillaceae_1	Paenibacillus
Taga_7|16	Zotu103	0.0298651	M9-NAG	Cbi	No Inoculation	0	2	93	Firmicutes	Bacilli	Bacillales	Paenibacillaceae_1	Paenibacillus
Taga_7|17	Zotu103	0	M9-NAG	H2O	Inoculated	3	2	0	Firmicutes	Bacilli	Bacillales	Paenibacillaceae_1	Paenibacillus
Taga_7|18	Zotu103	0	M9-NAG	B12	Inoculated	3	2	0	Firmicutes	Bacilli	Bacillales	Paenibacillaceae_1	Paenibacillus
Taga_7|19	Zotu103	0	M9-NAG	Cbi	Inoculated	3	2	0	Firmicutes	Bacilli	Bacillales	Paenibacillaceae_1	Paenibacillus
Taga_7|2	Zotu103	0	M9-NAG	B12	Inoculated	1	2	0	Firmicutes	Bacilli	Bacillales	Paenibacillaceae_1	Paenibacillus
Taga_7|20	Zotu103	0	M9-NAG	pB12	Inoculated	3	2	0	Firmicutes	Bacilli	Bacillales	Paenibacillaceae_1	Paenibacillus
Taga_7|21	Zotu103	0	M9-NAG	FA	Inoculated	3	2	0	Firmicutes	Bacilli	Bacillales	Paenibacillaceae_1	Paenibacillus
Taga_7|22	Zotu103	0	M9-NAG	Cre	Inoculated	3	2	0	Firmicutes	Bacilli	Bacillales	Paenibacillaceae_1	Paenibacillus
Taga_7|23	Zotu103	0	M9-NAG	5-OH	Inoculated	3	2	0	Firmicutes	Bacilli	Bacillales	Paenibacillaceae_1	Paenibacillus
Taga_7|24	Zotu103	0.000895656	M9-NAG	pB12	No Inoculation	0	2	4	Firmicutes	Bacilli	Bacillales	Paenibacillaceae_1	Paenibacillus
Taga_7|25	Zotu103	0	M9-NAG	H2O	Inoculated	4	2	0	Firmicutes	Bacilli	Bacillales	Paenibacillaceae_1	Paenibacillus
Taga_7|26	Zotu103	0	M9-NAG	B12	Inoculated	4	2	0	Firmicutes	Bacilli	Bacillales	Paenibacillaceae_1	Paenibacillus
Taga_7|27	Zotu103	0	M9-NAG	Cbi	Inoculated	4	2	0	Firmicutes	Bacilli	Bacillales	Paenibacillaceae_1	Paenibacillus
Taga_7|28	Zotu103	0.24568	M9-NAG	pB12	Inoculated	4	2	1493	Firmicutes	Bacilli	Bacillales	Paenibacillaceae_1	Paenibacillus
Taga_7|29	Zotu103	0	M9-NAG	FA	Inoculated	4	2	0	Firmicutes	Bacilli	Bacillales	Paenibacillaceae_1	Paenibacillus
Taga_7|3	Zotu103	0	M9-NAG	Cbi	Inoculated	1	2	0	Firmicutes	Bacilli	Bacillales	Paenibacillaceae_1	Paenibacillus
Taga_7|30	Zotu103	0	M9-NAG	Cre	Inoculated	4	2	0	Firmicutes	Bacilli	Bacillales	Paenibacillaceae_1	Paenibacillus
Taga_7|31	Zotu103	0	M9-NAG	5-OH	Inoculated	4	2	0	Firmicutes	Bacilli	Bacillales	Paenibacillaceae_1	Paenibacillus
Taga_7|32	Zotu103	0.0227184	M9-NAG	FA	No Inoculation	0	2	58	Firmicutes	Bacilli	Bacillales	Paenibacillaceae_1	Paenibacillus
Taga_7|33	Zotu103	0	M9-NAG	H2O	Inoculated	5	2	0	Firmicutes	Bacilli	Bacillales	Paenibacillaceae_1	Paenibacillus
Taga_7|34	Zotu103	0.0147059	M9-NAG	B12	Inoculated	5	2	97	Firmicutes	Bacilli	Bacillales	Paenibacillaceae_1	Paenibacillus
Taga_7|35	Zotu103	0	M9-NAG	Cbi	Inoculated	5	2	0	Firmicutes	Bacilli	Bacillales	Paenibacillaceae_1	Paenibacillus
Taga_7|36	Zotu103	0	M9-NAG	pB12	Inoculated	5	2	0	Firmicutes	Bacilli	Bacillales	Paenibacillaceae_1	Paenibacillus
Taga_7|37	Zotu103	0.0411971	M9-NAG	FA	Inoculated	5	2	340	Firmicutes	Bacilli	Bacillales	Paenibacillaceae_1	Paenibacillus
Taga_7|38	Zotu103	0	M9-NAG	Cre	Inoculated	5	2	0	Firmicutes	Bacilli	Bacillales	Paenibacillaceae_1	Paenibacillus
Taga_7|39	Zotu103	0	M9-NAG	5-OH	Inoculated	5	2	0	Firmicutes	Bacilli	Bacillales	Paenibacillaceae_1	Paenibacillus
Taga_7|4	Zotu103	0	M9-NAG	pB12	Inoculated	1	2	0	Firmicutes	Bacilli	Bacillales	Paenibacillaceae_1	Paenibacillus
Taga_7|40	Zotu103	0.00813008	M9-NAG	Cre	No Inoculation	0	2	24	Firmicutes	Bacilli	Bacillales	Paenibacillaceae_1	Paenibacillus
Taga_7|41	Zotu103	0.0431415	M9-NAG	H2O	Inoculated	6	2	401	Firmicutes	Bacilli	Bacillales	Paenibacillaceae_1	Paenibacillus
Taga_7|42	Zotu103	0	M9-NAG	B12	Inoculated	6	2	0	Firmicutes	Bacilli	Bacillales	Paenibacillaceae_1	Paenibacillus
Taga_7|43	Zotu103	0.0797131	M9-NAG	Cbi	Inoculated	6	2	578	Firmicutes	Bacilli	Bacillales	Paenibacillaceae_1	Paenibacillus
Taga_7|44	Zotu103	0	M9-NAG	pB12	Inoculated	6	2	0	Firmicutes	Bacilli	Bacillales	Paenibacillaceae_1	Paenibacillus
Taga_7|45	Zotu103	0.0615587	M9-NAG	FA	Inoculated	6	2	421	Firmicutes	Bacilli	Bacillales	Paenibacillaceae_1	Paenibacillus
Taga_7|46	Zotu103	0	M9-NAG	Cre	Inoculated	6	2	0	Firmicutes	Bacilli	Bacillales	Paenibacillaceae_1	Paenibacillus
Taga_7|47	Zotu103	0	M9-NAG	5-OH	Inoculated	6	2	0	Firmicutes	Bacilli	Bacillales	Paenibacillaceae_1	Paenibacillus
Taga_7|48	Zotu103	0.00220472	M9-NAG	5-OH	No Inoculation	0	2	7	Firmicutes	Bacilli	Bacillales	Paenibacillaceae_1	Paenibacillus
Taga_7|49	Zotu103	0	R2A-NAG	H2O	Inoculated	1	2	0	Firmicutes	Bacilli	Bacillales	Paenibacillaceae_1	Paenibacillus
Taga_7|5	Zotu103	0.0222967	M9-NAG	FA	Inoculated	1	2	173	Firmicutes	Bacilli	Bacillales	Paenibacillaceae_1	Paenibacillus
Taga_7|50	Zotu103	0	R2A-NAG	B12	Inoculated	1	2	0	Firmicutes	Bacilli	Bacillales	Paenibacillaceae_1	Paenibacillus
Taga_7|51	Zotu103	0	R2A-NAG	Cbi	Inoculated	1	2	0	Firmicutes	Bacilli	Bacillales	Paenibacillaceae_1	Paenibacillus
Taga_7|52	Zotu103	0	R2A-NAG	pB12	Inoculated	1	2	0	Firmicutes	Bacilli	Bacillales	Paenibacillaceae_1	Paenibacillus
Taga_7|53	Zotu103	0	R2A-NAG	FA	Inoculated	1	2	0	Firmicutes	Bacilli	Bacillales	Paenibacillaceae_1	Paenibacillus
Taga_7|54	Zotu103	0	R2A-NAG	Cre	Inoculated	1	2	0	Firmicutes	Bacilli	Bacillales	Paenibacillaceae_1	Paenibacillus
Taga_7|55	Zotu103	0	R2A-NAG	5-OH	Inoculated	1	2	0	Firmicutes	Bacilli	Bacillales	Paenibacillaceae_1	Paenibacillus
Taga_7|56	Zotu103	0.000917642	M9-NAG	B12	No Inoculation	0	2	4	Firmicutes	Bacilli	Bacillales	Paenibacillaceae_1	Paenibacillus
Taga_7|57	Zotu103	0	R2A-NAG	H2O	Inoculated	2	2	0	Firmicutes	Bacilli	Bacillales	Paenibacillaceae_1	Paenibacillus
Taga_7|58	Zotu103	0	R2A-NAG	B12	Inoculated	2	2	0	Firmicutes	Bacilli	Bacillales	Paenibacillaceae_1	Paenibacillus
Taga_7|59	Zotu103	0	R2A-NAG	Cbi	Inoculated	2	2	0	Firmicutes	Bacilli	Bacillales	Paenibacillaceae_1	Paenibacillus
Taga_7|6	Zotu103	0	M9-NAG	Cre	Inoculated	1	2	0	Firmicutes	Bacilli	Bacillales	Paenibacillaceae_1	Paenibacillus
Taga_7|60	Zotu103	0	R2A-NAG	pB12	Inoculated	2	2	0	Firmicutes	Bacilli	Bacillales	Paenibacillaceae_1	Paenibacillus
Taga_7|61	Zotu103	0.019904	R2A-NAG	FA	Inoculated	2	2	170	Firmicutes	Bacilli	Bacillales	Paenibacillaceae_1	Paenibacillus
Taga_7|62	Zotu103	0.00440723	R2A-NAG	Cre	Inoculated	2	2	20	Firmicutes	Bacilli	Bacillales	Paenibacillaceae_1	Paenibacillus
Taga_7|63	Zotu103	0	R2A-NAG	5-OH	Inoculated	2	2	0	Firmicutes	Bacilli	Bacillales	Paenibacillaceae_1	Paenibacillus
Taga_7|64	Zotu103	0.00171086	R2A-NAG	Cbi	No Inoculation	0	2	6	Firmicutes	Bacilli	Bacillales	Paenibacillaceae_1	Paenibacillus
Taga_7|65	Zotu103	0	R2A-NAG	H2O	Inoculated	3	2	0	Firmicutes	Bacilli	Bacillales	Paenibacillaceae_1	Paenibacillus
Taga_7|66	Zotu103	0	R2A-NAG	B12	Inoculated	3	2	0	Firmicutes	Bacilli	Bacillales	Paenibacillaceae_1	Paenibacillus
Taga_7|67	Zotu103	0	R2A-NAG	Cbi	Inoculated	3	2	0	Firmicutes	Bacilli	Bacillales	Paenibacillaceae_1	Paenibacillus
Taga_7|68	Zotu103	0	R2A-NAG	pB12	Inoculated	3	2	0	Firmicutes	Bacilli	Bacillales	Paenibacillaceae_1	Paenibacillus
Taga_7|69	Zotu103	0	R2A-NAG	FA	Inoculated	3	2	0	Firmicutes	Bacilli	Bacillales	Paenibacillaceae_1	Paenibacillus
Taga_7|7	Zotu103	0	M9-NAG	5-OH	Inoculated	1	2	0	Firmicutes	Bacilli	Bacillales	Paenibacillaceae_1	Paenibacillus
Taga_7|70	Zotu103	0	R2A-NAG	Cre	Inoculated	3	2	0	Firmicutes	Bacilli	Bacillales	Paenibacillaceae_1	Paenibacillus
Taga_7|71	Zotu103	0	R2A-NAG	5-OH	Inoculated	3	2	0	Firmicutes	Bacilli	Bacillales	Paenibacillaceae_1	Paenibacillus
Taga_7|72	Zotu103	0.00117841	R2A-NAG	pB12	No Inoculation	0	2	5	Firmicutes	Bacilli	Bacillales	Paenibacillaceae_1	Paenibacillus
Taga_7|73	Zotu103	0	R2A-NAG	H2O	Inoculated	4	2	0	Firmicutes	Bacilli	Bacillales	Paenibacillaceae_1	Paenibacillus
Taga_7|74	Zotu103	0	R2A-NAG	B12	Inoculated	4	2	0	Firmicutes	Bacilli	Bacillales	Paenibacillaceae_1	Paenibacillus
Taga_7|75	Zotu103	0.00768182	R2A-NAG	Cbi	Inoculated	4	2	62	Firmicutes	Bacilli	Bacillales	Paenibacillaceae_1	Paenibacillus
Taga_7|76	Zotu103	0	R2A-NAG	pB12	Inoculated	4	2	0	Firmicutes	Bacilli	Bacillales	Paenibacillaceae_1	Paenibacillus
Taga_7|77	Zotu103	0	R2A-NAG	FA	Inoculated	4	2	0	Firmicutes	Bacilli	Bacillales	Paenibacillaceae_1	Paenibacillus
Taga_7|78	Zotu103	0	R2A-NAG	Cre	Inoculated	4	2	0	Firmicutes	Bacilli	Bacillales	Paenibacillaceae_1	Paenibacillus
Taga_7|79	Zotu103	0	R2A-NAG	5-OH	Inoculated	4	2	0	Firmicutes	Bacilli	Bacillales	Paenibacillaceae_1	Paenibacillus
Taga_7|8	Zotu103	0.0155666	M9-NAG	B12	No Inoculation	0	2	75	Firmicutes	Bacilli	Bacillales	Paenibacillaceae_1	Paenibacillus
Taga_7|80	Zotu103	0	R2A-NAG	FA	No Inoculation	0	2	0	Firmicutes	Bacilli	Bacillales	Paenibacillaceae_1	Paenibacillus
Taga_7|81	Zotu103	0	R2A-NAG	H2O	Inoculated	5	2	0	Firmicutes	Bacilli	Bacillales	Paenibacillaceae_1	Paenibacillus
Taga_7|82	Zotu103	0	R2A-NAG	B12	Inoculated	5	2	0	Firmicutes	Bacilli	Bacillales	Paenibacillaceae_1	Paenibacillus
Taga_7|83	Zotu103	0	R2A-NAG	Cbi	Inoculated	5	2	0	Firmicutes	Bacilli	Bacillales	Paenibacillaceae_1	Paenibacillus
Taga_7|84	Zotu103	0.00437352	R2A-NAG	pB12	Inoculated	5	2	37	Firmicutes	Bacilli	Bacillales	Paenibacillaceae_1	Paenibacillus
Taga_7|85	Zotu103	0	R2A-NAG	FA	Inoculated	5	2	0	Firmicutes	Bacilli	Bacillales	Paenibacillaceae_1	Paenibacillus
Taga_7|86	Zotu103	0	R2A-NAG	Cre	Inoculated	5	2	0	Firmicutes	Bacilli	Bacillales	Paenibacillaceae_1	Paenibacillus
Taga_7|87	Zotu103	0	R2A-NAG	5-OH	Inoculated	5	2	0	Firmicutes	Bacilli	Bacillales	Paenibacillaceae_1	Paenibacillus
Taga_7|88	Zotu103	0	R2A-NAG	Cre	No Inoculation	0	2	0	Firmicutes	Bacilli	Bacillales	Paenibacillaceae_1	Paenibacillus
Taga_7|89	Zotu103	0	R2A-NAG	H2O	Inoculated	6	2	0	Firmicutes	Bacilli	Bacillales	Paenibacillaceae_1	Paenibacillus
Taga_7|9	Zotu103	0.0336157	M9-NAG	H2O	Inoculated	2	2	254	Firmicutes	Bacilli	Bacillales	Paenibacillaceae_1	Paenibacillus
Taga_7|90	Zotu103	0	R2A-NAG	B12	Inoculated	6	2	0	Firmicutes	Bacilli	Bacillales	Paenibacillaceae_1	Paenibacillus
Taga_7|91	Zotu103	0	R2A-NAG	Cbi	Inoculated	6	2	0	Firmicutes	Bacilli	Bacillales	Paenibacillaceae_1	Paenibacillus
Taga_7|92	Zotu103	0.000816882	R2A-NAG	pB12	Inoculated	6	2	6	Firmicutes	Bacilli	Bacillales	Paenibacillaceae_1	Paenibacillus
Taga_7|93	Zotu103	0	R2A-NAG	FA	Inoculated	6	2	0	Firmicutes	Bacilli	Bacillales	Paenibacillaceae_1	Paenibacillus
Taga_7|94	Zotu103	0	R2A-NAG	Cre	Inoculated	6	2	0	Firmicutes	Bacilli	Bacillales	Paenibacillaceae_1	Paenibacillus
Taga_7|95	Zotu103	0	R2A-NAG	5-OH	Inoculated	6	2	0	Firmicutes	Bacilli	Bacillales	Paenibacillaceae_1	Paenibacillus
Taga_7|96	Zotu103	0	R2A-NAG	5-OH	No Inoculation	0	2	0	Firmicutes	Bacilli	Bacillales	Paenibacillaceae_1	Paenibacillus
Taga_8|16	Zotu103	0	M9-NAG	H2O	No Inoculation	0	2	0	Firmicutes	Bacilli	Bacillales	Paenibacillaceae_1	Paenibacillus
Taga_8|24	Zotu103	0	R2A-NAG	H2O	No Inoculation	0	2	0	Firmicutes	Bacilli	Bacillales	Paenibacillaceae_1	Paenibacillus
Taga_8|32	Zotu103	0	R2A-NAG	H2O	No Inoculation	0	2	0	Firmicutes	Bacilli	Bacillales	Paenibacillaceae_1	Paenibacillus
Taga_8|8	Zotu103	0	M9-NAG	H2O	No Inoculation	0	2	0	Firmicutes	Bacilli	Bacillales	Paenibacillaceae_1	Paenibacillus
Taga_9|1	Zotu103	0	M9-NAG	H2O	Inoculated	1	12	0	Firmicutes	Bacilli	Bacillales	Paenibacillaceae_1	Paenibacillus
Taga_9|10	Zotu103	0	M9-NAG	B12	Inoculated	2	12	0	Firmicutes	Bacilli	Bacillales	Paenibacillaceae_1	Paenibacillus
Taga_9|11	Zotu103	0	M9-NAG	Cbi	Inoculated	2	12	0	Firmicutes	Bacilli	Bacillales	Paenibacillaceae_1	Paenibacillus
Taga_9|12	Zotu103	0	M9-NAG	pB12	Inoculated	2	12	0	Firmicutes	Bacilli	Bacillales	Paenibacillaceae_1	Paenibacillus
Taga_9|13	Zotu103	0.0468049	M9-NAG	FA	Inoculated	2	12	167	Firmicutes	Bacilli	Bacillales	Paenibacillaceae_1	Paenibacillus
Taga_9|14	Zotu103	0	M9-NAG	Cre	Inoculated	2	12	0	Firmicutes	Bacilli	Bacillales	Paenibacillaceae_1	Paenibacillus
Taga_9|15	Zotu103	0	M9-NAG	5-OH	Inoculated	2	12	0	Firmicutes	Bacilli	Bacillales	Paenibacillaceae_1	Paenibacillus
Taga_9|16	Zotu103	0	M9-NAG	Cbi	No Inoculation	0	12	0	Firmicutes	Bacilli	Bacillales	Paenibacillaceae_1	Paenibacillus
Taga_9|17	Zotu103	0	M9-NAG	H2O	Inoculated	3	12	0	Firmicutes	Bacilli	Bacillales	Paenibacillaceae_1	Paenibacillus
Taga_9|18	Zotu103	0	M9-NAG	B12	Inoculated	3	12	0	Firmicutes	Bacilli	Bacillales	Paenibacillaceae_1	Paenibacillus
Taga_9|19	Zotu103	0	M9-NAG	Cbi	Inoculated	3	12	0	Firmicutes	Bacilli	Bacillales	Paenibacillaceae_1	Paenibacillus
Taga_9|2	Zotu103	0	M9-NAG	B12	Inoculated	1	12	0	Firmicutes	Bacilli	Bacillales	Paenibacillaceae_1	Paenibacillus
Taga_9|20	Zotu103	0	M9-NAG	pB12	Inoculated	3	12	0	Firmicutes	Bacilli	Bacillales	Paenibacillaceae_1	Paenibacillus
Taga_9|21	Zotu103	0	M9-NAG	FA	Inoculated	3	12	0	Firmicutes	Bacilli	Bacillales	Paenibacillaceae_1	Paenibacillus
Taga_9|22	Zotu103	0	M9-NAG	Cre	Inoculated	3	12	0	Firmicutes	Bacilli	Bacillales	Paenibacillaceae_1	Paenibacillus
Taga_9|23	Zotu103	0	M9-NAG	5-OH	Inoculated	3	12	0	Firmicutes	Bacilli	Bacillales	Paenibacillaceae_1	Paenibacillus
Taga_9|24	Zotu103	0	M9-NAG	pB12	No Inoculation	0	12	0	Firmicutes	Bacilli	Bacillales	Paenibacillaceae_1	Paenibacillus
Taga_9|25	Zotu103	0	M9-NAG	H2O	Inoculated	4	12	0	Firmicutes	Bacilli	Bacillales	Paenibacillaceae_1	Paenibacillus
Taga_9|26	Zotu103	0	M9-NAG	B12	Inoculated	4	12	0	Firmicutes	Bacilli	Bacillales	Paenibacillaceae_1	Paenibacillus
Taga_9|27	Zotu103	0	M9-NAG	Cbi	Inoculated	4	12	0	Firmicutes	Bacilli	Bacillales	Paenibacillaceae_1	Paenibacillus
Taga_9|28	Zotu103	0.0426032	M9-NAG	pB12	Inoculated	4	12	127	Firmicutes	Bacilli	Bacillales	Paenibacillaceae_1	Paenibacillus
Taga_9|29	Zotu103	0	M9-NAG	FA	Inoculated	4	12	0	Firmicutes	Bacilli	Bacillales	Paenibacillaceae_1	Paenibacillus
Taga_9|3	Zotu103	0	M9-NAG	Cbi	Inoculated	1	12	0	Firmicutes	Bacilli	Bacillales	Paenibacillaceae_1	Paenibacillus
Taga_9|30	Zotu103	0	M9-NAG	Cre	Inoculated	4	12	0	Firmicutes	Bacilli	Bacillales	Paenibacillaceae_1	Paenibacillus
Taga_9|31	Zotu103	0	M9-NAG	5-OH	Inoculated	4	12	0	Firmicutes	Bacilli	Bacillales	Paenibacillaceae_1	Paenibacillus
Taga_9|32	Zotu103	0	M9-NAG	FA	No Inoculation	0	12	0	Firmicutes	Bacilli	Bacillales	Paenibacillaceae_1	Paenibacillus
Taga_9|33	Zotu103	0	M9-NAG	H2O	Inoculated	5	12	0	Firmicutes	Bacilli	Bacillales	Paenibacillaceae_1	Paenibacillus
Taga_9|34	Zotu103	0.017472	M9-NAG	B12	Inoculated	5	12	64	Firmicutes	Bacilli	Bacillales	Paenibacillaceae_1	Paenibacillus
Taga_9|35	Zotu103	0	M9-NAG	Cbi	Inoculated	5	12	0	Firmicutes	Bacilli	Bacillales	Paenibacillaceae_1	Paenibacillus
Taga_9|36	Zotu103	0	M9-NAG	pB12	Inoculated	5	12	0	Firmicutes	Bacilli	Bacillales	Paenibacillaceae_1	Paenibacillus
Taga_9|37	Zotu103	0.00508906	M9-NAG	FA	Inoculated	5	12	16	Firmicutes	Bacilli	Bacillales	Paenibacillaceae_1	Paenibacillus
Taga_9|38	Zotu103	0	M9-NAG	Cre	Inoculated	5	12	0	Firmicutes	Bacilli	Bacillales	Paenibacillaceae_1	Paenibacillus
Taga_9|39	Zotu103	0	M9-NAG	5-OH	Inoculated	5	12	0	Firmicutes	Bacilli	Bacillales	Paenibacillaceae_1	Paenibacillus
Taga_9|4	Zotu103	0	M9-NAG	pB12	Inoculated	1	12	0	Firmicutes	Bacilli	Bacillales	Paenibacillaceae_1	Paenibacillus
Taga_9|40	Zotu103	0.00280112	M9-NAG	Cre	No Inoculation	0	12	6	Firmicutes	Bacilli	Bacillales	Paenibacillaceae_1	Paenibacillus
Taga_9|41	Zotu103	0.0744795	M9-NAG	H2O	Inoculated	6	12	347	Firmicutes	Bacilli	Bacillales	Paenibacillaceae_1	Paenibacillus
Taga_9|42	Zotu103	0	M9-NAG	B12	Inoculated	6	12	0	Firmicutes	Bacilli	Bacillales	Paenibacillaceae_1	Paenibacillus
Taga_9|43	Zotu103	0.0438746	M9-NAG	Cbi	Inoculated	6	12	231	Firmicutes	Bacilli	Bacillales	Paenibacillaceae_1	Paenibacillus
Taga_9|44	Zotu103	0	M9-NAG	pB12	Inoculated	6	12	0	Firmicutes	Bacilli	Bacillales	Paenibacillaceae_1	Paenibacillus
Taga_9|45	Zotu103	0.0432063	M9-NAG	FA	Inoculated	6	12	221	Firmicutes	Bacilli	Bacillales	Paenibacillaceae_1	Paenibacillus
Taga_9|46	Zotu103	0	M9-NAG	Cre	Inoculated	6	12	0	Firmicutes	Bacilli	Bacillales	Paenibacillaceae_1	Paenibacillus
Taga_9|47	Zotu103	0	M9-NAG	5-OH	Inoculated	6	12	0	Firmicutes	Bacilli	Bacillales	Paenibacillaceae_1	Paenibacillus
Taga_9|48	Zotu103	0.0076297	M9-NAG	5-OH	No Inoculation	0	12	15	Firmicutes	Bacilli	Bacillales	Paenibacillaceae_1	Paenibacillus
Taga_9|49	Zotu103	0	R2A-NAG	H2O	Inoculated	1	12	0	Firmicutes	Bacilli	Bacillales	Paenibacillaceae_1	Paenibacillus
Taga_9|5	Zotu103	0.147568	M9-NAG	FA	Inoculated	1	12	622	Firmicutes	Bacilli	Bacillales	Paenibacillaceae_1	Paenibacillus
Taga_9|50	Zotu103	0	R2A-NAG	B12	Inoculated	1	12	0	Firmicutes	Bacilli	Bacillales	Paenibacillaceae_1	Paenibacillus
Taga_9|51	Zotu103	0	R2A-NAG	Cbi	Inoculated	1	12	0	Firmicutes	Bacilli	Bacillales	Paenibacillaceae_1	Paenibacillus
Taga_9|52	Zotu103	0	R2A-NAG	pB12	Inoculated	1	12	0	Firmicutes	Bacilli	Bacillales	Paenibacillaceae_1	Paenibacillus
Taga_9|53	Zotu103	0	R2A-NAG	FA	Inoculated	1	12	0	Firmicutes	Bacilli	Bacillales	Paenibacillaceae_1	Paenibacillus
Taga_9|54	Zotu103	0	R2A-NAG	Cre	Inoculated	1	12	0	Firmicutes	Bacilli	Bacillales	Paenibacillaceae_1	Paenibacillus
Taga_9|55	Zotu103	0	R2A-NAG	5-OH	Inoculated	1	12	0	Firmicutes	Bacilli	Bacillales	Paenibacillaceae_1	Paenibacillus
Taga_9|56	Zotu103	0.0243263	M9-NAG	B12	No Inoculation	0	12	65	Firmicutes	Bacilli	Bacillales	Paenibacillaceae_1	Paenibacillus
Taga_9|57	Zotu103	0	R2A-NAG	H2O	Inoculated	2	12	0	Firmicutes	Bacilli	Bacillales	Paenibacillaceae_1	Paenibacillus
Taga_9|58	Zotu103	0	R2A-NAG	B12	Inoculated	2	12	0	Firmicutes	Bacilli	Bacillales	Paenibacillaceae_1	Paenibacillus
Taga_9|59	Zotu103	0	R2A-NAG	Cbi	Inoculated	2	12	0	Firmicutes	Bacilli	Bacillales	Paenibacillaceae_1	Paenibacillus
Taga_9|6	Zotu103	0	M9-NAG	Cre	Inoculated	1	12	0	Firmicutes	Bacilli	Bacillales	Paenibacillaceae_1	Paenibacillus
Taga_9|60	Zotu103	0	R2A-NAG	pB12	Inoculated	2	12	0	Firmicutes	Bacilli	Bacillales	Paenibacillaceae_1	Paenibacillus
Taga_9|61	Zotu103	0.437544	R2A-NAG	FA	Inoculated	2	12	1860	Firmicutes	Bacilli	Bacillales	Paenibacillaceae_1	Paenibacillus
Taga_9|62	Zotu103	0.00629371	R2A-NAG	Cre	Inoculated	2	12	18	Firmicutes	Bacilli	Bacillales	Paenibacillaceae_1	Paenibacillus
Taga_9|63	Zotu103	0	R2A-NAG	5-OH	Inoculated	2	12	0	Firmicutes	Bacilli	Bacillales	Paenibacillaceae_1	Paenibacillus
Taga_9|64	Zotu103	0.00406835	R2A-NAG	Cbi	No Inoculation	0	12	10	Firmicutes	Bacilli	Bacillales	Paenibacillaceae_1	Paenibacillus
Taga_9|65	Zotu103	0	R2A-NAG	H2O	Inoculated	3	12	0	Firmicutes	Bacilli	Bacillales	Paenibacillaceae_1	Paenibacillus
Taga_9|66	Zotu103	0	R2A-NAG	B12	Inoculated	3	12	0	Firmicutes	Bacilli	Bacillales	Paenibacillaceae_1	Paenibacillus
Taga_9|67	Zotu103	0	R2A-NAG	Cbi	Inoculated	3	12	0	Firmicutes	Bacilli	Bacillales	Paenibacillaceae_1	Paenibacillus
Taga_9|68	Zotu103	0	R2A-NAG	pB12	Inoculated	3	12	0	Firmicutes	Bacilli	Bacillales	Paenibacillaceae_1	Paenibacillus
Taga_9|69	Zotu103	0	R2A-NAG	FA	Inoculated	3	12	0	Firmicutes	Bacilli	Bacillales	Paenibacillaceae_1	Paenibacillus
Taga_9|7	Zotu103	0	M9-NAG	5-OH	Inoculated	1	12	0	Firmicutes	Bacilli	Bacillales	Paenibacillaceae_1	Paenibacillus
Taga_9|70	Zotu103	0	R2A-NAG	Cre	Inoculated	3	12	0	Firmicutes	Bacilli	Bacillales	Paenibacillaceae_1	Paenibacillus
Taga_9|71	Zotu103	0	R2A-NAG	5-OH	Inoculated	3	12	0	Firmicutes	Bacilli	Bacillales	Paenibacillaceae_1	Paenibacillus
Taga_9|72	Zotu103	0.0200692	R2A-NAG	pB12	No Inoculation	0	12	58	Firmicutes	Bacilli	Bacillales	Paenibacillaceae_1	Paenibacillus
Taga_9|73	Zotu103	0	R2A-NAG	H2O	Inoculated	4	12	0	Firmicutes	Bacilli	Bacillales	Paenibacillaceae_1	Paenibacillus
Taga_9|74	Zotu103	0	R2A-NAG	B12	Inoculated	4	12	0	Firmicutes	Bacilli	Bacillales	Paenibacillaceae_1	Paenibacillus
Taga_9|75	Zotu103	0.0144319	R2A-NAG	Cbi	Inoculated	4	12	55	Firmicutes	Bacilli	Bacillales	Paenibacillaceae_1	Paenibacillus
Taga_9|76	Zotu103	0.0562731	R2A-NAG	pB12	Inoculated	4	12	183	Firmicutes	Bacilli	Bacillales	Paenibacillaceae_1	Paenibacillus
Taga_9|77	Zotu103	0	R2A-NAG	FA	Inoculated	4	12	0	Firmicutes	Bacilli	Bacillales	Paenibacillaceae_1	Paenibacillus
Taga_9|78	Zotu103	0	R2A-NAG	Cre	Inoculated	4	12	0	Firmicutes	Bacilli	Bacillales	Paenibacillaceae_1	Paenibacillus
Taga_9|79	Zotu103	0	R2A-NAG	5-OH	Inoculated	4	12	0	Firmicutes	Bacilli	Bacillales	Paenibacillaceae_1	Paenibacillus
Taga_9|8	Zotu103	0	M9-NAG	B12	No Inoculation	0	12	0	Firmicutes	Bacilli	Bacillales	Paenibacillaceae_1	Paenibacillus
Taga_9|80	Zotu103	0.0056701	R2A-NAG	FA	No Inoculation	0	12	11	Firmicutes	Bacilli	Bacillales	Paenibacillaceae_1	Paenibacillus
Taga_9|81	Zotu103	0	R2A-NAG	H2O	Inoculated	5	12	0	Firmicutes	Bacilli	Bacillales	Paenibacillaceae_1	Paenibacillus
Taga_9|82	Zotu103	0	R2A-NAG	B12	Inoculated	5	12	0	Firmicutes	Bacilli	Bacillales	Paenibacillaceae_1	Paenibacillus
Taga_9|83	Zotu103	0.00346535	R2A-NAG	Cbi	Inoculated	5	12	7	Firmicutes	Bacilli	Bacillales	Paenibacillaceae_1	Paenibacillus
Taga_9|84	Zotu103	0.0175159	R2A-NAG	pB12	Inoculated	5	12	55	Firmicutes	Bacilli	Bacillales	Paenibacillaceae_1	Paenibacillus
Taga_9|85	Zotu103	0	R2A-NAG	FA	Inoculated	5	12	0	Firmicutes	Bacilli	Bacillales	Paenibacillaceae_1	Paenibacillus
Taga_9|86	Zotu103	0	R2A-NAG	Cre	Inoculated	5	12	0	Firmicutes	Bacilli	Bacillales	Paenibacillaceae_1	Paenibacillus
Taga_9|87	Zotu103	0	R2A-NAG	5-OH	Inoculated	5	12	0	Firmicutes	Bacilli	Bacillales	Paenibacillaceae_1	Paenibacillus
Taga_9|88	Zotu103	0.00532946	R2A-NAG	Cre	No Inoculation	0	12	11	Firmicutes	Bacilli	Bacillales	Paenibacillaceae_1	Paenibacillus
Taga_9|89	Zotu103	0	R2A-NAG	H2O	Inoculated	6	12	0	Firmicutes	Bacilli	Bacillales	Paenibacillaceae_1	Paenibacillus
Taga_9|9	Zotu103	0	M9-NAG	H2O	Inoculated	2	12	0	Firmicutes	Bacilli	Bacillales	Paenibacillaceae_1	Paenibacillus
Taga_9|90	Zotu103	0	R2A-NAG	B12	Inoculated	6	12	0	Firmicutes	Bacilli	Bacillales	Paenibacillaceae_1	Paenibacillus
Taga_9|91	Zotu103	0	R2A-NAG	Cbi	Inoculated	6	12	0	Firmicutes	Bacilli	Bacillales	Paenibacillaceae_1	Paenibacillus
Taga_9|92	Zotu103	0	R2A-NAG	pB12	Inoculated	6	12	0	Firmicutes	Bacilli	Bacillales	Paenibacillaceae_1	Paenibacillus
Taga_9|93	Zotu103	0	R2A-NAG	FA	Inoculated	6	12	0	Firmicutes	Bacilli	Bacillales	Paenibacillaceae_1	Paenibacillus
Taga_9|94	Zotu103	0	R2A-NAG	Cre	Inoculated	6	12	0	Firmicutes	Bacilli	Bacillales	Paenibacillaceae_1	Paenibacillus
Taga_9|95	Zotu103	0	R2A-NAG	5-OH	Inoculated	6	12	0	Firmicutes	Bacilli	Bacillales	Paenibacillaceae_1	Paenibacillus
Taga_9|96	Zotu103	0	R2A-NAG	5-OH	No Inoculation	0	12	0	Firmicutes	Bacilli	Bacillales	Paenibacillaceae_1	Paenibacillus
Taga_10|1	Zotu105	0	M9-NAG	H2O	Inoculated	1	14	0	Proteobacteria	Gammaproteobacteria	Pseudomonadales	Pseudomonadaceae	Pseudomonas
Taga_10|10	Zotu105	0	M9-NAG	B12	Inoculated	2	14	0	Proteobacteria	Gammaproteobacteria	Pseudomonadales	Pseudomonadaceae	Pseudomonas
Taga_10|11	Zotu105	0	M9-NAG	Cbi	Inoculated	2	14	0	Proteobacteria	Gammaproteobacteria	Pseudomonadales	Pseudomonadaceae	Pseudomonas
Taga_10|12	Zotu105	0	M9-NAG	pB12	Inoculated	2	14	0	Proteobacteria	Gammaproteobacteria	Pseudomonadales	Pseudomonadaceae	Pseudomonas
Taga_10|13	Zotu105	0	M9-NAG	FA	Inoculated	2	14	0	Proteobacteria	Gammaproteobacteria	Pseudomonadales	Pseudomonadaceae	Pseudomonas
Taga_10|14	Zotu105	0	M9-NAG	Cre	Inoculated	2	14	0	Proteobacteria	Gammaproteobacteria	Pseudomonadales	Pseudomonadaceae	Pseudomonas
Taga_10|15	Zotu105	0	M9-NAG	5-OH	Inoculated	2	14	0	Proteobacteria	Gammaproteobacteria	Pseudomonadales	Pseudomonadaceae	Pseudomonas
Taga_10|16	Zotu105	0	M9-NAG	Cbi	No Inoculation	0	14	0	Proteobacteria	Gammaproteobacteria	Pseudomonadales	Pseudomonadaceae	Pseudomonas
Taga_10|17	Zotu105	0	M9-NAG	H2O	Inoculated	3	14	0	Proteobacteria	Gammaproteobacteria	Pseudomonadales	Pseudomonadaceae	Pseudomonas
Taga_10|18	Zotu105	0	M9-NAG	B12	Inoculated	3	14	0	Proteobacteria	Gammaproteobacteria	Pseudomonadales	Pseudomonadaceae	Pseudomonas
Taga_10|19	Zotu105	0	M9-NAG	Cbi	Inoculated	3	14	0	Proteobacteria	Gammaproteobacteria	Pseudomonadales	Pseudomonadaceae	Pseudomonas
Taga_10|2	Zotu105	0	M9-NAG	B12	Inoculated	1	14	0	Proteobacteria	Gammaproteobacteria	Pseudomonadales	Pseudomonadaceae	Pseudomonas
Taga_10|20	Zotu105	0	M9-NAG	pB12	Inoculated	3	14	0	Proteobacteria	Gammaproteobacteria	Pseudomonadales	Pseudomonadaceae	Pseudomonas
Taga_10|21	Zotu105	0	M9-NAG	FA	Inoculated	3	14	0	Proteobacteria	Gammaproteobacteria	Pseudomonadales	Pseudomonadaceae	Pseudomonas
Taga_10|22	Zotu105	0	M9-NAG	Cre	Inoculated	3	14	0	Proteobacteria	Gammaproteobacteria	Pseudomonadales	Pseudomonadaceae	Pseudomonas
Taga_10|23	Zotu105	0	M9-NAG	5-OH	Inoculated	3	14	0	Proteobacteria	Gammaproteobacteria	Pseudomonadales	Pseudomonadaceae	Pseudomonas
Taga_10|24	Zotu105	0	M9-NAG	pB12	No Inoculation	0	14	0	Proteobacteria	Gammaproteobacteria	Pseudomonadales	Pseudomonadaceae	Pseudomonas
Taga_10|25	Zotu105	0	M9-NAG	H2O	Inoculated	4	14	0	Proteobacteria	Gammaproteobacteria	Pseudomonadales	Pseudomonadaceae	Pseudomonas
Taga_10|26	Zotu105	0	M9-NAG	B12	Inoculated	4	14	0	Proteobacteria	Gammaproteobacteria	Pseudomonadales	Pseudomonadaceae	Pseudomonas
Taga_10|27	Zotu105	0	M9-NAG	Cbi	Inoculated	4	14	0	Proteobacteria	Gammaproteobacteria	Pseudomonadales	Pseudomonadaceae	Pseudomonas
Taga_10|28	Zotu105	0	M9-NAG	pB12	Inoculated	4	14	0	Proteobacteria	Gammaproteobacteria	Pseudomonadales	Pseudomonadaceae	Pseudomonas
Taga_10|29	Zotu105	0	M9-NAG	FA	Inoculated	4	14	0	Proteobacteria	Gammaproteobacteria	Pseudomonadales	Pseudomonadaceae	Pseudomonas
Taga_10|3	Zotu105	0	M9-NAG	Cbi	Inoculated	1	14	0	Proteobacteria	Gammaproteobacteria	Pseudomonadales	Pseudomonadaceae	Pseudomonas
Taga_10|30	Zotu105	0	M9-NAG	Cre	Inoculated	4	14	0	Proteobacteria	Gammaproteobacteria	Pseudomonadales	Pseudomonadaceae	Pseudomonas
Taga_10|31	Zotu105	0	M9-NAG	5-OH	Inoculated	4	14	0	Proteobacteria	Gammaproteobacteria	Pseudomonadales	Pseudomonadaceae	Pseudomonas
Taga_10|32	Zotu105	0	M9-NAG	FA	No Inoculation	0	14	0	Proteobacteria	Gammaproteobacteria	Pseudomonadales	Pseudomonadaceae	Pseudomonas
Taga_10|33	Zotu105	0	M9-NAG	H2O	Inoculated	5	14	0	Proteobacteria	Gammaproteobacteria	Pseudomonadales	Pseudomonadaceae	Pseudomonas
Taga_10|34	Zotu105	0	M9-NAG	B12	Inoculated	5	14	0	Proteobacteria	Gammaproteobacteria	Pseudomonadales	Pseudomonadaceae	Pseudomonas
Taga_10|35	Zotu105	0	M9-NAG	Cbi	Inoculated	5	14	0	Proteobacteria	Gammaproteobacteria	Pseudomonadales	Pseudomonadaceae	Pseudomonas
Taga_10|36	Zotu105	0	M9-NAG	pB12	Inoculated	5	14	0	Proteobacteria	Gammaproteobacteria	Pseudomonadales	Pseudomonadaceae	Pseudomonas
Taga_10|37	Zotu105	0	M9-NAG	FA	Inoculated	5	14	0	Proteobacteria	Gammaproteobacteria	Pseudomonadales	Pseudomonadaceae	Pseudomonas
Taga_10|38	Zotu105	0	M9-NAG	Cre	Inoculated	5	14	0	Proteobacteria	Gammaproteobacteria	Pseudomonadales	Pseudomonadaceae	Pseudomonas
Taga_10|39	Zotu105	0	M9-NAG	5-OH	Inoculated	5	14	0	Proteobacteria	Gammaproteobacteria	Pseudomonadales	Pseudomonadaceae	Pseudomonas
Taga_10|4	Zotu105	0	M9-NAG	pB12	Inoculated	1	14	0	Proteobacteria	Gammaproteobacteria	Pseudomonadales	Pseudomonadaceae	Pseudomonas
Taga_10|40	Zotu105	0	M9-NAG	Cre	No Inoculation	0	14	0	Proteobacteria	Gammaproteobacteria	Pseudomonadales	Pseudomonadaceae	Pseudomonas
Taga_10|41	Zotu105	0	M9-NAG	H2O	Inoculated	6	14	0	Proteobacteria	Gammaproteobacteria	Pseudomonadales	Pseudomonadaceae	Pseudomonas
Taga_10|42	Zotu105	0	M9-NAG	B12	Inoculated	6	14	0	Proteobacteria	Gammaproteobacteria	Pseudomonadales	Pseudomonadaceae	Pseudomonas
Taga_10|43	Zotu105	0	M9-NAG	Cbi	Inoculated	6	14	0	Proteobacteria	Gammaproteobacteria	Pseudomonadales	Pseudomonadaceae	Pseudomonas
[truncated: 63,536 more rows]
