# Supplementary material for: Soil microbial community response to corrinoids is shaped by a natural reservoir of vitamin B12
Source: ISME J. 2024 Jun 4;18(1):wrae094. doi: 10.1093/ismejo/wrae094 (PMC11287211; doi:10.1093/ismejo/wrae094)
Supplement: Supplementary_Table_4-Microcosm_16S_analysis_wrae094 [file supplementary_table_4-microcosm_16s_analysis_wrae094.xls]

## Sheet: Supplementary Table 3 - Microco
Supplementary Data 3 | Microcosm zotu relative abundances
gDNA.plate	gDNA.well	Corrinoid	Time	replicate	Sample_Type	Condition	Relative_Abundance	phylum	class	order	family	genus	zotu	count
HC_16S_198	A1	None	0	A	0 days A	0_None	0.0279219	Actinobacteria	Actinobacteria	Actinomycetales	Micrococcaceae	Arthrobacter	alexa4	113
HC_16S_198	A1	None	0	A	0 days A	0_None	0.0239684	Proteobacteria	Alphaproteobacteria	Rhizobiales	Methylobacteriaceae	Microvirga	alexa3	97
HC_16S_198	A1	None	0	A	0 days A	0_None	0.0217445	Firmicutes	Bacilli	Bacillales	Bacillaceae_1	Bacillus	alexa5	88
HC_16S_198	A1	None	0	A	0 days A	0_None	0.0170497	Proteobacteria	Alphaproteobacteria	Rhizobiales	Bradyrhizobiaceae	Nitrobacter	alexa2	69
HC_16S_198	A1	None	0	A	0 days A	0_None	0.0145787	Proteobacteria	Betaproteobacteria	Burkholderiales	Oxalobacteraceae	Oxalicibacterium	alexa1	59
HC_16S_198	A1	None	0	A	0 days A	0_None	0.0145787	Firmicutes	Bacilli	Bacillales	Bacillaceae_1	Bacillus	alexa8	59
HC_16S_198	A1	None	0	A	0 days A	0_None	0.0140845	Firmicutes	Bacilli	Bacillales	Bacillaceae_1	Bacillus	alexa6	57
HC_16S_198	A1	None	0	A	0 days A	0_None	0.0138374	Actinobacteria	Actinobacteria	Actinomycetales	Geodermatophilaceae	Modestobacter	alexa16	56
HC_16S_198	A1	None	0	A	0 days A	0_None	0.0113664	Proteobacteria	Betaproteobacteria	Burkholderiales	Oxalobacteraceae	Oxalicibacterium	alexa38	46
HC_16S_198	A1	None	0	A	0 days A	0_None	0.0108723	Firmicutes	Bacilli	Bacillales	Bacillaceae_1	Bacillus	alexa17	44
HC_16S_198	A1	None	0	A	0 days A	0_None	0.0108723	Firmicutes	Bacilli	Bacillales	Bacillaceae_1	Bacillus	alexa34	44
HC_16S_198	A1	None	0	A	0 days A	0_None	0.0106252	Actinobacteria	Actinobacteria	Actinomycetales	Streptomycetaceae	Streptomyces	alexa7	43
HC_16S_198	A1	None	0	A	0 days A	0_None	0.0106252	Firmicutes	Bacilli	Bacillales	Planococcaceae	Bacillus	alexa27	43
HC_16S_198	A1	None	0	A	0 days A	0_None	0.0103781	Proteobacteria	Alphaproteobacteria	Rhodospirillales	Rhodospirillaceae	Skermanella	alexa9	42
HC_16S_198	A1	None	0	A	0 days A	0_None	0.00963677	Actinobacteria	Actinobacteria	Actinomycetales	Geodermatophilaceae	Blastococcus	alexa12	39
HC_16S_198	A1	None	0	A	0 days A	0_None	0.00938967	Firmicutes	Bacilli	Bacillales	Bacillaceae_1	Bacillus	alexa20	38
HC_16S_198	A1	None	0	A	0 days A	0_None	0.00914258	Actinobacteria	Actinobacteria	Actinomycetales	Geodermatophilaceae	Modestobacter	alexa13	37
HC_16S_198	A1	None	0	A	0 days A	0_None	0.00815419	Bacteroidetes	Sphingobacteriia	Sphingobacteriales	Chitinophagaceae	Segetibacter	alexa88	33
HC_16S_198	A1	None	0	A	0 days A	0_None	0.00815419	Firmicutes	Bacilli	Bacillales	Bacillaceae_1	Bacillus	alexa335	33
HC_16S_198	A1	None	0	A	0 days A	0_None	0.00790709	Proteobacteria	Alphaproteobacteria	Rhizobiales	Methylobacteriaceae	Microvirga	alexa22	32
HC_16S_198	A1	None	0	A	0 days A	0_None	0.00790709	Firmicutes	Clostridia	Clostridiales	Clostridiaceae_1	Clostridium_sensu_stricto	alexa153	32
HC_16S_198	A1	None	0	A	0 days A	0_None	0.00766	Bacteroidetes	Flavobacteriia	Flavobacteriales	Flavobacteriaceae	Flavobacterium	alexa336	31
HC_16S_198	A1	None	0	A	0 days A	0_None	0.0074129	Firmicutes	Bacilli	Bacillales	Bacillaceae_1	Bacillus	alexa35	30
HC_16S_198	A1	None	0	A	0 days A	0_None	0.0071658	Proteobacteria	Alphaproteobacteria	Rhizobiales	Bradyrhizobiaceae	Bradyrhizobium	alexa15	29
HC_16S_198	A1	None	0	A	0 days A	0_None	0.0071658	Actinobacteria	Actinobacteria	Actinomycetales	Intrasporangiaceae	Oryzihumus	alexa31	29
HC_16S_198	A1	None	0	A	0 days A	0_None	0.0071658	Proteobacteria	Betaproteobacteria	Burkholderiales	Oxalobacteraceae	Oxalicibacterium	alexa78	29
HC_16S_198	A1	None	0	A	0 days A	0_None	0.0069187	Proteobacteria	Betaproteobacteria	Burkholderiales	Comamonadaceae	Ramlibacter	alexa25	28
HC_16S_198	A1	None	0	A	0 days A	0_None	0.0069187	Proteobacteria	Betaproteobacteria	Burkholderiales	Oxalobacteraceae	Noviherbaspirillum	alexa133	28
HC_16S_198	A1	None	0	A	0 days A	0_None	0.00667161	Actinobacteria	Actinobacteria	Actinomycetales	Micromonosporaceae	Actinoplanes	alexa32	27
HC_16S_198	A1	None	0	A	0 days A	0_None	0.00667161	Proteobacteria	Betaproteobacteria	Burkholderiales	Comamonadaceae	Acidovorax	alexa86	27
HC_16S_198	A1	None	0	A	0 days A	0_None	0.00617742	Proteobacteria	Betaproteobacteria	Burkholderiales	Comamonadaceae	Ramlibacter	alexa37	25
HC_16S_198	A1	None	0	A	0 days A	0_None	0.00617742	Actinobacteria	Actinobacteria	Actinomycetales	Geodermatophilaceae	Modestobacter	alexa43	25
HC_16S_198	A1	None	0	A	0 days A	0_None	0.00617742	Proteobacteria	Deltaproteobacteria	Desulfuromonadales	Geobacteraceae	Geobacter	alexa76	25
HC_16S_198	A1	None	0	A	0 days A	0_None	0.00568322	Actinobacteria	Actinobacteria	Actinomycetales	Pseudonocardiaceae	Pseudonocardia	alexa19	23
HC_16S_198	A1	None	0	A	0 days A	0_None	0.00568322	Proteobacteria	Alphaproteobacteria	Sphingomonadales	Sphingomonadaceae	Sphingomonas	alexa40	23
HC_16S_198	A1	None	0	A	0 days A	0_None	0.00543613	Proteobacteria	Betaproteobacteria	Burkholderiales	Burkholderiales_incertae_sedis	Piscinibacter	alexa61	22
HC_16S_198	A1	None	0	A	0 days A	0_None	0.00518903	Proteobacteria	Alphaproteobacteria	Rhizobiales	Methylobacteriaceae	Microvirga	alexa30	21
HC_16S_198	A1	None	0	A	0 days A	0_None	0.00518903	Actinobacteria	Actinobacteria	Solirubrobacterales	Solirubrobacteraceae	Solirubrobacter	alexa79	21
HC_16S_198	A1	None	0	A	0 days A	0_None	0.00494193	Firmicutes	Clostridia	Clostridiales	Clostridiaceae_1	Clostridium_sensu_stricto	alexa48	20
HC_16S_198	A1	None	0	A	0 days A	0_None	0.00494193	Proteobacteria	Alphaproteobacteria	Rhizobiales	Methylobacteriaceae	Microvirga	alexa69	20
HC_16S_198	A1	None	0	A	0 days A	0_None	0.00494193	Proteobacteria	Betaproteobacteria	Burkholderiales	Comamonadaceae	Curvibacter	alexa85	20
HC_16S_198	A1	None	0	A	0 days A	0_None	0.00494193	Acidobacteria	Acidobacteria_Gp10			Gp10	alexa145	20
HC_16S_198	A1	None	0	A	0 days A	0_None	0.00469484	Proteobacteria	Alphaproteobacteria	Rhizobiales	Methylobacteriaceae	Microvirga	alexa53	19
HC_16S_198	A1	None	0	A	0 days A	0_None	0.00469484	Proteobacteria	Betaproteobacteria	Burkholderiales	Burkholderiaceae	Paucimonas	alexa54	19
HC_16S_198	A1	None	0	A	0 days A	0_None	0.00469484	Firmicutes	Bacilli	Bacillales	Bacillaceae_1	Bacillus	alexa125	19
HC_16S_198	A1	None	0	A	0 days A	0_None	0.00444774	Proteobacteria	Betaproteobacteria	Burkholderiales	Comamonadaceae	Ramlibacter	alexa45	18
HC_16S_198	A1	None	0	A	0 days A	0_None	0.00444774	Acidobacteria	Acidobacteria_Gp3			Gp3	alexa64	18
HC_16S_198	A1	None	0	A	0 days A	0_None	0.00444774	Actinobacteria	Actinobacteria	Actinomycetales	Geodermatophilaceae	Modestobacter	alexa81	18
HC_16S_198	A1	None	0	A	0 days A	0_None	0.00444774	Firmicutes	Clostridia	Clostridiales	Clostridiaceae_1	Clostridium_sensu_stricto	alexa294	18
HC_16S_198	A1	None	0	A	0 days A	0_None	0.00444774	Bacteroidetes	Sphingobacteriia	Sphingobacteriales	Chitinophagaceae	Chitinophaga	alexa337	18
HC_16S_198	A1	None	0	A	0 days A	0_None	0.00420064	Actinobacteria	Actinobacteria	Actinomycetales	Geodermatophilaceae	Geodermatophilus	alexa50	17
HC_16S_198	A1	None	0	A	0 days A	0_None	0.00420064	Firmicutes	Clostridia	Clostridiales	Clostridiaceae_1	Clostridium_sensu_stricto	alexa77	17
HC_16S_198	A1	None	0	A	0 days A	0_None	0.00420064	Proteobacteria	Betaproteobacteria	Burkholderiales	Oxalobacteraceae	Massilia	alexa159	17
HC_16S_198	A1	None	0	A	0 days A	0_None	0.00420064	Thaumarchaeota		Nitrososphaerales	Nitrososphaeraceae	Nitrososphaera	alexa197	17
HC_16S_198	A1	None	0	A	0 days A	0_None	0.00420064	Bacteroidetes	Sphingobacteriia	Sphingobacteriales	Chitinophagaceae	Flavisolibacter	alexa338	17
HC_16S_198	A1	None	0	A	0 days A	0_None	0.00395355	Actinobacteria	Actinobacteria	Actinomycetales	Streptomycetaceae	Streptomyces	alexa71	16
HC_16S_198	A1	None	0	A	0 days A	0_None	0.00370645	Proteobacteria	Alphaproteobacteria	Rhizobiales	Beijerinckiaceae	Chelatococcus	alexa24	15
HC_16S_198	A1	None	0	A	0 days A	0_None	0.00370645	Actinobacteria	Actinobacteria	Actinomycetales	Geodermatophilaceae	Blastococcus	alexa33	15
HC_16S_198	A1	None	0	A	0 days A	0_None	0.00345935	Acidobacteria	Acidobacteria_Gp1			Gp1	alexa26	14
HC_16S_198	A1	None	0	A	0 days A	0_None	0.00345935	Actinobacteria	Actinobacteria	Actinomycetales	Nocardioidaceae	Nocardioides	alexa72	14
HC_16S_198	A1	None	0	A	0 days A	0_None	0.00345935	Proteobacteria	Deltaproteobacteria	Myxococcales	Cystobacteraceae	Cystobacter	alexa75	14
HC_16S_198	A1	None	0	A	0 days A	0_None	0.00321226	Proteobacteria	Deltaproteobacteria	Desulfuromonadales	Geobacteraceae	Geobacter	alexa44	13
HC_16S_198	A1	None	0	A	0 days A	0_None	0.00321226	Actinobacteria	Actinobacteria	Actinomycetales	Thermomonosporaceae	Actinomadura	alexa74	13
HC_16S_198	A1	None	0	A	0 days A	0_None	0.00321226	Proteobacteria	Betaproteobacteria	Burkholderiales	Comamonadaceae	Curvibacter	alexa84	13
HC_16S_198	A1	None	0	A	0 days A	0_None	0.00321226	Proteobacteria	Alphaproteobacteria	Rhizobiales	Methylobacteriaceae	Microvirga	alexa103	13
HC_16S_198	A1	None	0	A	0 days A	0_None	0.00321226	Verrucomicrobia	Spartobacteria			Spartobacteria_genera_incertae_sedis	alexa105	13
HC_16S_198	A1	None	0	A	0 days A	0_None	0.00321226	Actinobacteria	Actinobacteria	Solirubrobacterales	Conexibacteraceae	Conexibacter	alexa109	13
HC_16S_198	A1	None	0	A	0 days A	0_None	0.00321226	Proteobacteria	Alphaproteobacteria	Rhizobiales	Methylobacteriaceae	Microvirga	alexa129	13
HC_16S_198	A1	None	0	A	0 days A	0_None	0.00321226	Cyanobacteria_Chloroplast	Cyanobacteria		Family_I	GpI	alexa339	13
HC_16S_198	A1	None	0	A	0 days A	0_None	0.00296516	Actinobacteria	Actinobacteria	Actinomycetales	Geodermatophilaceae	Blastococcus	alexa56	12
HC_16S_198	A1	None	0	A	0 days A	0_None	0.00296516	Actinobacteria	Actinobacteria	Actinomycetales	Kineosporiaceae	Kineosporia	alexa80	12
HC_16S_198	A1	None	0	A	0 days A	0_None	0.00296516	Proteobacteria	Alphaproteobacteria	Rhizobiales	Methylobacteriaceae	Microvirga	alexa106	12
HC_16S_198	A1	None	0	A	0 days A	0_None	0.00296516	Acidobacteria	Acidobacteria_Gp6			Gp6	alexa121	12
HC_16S_198	A1	None	0	A	0 days A	0_None	0.00296516	Acidobacteria	Acidobacteria_Gp6			Gp6	alexa189	12
HC_16S_198	A1	None	0	A	0 days A	0_None	0.00296516	Proteobacteria	Alphaproteobacteria	Rhodospirillales	Rhodospirillaceae	Skermanella	alexa201	12
HC_16S_198	A1	None	0	A	0 days A	0_None	0.00296516	Proteobacteria	Gammaproteobacteria	Pseudomonadales	Pseudomonadaceae	Rhizobacter	alexa340	12
HC_16S_198	A1	None	0	A	0 days A	0_None	0.00296516	Thaumarchaeota		Nitrososphaerales	Nitrososphaeraceae	Nitrososphaera	alexa341	12
HC_16S_198	A1	None	0	A	0 days A	0_None	0.00271806	Proteobacteria	Alphaproteobacteria	Rhizobiales	Methylobacteriaceae	Methylobacterium	alexa47	11
HC_16S_198	A1	None	0	A	0 days A	0_None	0.00271806	Proteobacteria	Deltaproteobacteria	Myxococcales	Cystobacteraceae	Cystobacter	alexa59	11
HC_16S_198	A1	None	0	A	0 days A	0_None	0.00271806	Acidobacteria	Acidobacteria_Gp10			Gp10	alexa63	11
HC_16S_198	A1	None	0	A	0 days A	0_None	0.00271806	Proteobacteria	Alphaproteobacteria	Rhodospirillales	Rhodospirillaceae	Skermanella	alexa66	11
HC_16S_198	A1	None	0	A	0 days A	0_None	0.00271806	Proteobacteria	Alphaproteobacteria	Rhizobiales	Methylobacteriaceae	Methylobacterium	alexa93	11
HC_16S_198	A1	None	0	A	0 days A	0_None	0.00271806	Actinobacteria	Actinobacteria	Solirubrobacterales	Solirubrobacteraceae	Solirubrobacter	alexa310	11
HC_16S_198	A1	None	0	A	0 days A	0_None	0.00271806	Gemmatimonadetes	Gemmatimonadetes	Gemmatimonadales	Gemmatimonadaceae	Gemmatimonas	alexa342	11
HC_16S_198	A1	None	0	A	0 days A	0_None	0.00271806	Bacteroidetes	Sphingobacteriia	Sphingobacteriales	Chitinophagaceae	Segetibacter	alexa343	11
HC_16S_198	A1	None	0	A	0 days A	0_None	0.00271806	Bacteroidetes	Sphingobacteriia	Sphingobacteriales	Chitinophagaceae	Segetibacter	alexa344	11
HC_16S_198	A1	None	0	A	0 days A	0_None	0.00271806	Proteobacteria	Betaproteobacteria	Burkholderiales	Oxalobacteraceae	Massilia	alexa345	11
HC_16S_198	A1	None	0	A	0 days A	0_None	0.00271806	Actinobacteria	Actinobacteria	Actinomycetales	Nocardioidaceae	Nocardioides	alexa346	11
HC_16S_198	A1	None	0	A	0 days A	0_None	0.00271806	Actinobacteria	Actinobacteria	Actinomycetales	Geodermatophilaceae	Modestobacter	alexa347	11
HC_16S_198	A1	None	0	A	0 days A	0_None	0.00247097	Proteobacteria	Betaproteobacteria	Burkholderiales	Comamonadaceae	Xenophilus	alexa29	10
HC_16S_198	A1	None	0	A	0 days A	0_None	0.00247097	Actinobacteria	Actinobacteria	Gaiellales	Gaiellaceae	Gaiella	alexa41	10
HC_16S_198	A1	None	0	A	0 days A	0_None	0.00247097	Armatimonadetes	Bacilli	Bacillales	Bacillaceae_1	Armatimonadetes_gp4	alexa58	10
HC_16S_198	A1	None	0	A	0 days A	0_None	0.00247097	Proteobacteria	Alphaproteobacteria	Sphingomonadales	Sphingomonadaceae	Sphingomonas	alexa68	10
HC_16S_198	A1	None	0	A	0 days A	0_None	0.00247097	Proteobacteria	Gammaproteobacteria	Xanthomonadales	Sinobacteraceae	Povalibacter	alexa115	10
HC_16S_198	A1	None	0	A	0 days A	0_None	0.00247097	Planctomycetes	Planctomycetia	Planctomycetales	Planctomycetaceae	Aquisphaera	alexa186	10
HC_16S_198	A1	None	0	A	0 days A	0_None	0.00247097	Actinobacteria	Actinobacteria	Gaiellales	Gaiellaceae	Gaiella	alexa231	10
HC_16S_198	A1	None	0	A	0 days A	0_None	0.00247097	Proteobacteria	Alphaproteobacteria	Rhizobiales	Bradyrhizobiaceae	Nitrobacter	alexa295	10
HC_16S_198	A1	None	0	A	0 days A	0_None	0.00247097	Firmicutes	Clostridia	Clostridiales	Gracilibacteraceae	Gracilibacter	alexa348	10
HC_16S_198	A1	None	0	A	0 days A	0_None	0.00247097	Proteobacteria	Gammaproteobacteria	Bacillales	Bacillaceae_1	Desulfosoma	alexa349	10
HC_16S_198	A1	None	0	A	0 days A	0_None	0.00247097	Proteobacteria	Alphaproteobacteria	Sphingomonadales	Sphingomonadaceae	Sphingomonas	alexa350	10
HC_16S_198	A1	None	0	A	0 days A	0_None	0.00247097	Proteobacteria	Deltaproteobacteria	Desulfuromonadales	Geobacteraceae	Geobacter	alexa351	10
HC_16S_198	A1	None	0	A	0 days A	0_None	0.00247097	Proteobacteria	Oligoflexia	Oligoflexales	Oligoflexaceae	Oligoflexus	alexa352	10
HC_16S_198	A1	None	0	A	0 days A	0_None	0.00222387	Firmicutes	Bacilli	Bacillales	Bacillaceae_1	Bacillus	alexa46	9
HC_16S_198	A1	None	0	A	0 days A	0_None	0.00222387	Verrucomicrobia	Spartobacteria			Spartobacteria_genera_incertae_sedis	alexa104	9
HC_16S_198	A1	None	0	A	0 days A	0_None	0.00222387	Firmicutes	Bacilli	Bacillales	Bacillaceae_1	Bacillus	alexa124	9
HC_16S_198	A1	None	0	A	0 days A	0_None	0.00222387	Actinobacteria	Actinobacteria	Actinomycetales	Kineosporiaceae	Kineococcus	alexa138	9
HC_16S_198	A1	None	0	A	0 days A	0_None	0.00222387	Gemmatimonadetes	Gemmatimonadetes	Gemmatimonadales	Gemmatimonadaceae	Gemmatimonas	alexa146	9
HC_16S_198	A1	None	0	A	0 days A	0_None	0.00222387	Proteobacteria	Gammaproteobacteria	Alteromonadales	Ectothiorhodospiraceae	Marinobacter	alexa149	9
HC_16S_198	A1	None	0	A	0 days A	0_None	0.00222387	Actinobacteria	Actinobacteria	Actinomycetales	Geodermatophilaceae	Geodermatophilus	alexa169	9
HC_16S_198	A1	None	0	A	0 days A	0_None	0.00222387	Proteobacteria	Deltaproteobacteria	Myxococcales	Myxococcaceae	Aggregicoccus	alexa173	9
HC_16S_198	A1	None	0	A	0 days A	0_None	0.00222387	Proteobacteria	Gammaproteobacteria	Pseudomonadales	Pseudomonadaceae	Rhizobacter	alexa177	9
HC_16S_198	A1	None	0	A	0 days A	0_None	0.00222387	Bacteroidetes	Sphingobacteriia	Sphingobacteriales	Chitinophagaceae	Segetibacter	alexa181	9
HC_16S_198	A1	None	0	A	0 days A	0_None	0.00222387	Planctomycetes	Planctomycetia	Planctomycetales	Planctomycetaceae	Pirellula	alexa184	9
HC_16S_198	A1	None	0	A	0 days A	0_None	0.00222387	Acidobacteria	Acidobacteria_Gp10			Gp10	alexa194	9
HC_16S_198	A1	None	0	A	0 days A	0_None	0.00222387	Actinobacteria	Actinobacteria	Actinomycetales	Microbacteriaceae	Amnibacterium	alexa220	9
HC_16S_198	A1	None	0	A	0 days A	0_None	0.00222387	Actinobacteria	Actinobacteria	Actinomycetales	Geodermatophilaceae	Blastococcus	alexa228	9
HC_16S_198	A1	None	0	A	0 days A	0_None	0.00222387	Bacteroidetes	Sphingobacteriia	Sphingobacteriales	Chitinophagaceae	Segetibacter	alexa251	9
HC_16S_198	A1	None	0	A	0 days A	0_None	0.00222387	Proteobacteria	Deltaproteobacteria	Myxococcales	Cystobacteraceae	Anaeromyxobacter	alexa327	9
HC_16S_198	A1	None	0	A	0 days A	0_None	0.00222387	Proteobacteria	Gammaproteobacteria	Pseudomonadales	Pseudomonadaceae	Rhizobacter	alexa353	9
HC_16S_198	A1	None	0	A	0 days A	0_None	0.00222387	Proteobacteria	Alphaproteobacteria	Rhodospirillales	Acetobacteraceae	Belnapia	alexa354	9
HC_16S_198	A1	None	0	A	0 days A	0_None	0.00222387	Bacteroidetes	Sphingobacteriia	Sphingobacteriales	Chitinophagaceae	Sediminibacterium	alexa355	9
HC_16S_198	A1	None	0	A	0 days A	0_None	0.00222387	Bacteroidetes	Sphingobacteriia	Sphingobacteriales	Chitinophagaceae	Vibrionimonas	alexa356	9
HC_16S_198	A1	None	0	A	0 days A	0_None	0.00222387	Bacteroidetes	Sphingobacteriia	Sphingobacteriales	Chitinophagaceae	Segetibacter	alexa357	9
HC_16S_198	A1	None	0	A	0 days A	0_None	0.00222387	Firmicutes	Gemmatimonadetes	Gemmatimonadales	Gemmatimonadaceae	Gemmatimonas	alexa358	9
HC_16S_198	A1	None	0	A	0 days A	0_None	0.00222387	Firmicutes	Bacilli	Bacillales	Bacillaceae_1	Bacillus	alexa359	9
HC_16S_198	A1	None	0	A	0 days A	0_None	0.00222387	Proteobacteria	Alphaproteobacteria	Rhizobiales	Hyphomicrobiaceae	Rhodoplanes	alexa360	9
HC_16S_198	A1	None	0	A	0 days A	0_None	0.00222387	Proteobacteria	Betaproteobacteria	Rhodocyclales	Rhodocyclaceae	Sulfurisoma	alexa361	9
HC_16S_198	A1	None	0	A	0 days A	0_None	0.00222387	Proteobacteria	Betaproteobacteria	Burkholderiales	Oxalobacteraceae	Herbaspirillum	alexa362	9
HC_16S_198	A1	None	0	A	0 days A	0_None	0.00222387	Actinobacteria	Actinobacteria	Actinomycetales	Nocardioidaceae	Nocardioides	alexa363	9
HC_16S_198	A1	None	0	A	0 days A	0_None	0.00197677	Acidobacteria	Acidobacteria_Gp3			Gp3	alexa123	8
HC_16S_198	A1	None	0	A	0 days A	0_None	0.00197677	Actinobacteria	Actinobacteria	Actinomycetales	Geodermatophilaceae	Modestobacter	alexa137	8
HC_16S_198	A1	None	0	A	0 days A	0_None	0.00197677	Proteobacteria	Alphaproteobacteria	Sphingomonadales	Sphingomonadaceae	Sphingomonas	alexa152	8
HC_16S_198	A1	None	0	A	0 days A	0_None	0.00197677	Acidobacteria	Acidobacteria_Gp16	Clostridiales	Synergistaceae	Gp16	alexa163	8
HC_16S_198	A1	None	0	A	0 days A	0_None	0.00197677	Actinobacteria	Actinobacteria	Actinomycetales	Nocardioidaceae	Nocardioides	alexa168	8
HC_16S_198	A1	None	0	A	0 days A	0_None	0.00197677	Proteobacteria	Alphaproteobacteria	Rhizobiales	Methylobacteriaceae	Microvirga	alexa211	8
HC_16S_198	A1	None	0	A	0 days A	0_None	0.00197677	Actinobacteria	Actinobacteria	Solirubrobacterales	Solirubrobacteraceae	Solirubrobacter	alexa223	8
HC_16S_198	A1	None	0	A	0 days A	0_None	0.00197677	Bacteroidetes	Sphingobacteriia	Sphingobacteriales	Chitinophagaceae	Flavisolibacter	alexa245	8
HC_16S_198	A1	None	0	A	0 days A	0_None	0.00197677	Proteobacteria	Alphaproteobacteria	Rhizobiales	Methylobacteriaceae	Microvirga	alexa296	8
HC_16S_198	A1	None	0	A	0 days A	0_None	0.00197677	Actinobacteria	Actinobacteria	Solirubrobacterales	Solirubrobacteraceae	Solirubrobacter	alexa313	8
HC_16S_198	A1	None	0	A	0 days A	0_None	0.00197677	Proteobacteria	Gammaproteobacteria	Xanthomonadales	Sinobacteraceae	Povalibacter	alexa364	8
HC_16S_198	A1	None	0	A	0 days A	0_None	0.00197677	Firmicutes	Clostridia	Clostridiales	Peptococcaceae_1	Desulfosporosinus	alexa365	8
HC_16S_198	A1	None	0	A	0 days A	0_None	0.00197677	Proteobacteria	Alphaproteobacteria	Caulobacterales	Caulobacteraceae	Caulobacter	alexa366	8
HC_16S_198	A1	None	0	A	0 days A	0_None	0.00197677	Proteobacteria	Alphaproteobacteria	Rhizobiales	Hyphomicrobiaceae	Aquabacter	alexa367	8
HC_16S_198	A1	None	0	A	0 days A	0_None	0.00197677	Actinobacteria	Actinobacteria	Actinomycetales	Nocardioidaceae	Marmoricola	alexa368	8
HC_16S_198	A1	None	0	A	0 days A	0_None	0.00172968	Actinobacteria	Actinobacteria	Actinomycetales	Geodermatophilaceae	Modestobacter	alexa42	7
HC_16S_198	A1	None	0	A	0 days A	0_None	0.00172968	Acidobacteria	Acidobacteria_Gp7			Gp7	alexa65	7
HC_16S_198	A1	None	0	A	0 days A	0_None	0.00172968	Bacteroidetes	Sphingobacteriia	Sphingobacteriales	Chitinophagaceae	Flavisolibacter	alexa87	7
HC_16S_198	A1	None	0	A	0 days A	0_None	0.00172968	Actinobacteria	Actinobacteria	Gaiellales	Gaiellaceae	Gaiella	alexa95	7
HC_16S_198	A1	None	0	A	0 days A	0_None	0.00172968	Actinobacteria	Actinobacteria	Solirubrobacterales	Solirubrobacteraceae	Solirubrobacter	alexa110	7
HC_16S_198	A1	None	0	A	0 days A	0_None	0.00172968	Proteobacteria	Alphaproteobacteria	Rhodospirillales	Acetobacteraceae	Paracraurococcus	alexa116	7
HC_16S_198	A1	None	0	A	0 days A	0_None	0.00172968	Actinobacteria	Actinobacteria	Actinomycetales	Mycobacteriaceae	Mycobacterium	alexa139	7
HC_16S_198	A1	None	0	A	0 days A	0_None	0.00172968	Planctomycetes	Planctomycetia	Planctomycetales	Planctomycetaceae	Pirellula	alexa142	7
HC_16S_198	A1	None	0	A	0 days A	0_None	0.00172968	Acidobacteria	Acidobacteria_Gp10			Gp10	alexa144	7
HC_16S_198	A1	None	0	A	0 days A	0_None	0.00172968	Actinobacteria	Actinobacteria	Actinomycetales	Kineosporiaceae	Kineosporia	alexa170	7
HC_16S_198	A1	None	0	A	0 days A	0_None	0.00172968	Proteobacteria	Betaproteobacteria	Burkholderiales	Comamonadaceae	Ramlibacter	alexa238	7
HC_16S_198	A1	None	0	A	0 days A	0_None	0.00172968	Proteobacteria	Alphaproteobacteria	Sphingomonadales	Sphingomonadaceae	Sphingomonas	alexa281	7
HC_16S_198	A1	None	0	A	0 days A	0_None	0.00172968	Actinobacteria	Actinobacteria	Gaiellales	Gaiellaceae	Gaiella	alexa324	7
HC_16S_198	A1	None	0	A	0 days A	0_None	0.00172968	Bacteroidetes	Sphingobacteriia	Sphingobacteriales	Chitinophagaceae	Flavisolibacter	alexa369	7
HC_16S_198	A1	None	0	A	0 days A	0_None	0.00172968	Bacteroidetes	Sphingobacteriia	Sphingobacteriales	Chitinophagaceae	Flavisolibacter	alexa370	7
HC_16S_198	A1	None	0	A	0 days A	0_None	0.00172968	Bacteroidetes	Sphingobacteriia	Sphingobacteriales	Chitinophagaceae	Segetibacter	alexa371	7
HC_16S_198	A1	None	0	A	0 days A	0_None	0.00172968	Bacteroidetes	Chlorobia	Chlorobiales	Chlorobiaceae	Prosthecochloris	alexa372	7
HC_16S_198	A1	None	0	A	0 days A	0_None	0.00172968	Bacteroidetes	Cytophagia	Cytophagales	Cytophagaceae	Adhaeribacter	alexa373	7
HC_16S_198	A1	None	0	A	0 days A	0_None	0.00172968	Bacteroidetes	Bacteroidia	Bacteroidales	Chitinophagaceae	Lacibacter	alexa374	7
HC_16S_198	A1	None	0	A	0 days A	0_None	0.00172968	Acidobacteria	Acidobacteria_Gp6			Gp6	alexa375	7
HC_16S_198	A1	None	0	A	0 days A	0_None	0.00172968	Acidobacteria	Acidobacteria_Gp1			Gp1	alexa376	7
HC_16S_198	A1	None	0	A	0 days A	0_None	0.00172968	Gemmatimonadetes	Gemmatimonadetes	Gemmatimonadales	Gemmatimonadaceae	Gemmatimonas	alexa377	7
HC_16S_198	A1	None	0	A	0 days A	0_None	0.00172968	Proteobacteria	Betaproteobacteria	Burkholderiales	Rhodocyclaceae	Tepidimonas	alexa378	7
HC_16S_198	A1	None	0	A	0 days A	0_None	0.00172968	Firmicutes	Clostridia	Clostridiales	Clostridiaceae_1	Clostridium_sensu_stricto	alexa379	7
HC_16S_198	A1	None	0	A	0 days A	0_None	0.00172968	Proteobacteria	Alphaproteobacteria	Caulobacterales	Caulobacteraceae	Phenylobacterium	alexa380	7
HC_16S_198	A1	None	0	A	0 days A	0_None	0.00172968	Actinobacteria	Actinobacteria	Actinomycetales	Micrococcaceae	Arthrobacter	alexa381	7
HC_16S_198	A1	None	0	A	0 days A	0_None	0.00172968	Actinobacteria	Actinobacteria	Actinomycetales	Cellulomonadaceae	Cellulomonas	alexa382	7
HC_16S_198	A1	None	0	A	0 days A	0_None	0.00172968	Actinobacteria	Actinobacteria	Actinomycetales	Microbacteriaceae	Leifsonia	alexa383	7
HC_16S_198	A1	None	0	A	0 days A	0_None	0.00172968	Actinobacteria	Actinobacteria	Actinomycetales	Pseudonocardiaceae	Pseudonocardia	alexa384	7
HC_16S_198	A1	None	0	A	0 days A	0_None	0.00148258	Actinobacteria	Actinobacteria	Actinomycetales	Geodermatophilaceae	Geodermatophilus	alexa112	6
HC_16S_198	A1	None	0	A	0 days A	0_None	0.00148258	Firmicutes	Bacilli	Bacillales	Alicyclobacillaceae	Tumebacillus	alexa126	6
HC_16S_198	A1	None	0	A	0 days A	0_None	0.00148258	Proteobacteria	Alphaproteobacteria	Rhizobiales	Methylobacteriaceae	Microvirga	alexa130	6
HC_16S_198	A1	None	0	A	0 days A	0_None	0.00148258	Actinobacteria	Actinobacteria	Solirubrobacterales	Solirubrobacteraceae	Solirubrobacter	alexa136	6
HC_16S_198	A1	None	0	A	0 days A	0_None	0.00148258	Proteobacteria	Betaproteobacteria	Burkholderiales	Oxalobacteraceae	Oxalicibacterium	alexa158	6
HC_16S_198	A1	None	0	A	0 days A	0_None	0.00148258	Actinobacteria	Actinobacteria	Actinomycetales	Thermomonosporaceae	Actinoallomurus	alexa166	6
HC_16S_198	A1	None	0	A	0 days A	0_None	0.00148258	Proteobacteria	Betaproteobacteria	Nitrosomonadales	Nitrosomonadaceae	Nitrosospira	alexa219	6
HC_16S_198	A1	None	0	A	0 days A	0_None	0.00148258	Actinobacteria	Actinobacteria	Actinomycetales	Nocardioidaceae	Nocardioides	alexa229	6
HC_16S_198	A1	None	0	A	0 days A	0_None	0.00148258	Proteobacteria	Betaproteobacteria	Burkholderiales	Comamonadaceae	Ramlibacter	alexa239	6
HC_16S_198	A1	None	0	A	0 days A	0_None	0.00148258	Proteobacteria	Gammaproteobacteria	Xanthomonadales	Xanthomonadaceae	Pseudofulvimonas	alexa253	6
HC_16S_198	A1	None	0	A	0 days A	0_None	0.00148258	Firmicutes	Bacilli	Bacillales	Bacillaceae_1	Effusibacillus	alexa273	6
HC_16S_198	A1	None	0	A	0 days A	0_None	0.00148258	Proteobacteria	Betaproteobacteria	Burkholderiales	Nitrosomonadaceae	Nitrosospira	alexa291	6
HC_16S_198	A1	None	0	A	0 days A	0_None	0.00148258	candidate_division_WPS-1	Phycisphaerae	Tepidisphaerales	Tepidisphaeraceae	WPS-1_genera_incertae_sedis	alexa308	6
HC_16S_198	A1	None	0	A	0 days A	0_None	0.00148258	Proteobacteria	Gammaproteobacteria	Xanthomonadales	Sinobacteraceae	Steroidobacter	alexa385	6
HC_16S_198	A1	None	0	A	0 days A	0_None	0.00148258	Proteobacteria	Gammaproteobacteria	Xanthomonadales	Sinobacteraceae	Steroidobacter	alexa386	6
HC_16S_198	A1	None	0	A	0 days A	0_None	0.00148258	Proteobacteria	Betaproteobacteria	Burkholderiales	Comamonadaceae	Ramlibacter	alexa387	6
HC_16S_198	A1	None	0	A	0 days A	0_None	0.00148258	Proteobacteria	Gammaproteobacteria	Xanthomonadales	Sinobacteraceae	Steroidobacter	alexa388	6
HC_16S_198	A1	None	0	A	0 days A	0_None	0.00148258	Bacteroidetes	Sphingobacteriia	Sphingobacteriales	Chitinophagaceae	Vibrionimonas	alexa389	6
HC_16S_198	A1	None	0	A	0 days A	0_None	0.00148258	Bacteroidetes	Sphingobacteriia	Sphingobacteriales	Chitinophagaceae	Segetibacter	alexa390	6
HC_16S_198	A1	None	0	A	0 days A	0_None	0.00148258	Bacteroidetes	Sphingobacteriia	Sphingobacteriales	Chitinophagaceae	Segetibacter	alexa391	6
HC_16S_198	A1	None	0	A	0 days A	0_None	0.00148258	Acidobacteria	Acidobacteria_Gp3			Gp3	alexa392	6
HC_16S_198	A1	None	0	A	0 days A	0_None	0.00148258	Gemmatimonadetes	Gemmatimonadetes	Gemmatimonadales	Gemmatimonadaceae	Gemmatimonas	alexa393	6
HC_16S_198	A1	None	0	A	0 days A	0_None	0.00148258	Firmicutes	Bacilli	Bacillales	Bacillaceae_1	Caldibacillus	alexa394	6
HC_16S_198	A1	None	0	A	0 days A	0_None	0.00148258	Firmicutes	Bacilli	Bacillales	Bacillaceae_1	Bacillus	alexa395	6
HC_16S_198	A1	None	0	A	0 days A	0_None	0.00148258	Proteobacteria	Alphaproteobacteria	Sphingomonadales	Sphingomonadaceae	Sphingomonas	alexa396	6
HC_16S_198	A1	None	0	A	0 days A	0_None	0.00148258	Proteobacteria	Betaproteobacteria	Burkholderiales	Rhodocyclaceae	Tepidimonas	alexa397	6
HC_16S_198	A1	None	0	A	0 days A	0_None	0.00148258	Proteobacteria	Betaproteobacteria	Burkholderiales	Rhodocyclaceae	Tepidimonas	alexa398	6
HC_16S_198	A1	None	0	A	0 days A	0_None	0.00148258	Proteobacteria	Alphaproteobacteria	Rhizobiales	Methylobacteriaceae	Microvirga	alexa399	6
HC_16S_198	A1	None	0	A	0 days A	0_None	0.00148258	Proteobacteria	Alphaproteobacteria	Rhizobiales	Methylobacteriaceae	Microvirga	alexa400	6
HC_16S_198	A1	None	0	A	0 days A	0_None	0.00148258	Proteobacteria	Alphaproteobacteria	Caulobacterales	Caulobacteraceae	Phenylobacterium	alexa401	6
HC_16S_198	A1	None	0	A	0 days A	0_None	0.00148258	Proteobacteria	Alphaproteobacteria	Rhizobiales	Hyphomicrobiaceae	Aquabacter	alexa402	6
HC_16S_198	A1	None	0	A	0 days A	0_None	0.00148258	Proteobacteria	Betaproteobacteria	Burkholderiales	Oxalobacteraceae	Noviherbaspirillum	alexa403	6
HC_16S_198	A1	None	0	A	0 days A	0_None	0.00148258	Proteobacteria	Betaproteobacteria	Burkholderiales	Burkholderiaceae	Burkholderia	alexa404	6
HC_16S_198	A1	None	0	A	0 days A	0_None	0.00148258	Proteobacteria	Betaproteobacteria	Burkholderiales	Oxalobacteraceae	Massilia	alexa405	6
HC_16S_198	A1	None	0	A	0 days A	0_None	0.00148258	Proteobacteria	Betaproteobacteria	Burkholderiales	Oxalobacteraceae	Massilia	alexa406	6
HC_16S_198	A1	None	0	A	0 days A	0_None	0.00148258	Actinobacteria	Actinobacteria	Actinomycetales	Microbacteriaceae	Naasia	alexa407	6
HC_16S_198	A1	None	0	A	0 days A	0_None	0.00148258	Actinobacteria	Actinobacteria	Actinomycetales	Streptomycetaceae	Streptomyces	alexa408	6
HC_16S_198	A1	None	0	A	0 days A	0_None	0.00148258	Actinobacteria	Actinobacteria	Actinomycetales	Micrococcaceae	Arthrobacter	alexa409	6
HC_16S_198	A1	None	0	A	0 days A	0_None	0.00148258	Actinobacteria	Actinobacteria	Actinomycetales	Bogoriellaceae	Georgenia	alexa410	6
HC_16S_198	A1	None	0	A	0 days A	0_None	0.00148258	Actinobacteria	Actinobacteria	Solirubrobacterales	Conexibacteraceae	Conexibacter	alexa411	6
HC_16S_198	A1	None	0	A	0 days A	0_None	0.00148258	Actinobacteria	Actinobacteria	Actinomycetales	Micromonosporaceae	Actinoplanes	alexa412	6
HC_16S_198	A1	None	0	A	0 days A	0_None	0.00148258	Actinobacteria	Actinobacteria	Actinomycetales	Geodermatophilaceae	Blastococcus	alexa413	6
HC_16S_198	A1	None	0	A	0 days A	0_None	0.00148258	Actinobacteria	Actinobacteria	Gaiellales	Gaiellaceae	Gaiella	alexa414	6
HC_16S_198	A1	None	0	A	0 days A	0_None	0.00148258	Proteobacteria	Deltaproteobacteria	Myxococcales	Myxococcaceae	Aggregicoccus	alexa415	6
HC_16S_198	A1	None	0	A	0 days A	0_None	0.00123548	Firmicutes	Bacilli	Bacillales	Paenibacillaceae_1	Paenibacillus	alexa23	5
HC_16S_198	A1	None	0	A	0 days A	0_None	0.00123548	Acidobacteria	Acidobacteria_Gp16	Clostridiales	Heliobacteriaceae	Gp16	alexa55	5
HC_16S_198	A1	None	0	A	0 days A	0_None	0.00123548	Actinobacteria	Actinobacteria	Solirubrobacterales	Solirubrobacteraceae	Solirubrobacter	alexa57	5
HC_16S_198	A1	None	0	A	0 days A	0_None	0.00123548	Proteobacteria	Alphaproteobacteria	Rhodospirillales	Acetobacteraceae	Belnapia	alexa98	5
HC_16S_198	A1	None	0	A	0 days A	0_None	0.00123548	Gemmatimonadetes	Gemmatimonadetes	Gemmatimonadales	Gemmatimonadaceae	Gemmatimonas	alexa99	5
HC_16S_198	A1	None	0	A	0 days A	0_None	0.00123548	Proteobacteria	Alphaproteobacteria	Rhodospirillales	Rhodospirillaceae	Skermanella	alexa102	5
HC_16S_198	A1	None	0	A	0 days A	0_None	0.00123548	Proteobacteria	Alphaproteobacteria	Rhizobiales	Methylobacteriaceae	Methylobacterium	alexa107	5
HC_16S_198	A1	None	0	A	0 days A	0_None	0.00123548	Proteobacteria	Deltaproteobacteria	Myxococcales	Cystobacteraceae	Anaeromyxobacter	alexa113	5
HC_16S_198	A1	None	0	A	0 days A	0_None	0.00123548	Acidobacteria	Acidobacteria_Gp6			Gp6	alexa120	5
HC_16S_198	A1	None	0	A	0 days A	0_None	0.00123548	Acidobacteria	Acidobacteria_Gp4			Gp4	alexa147	5
HC_16S_198	A1	None	0	A	0 days A	0_None	0.00123548	Proteobacteria	Alphaproteobacteria	Rhodospirillales	Rhodospirillaceae	Skermanella	alexa151	5
HC_16S_198	A1	None	0	A	0 days A	0_None	0.00123548	Firmicutes	Clostridia	Clostridiales	Clostridiaceae_1	Clostridium_sensu_stricto	alexa160	5
HC_16S_198	A1	None	0	A	0 days A	0_None	0.00123548	Proteobacteria	Alphaproteobacteria	Rhizobiales	Xanthobacteraceae	Nitrobacter	alexa216	5
HC_16S_198	A1	None	0	A	0 days A	0_None	0.00123548	Proteobacteria	Betaproteobacteria	Burkholderiales	Oxalobacteraceae	Noviherbaspirillum	alexa218	5
HC_16S_198	A1	None	0	A	0 days A	0_None	0.00123548	Proteobacteria	Deltaproteobacteria	Desulfuromonadales	Geobacteraceae	Geobacter	alexa233	5
HC_16S_198	A1	None	0	A	0 days A	0_None	0.00123548	Bacteroidetes	Sphingobacteriia	Sphingobacteriales	Chitinophagaceae	Segetibacter	alexa250	5
HC_16S_198	A1	None	0	A	0 days A	0_None	0.00123548	Planctomycetes	Planctomycetia	Planctomycetales	Planctomycetaceae	Blastopirellula	alexa257	5
HC_16S_198	A1	None	0	A	0 days A	0_None	0.00123548	Acidobacteria	Acidobacteria_Gp6			Gp6	alexa261	5
HC_16S_198	A1	None	0	A	0 days A	0_None	0.00123548	Firmicutes	Bacilli	Bacillales	Bacillaceae_1	Bacillus	alexa270	5
HC_16S_198	A1	None	0	A	0 days A	0_None	0.00123548	Gemmatimonadetes	Gemmatimonadetes	Gemmatimonadales	Gemmatimonadaceae	Gemmatimonas	alexa272	5
HC_16S_198	A1	None	0	A	0 days A	0_None	0.00123548	Proteobacteria	Betaproteobacteria	Burkholderiales	Burkholderiales_incertae_sedis	Tepidimonas	alexa292	5
HC_16S_198	A1	None	0	A	0 days A	0_None	0.00123548	Actinobacteria	Actinobacteria	Actinomycetales	Mycobacteriaceae	Mycobacterium	alexa322	5
HC_16S_198	A1	None	0	A	0 days A	0_None	0.00123548	Actinobacteria	Actinobacteria	Gaiellales	Gaiellaceae	Gaiella	alexa325	5
HC_16S_198	A1	None	0	A	0 days A	0_None	0.00123548	Firmicutes	Negativicutes	Selenomonadales	Veillonellaceae	Psychrosinus	alexa416	5
HC_16S_198	A1	None	0	A	0 days A	0_None	0.00123548	Firmicutes	Negativicutes	Selenomonadales	Veillonellaceae	Psychrosinus	alexa417	5
HC_16S_198	A1	None	0	A	0 days A	0_None	0.00123548	Proteobacteria	Betaproteobacteria	Burkholderiales	Burkholderiales_incertae_sedis	Piscinibacter	alexa418	5
HC_16S_198	A1	None	0	A	0 days A	0_None	0.00123548	Proteobacteria	Betaproteobacteria	Burkholderiales	Comamonadaceae	Ramlibacter	alexa419	5
HC_16S_198	A1	None	0	A	0 days A	0_None	0.00123548	Proteobacteria	Betaproteobacteria	Burkholderiales	Comamonadaceae	Xenophilus	alexa420	5
HC_16S_198	A1	None	0	A	0 days A	0_None	0.00123548	Bacteroidetes	Sphingobacteriia	Sphingobacteriales	Chitinophagaceae	Vibrionimonas	alexa421	5
HC_16S_198	A1	None	0	A	0 days A	0_None	0.00123548	Bacteroidetes	Sphingobacteriia	Sphingobacteriales	Chitinophagaceae	Flavisolibacter	alexa422	5
HC_16S_198	A1	None	0	A	0 days A	0_None	0.00123548	Bacteroidetes	Sphingobacteriia	Sphingobacteriales	Chitinophagaceae	Parasegetibacter	alexa423	5
HC_16S_198	A1	None	0	A	0 days A	0_None	0.00123548	Bacteroidetes	Sphingobacteriia	Sphingobacteriales	Chitinophagaceae	Flavitalea	alexa424	5
HC_16S_198	A1	None	0	A	0 days A	0_None	0.00123548	Bacteroidetes	Cytophagia	Cytophagales		Ohtaekwangia	alexa425	5
HC_16S_198	A1	None	0	A	0 days A	0_None	0.00123548	Bacteroidetes	Cytophagia	Cytophagales		Ohtaekwangia	alexa426	5
HC_16S_198	A1	None	0	A	0 days A	0_None	0.00123548	Cyanobacteria_Chloroplast	Chloroplast		Chloroplast	Chlorophyta	alexa427	5
HC_16S_198	A1	None	0	A	0 days A	0_None	0.00123548	Acidobacteria	Acidobacteria_Gp6			Gp6	alexa428	5
HC_16S_198	A1	None	0	A	0 days A	0_None	0.00123548	Acidobacteria	Acidobacteria_Gp3			Gp3	alexa429	5
HC_16S_198	A1	None	0	A	0 days A	0_None	0.00123548	Firmicutes	Bacilli	Bacillales	Bacillaceae_1	Bacillus	alexa430	5
HC_16S_198	A1	None	0	A	0 days A	0_None	0.00123548	Proteobacteria	Alphaproteobacteria	Bacillales	Syntrophobacteraceae	Desulfosoma	alexa431	5
HC_16S_198	A1	None	0	A	0 days A	0_None	0.00123548	Proteobacteria	Alphaproteobacteria	Sphingomonadales	Sphingomonadaceae	Sphingomonas	alexa432	5
HC_16S_198	A1	None	0	A	0 days A	0_None	0.00123548	Proteobacteria	Alphaproteobacteria	Rhizobiales	Bradyrhizobiaceae	Bradyrhizobium	alexa433	5
HC_16S_198	A1	None	0	A	0 days A	0_None	0.00123548	Proteobacteria	Alphaproteobacteria	Rhizobiales	Methylobacteriaceae	Microvirga	alexa434	5
HC_16S_198	A1	None	0	A	0 days A	0_None	0.00123548	Proteobacteria	Alphaproteobacteria	Rhizobiales	Methylobacteriaceae	Microvirga	alexa435	5
HC_16S_198	A1	None	0	A	0 days A	0_None	0.00123548	Proteobacteria	Alphaproteobacteria	Rhizobiales	Methylobacteriaceae	Microvirga	alexa436	5
HC_16S_198	A1	None	0	A	0 days A	0_None	0.00123548	Proteobacteria	Alphaproteobacteria	Rhizobiales	Methylobacteriaceae	Chelatococcus	alexa437	5
HC_16S_198	A1	None	0	A	0 days A	0_None	0.00123548	Firmicutes	Clostridia	Clostridiales	Clostridiaceae_1	Clostridium_sensu_stricto	alexa438	5
HC_16S_198	A1	None	0	A	0 days A	0_None	0.00123548	Proteobacteria	Betaproteobacteria	Burkholderiales	Burkholderiaceae	Burkholderia	alexa439	5
HC_16S_198	A1	None	0	A	0 days A	0_None	0.00123548	Proteobacteria	Betaproteobacteria	Burkholderiales	Oxalobacteraceae	Massilia	alexa440	5
HC_16S_198	A1	None	0	A	0 days A	0_None	0.00123548	Proteobacteria	Betaproteobacteria	Burkholderiales	Oxalobacteraceae	Duganella	alexa441	5
HC_16S_198	A1	None	0	A	0 days A	0_None	0.00123548	Proteobacteria	Betaproteobacteria	Burkholderiales	Oxalobacteraceae	Duganella	alexa442	5
HC_16S_198	A1	None	0	A	0 days A	0_None	0.00123548	Acidobacteria	Acidobacteria_Gp16	Thermoanaerobacterales	Thermoanaerobacteraceae	Gp16	alexa443	5
HC_16S_198	A1	None	0	A	0 days A	0_None	0.00123548	Acidobacteria	Acidobacteria_Gp16	Bacillales	Thermolithobacteraceae	Gp16	alexa444	5
HC_16S_198	A1	None	0	A	0 days A	0_None	0.00123548	Actinobacteria	Actinobacteria	Solirubrobacterales	Solirubrobacteraceae	Solirubrobacter	alexa445	5
HC_16S_198	A1	None	0	A	0 days A	0_None	0.00123548	Actinobacteria	Actinobacteria	Solirubrobacterales	Solirubrobacteraceae	Solirubrobacter	alexa446	5
HC_16S_198	A1	None	0	A	0 days A	0_None	0.00123548	Actinobacteria	Actinobacteria	Solirubrobacterales	Solirubrobacteraceae	Solirubrobacter	alexa447	5
HC_16S_198	A1	None	0	A	0 days A	0_None	0.00123548	Actinobacteria	Actinobacteria	Solirubrobacterales	Conexibacteraceae	Conexibacter	alexa448	5
HC_16S_198	A1	None	0	A	0 days A	0_None	0.00123548	Actinobacteria	Actinobacteria	Solirubrobacterales	Conexibacteraceae	Conexibacter	alexa449	5
HC_16S_198	A1	None	0	A	0 days A	0_None	0.00123548	Actinobacteria	Actinobacteria	Actinomycetales	Nocardioidaceae	Nocardioides	alexa450	5
HC_16S_198	A1	None	0	A	0 days A	0_None	0.00123548	Actinobacteria	Actinobacteria	Actinomycetales	Geodermatophilaceae	Blastococcus	alexa451	5
HC_16S_198	A1	None	0	A	0 days A	0_None	0.00123548	Actinobacteria	Actinobacteria	Gaiellales	Gaiellaceae	Gaiella	alexa452	5
HC_16S_198	A1	None	0	A	0 days A	0_None	0.00123548	Proteobacteria	Deltaproteobacteria	Myxococcales	Cystobacteraceae	Anaeromyxobacter	alexa453	5
HC_16S_198	A1	None	0	A	0 days A	0_None	0.00123548	Verrucomicrobia	Opitutae	Opitutales	Opitutaceae	Opitutus	alexa454	5
HC_16S_198	A1	None	0	A	0 days A	0_None	0.00123548	Proteobacteria	Deltaproteobacteria	Myxococcales	Myxococcaceae	Aggregicoccus	alexa455	5
HC_16S_198	A1	None	0	A	0 days A	0_None	0.00123548	Proteobacteria	Deltaproteobacteria	Desulfuromonadales	Geobacteraceae	Geobacter	alexa456	5
HC_16S_198	A1	None	0	A	0 days A	0_None	0.000988386	Proteobacteria	Gammaproteobacteria	Xanthomonadales	Sinobacteraceae	Steroidobacter	alexa82	4
HC_16S_198	A1	None	0	A	0 days A	0_None	0.000988386	Firmicutes	Bacilli	Bacillales	Paenibacillaceae_1	Paenibacillus	alexa89	4
HC_16S_198	A1	None	0	A	0 days A	0_None	0.000988386	Acidobacteria	Acidobacteria_Gp6			Gp6	alexa91	4
HC_16S_198	A1	None	0	A	0 days A	0_None	0.000988386	Gemmatimonadetes	Gemmatimonadetes	Gemmatimonadales	Gemmatimonadaceae	Gemmatimonas	alexa100	4
HC_16S_198	A1	None	0	A	0 days A	0_None	0.000988386	Proteobacteria	Alphaproteobacteria	Rhizobiales	Hyphomicrobiaceae	Rhodoplanes	alexa108	4
HC_16S_198	A1	None	0	A	0 days A	0_None	0.000988386	Actinobacteria	Actinobacteria	Actinomycetales	Geodermatophilaceae	Geodermatophilus	alexa111	4
HC_16S_198	A1	None	0	A	0 days A	0_None	0.000988386	Bacteroidetes	Sphingobacteriia	Sphingobacteriales	Chitinophagaceae	Flavisolibacter	alexa117	4
HC_16S_198	A1	None	0	A	0 days A	0_None	0.000988386	Acidobacteria	Acidobacteria_Gp6			Gp6	alexa122	4
HC_16S_198	A1	None	0	A	0 days A	0_None	0.000988386	Verrucomicrobia	Spartobacteria			Spartobacteria_genera_incertae_sedis	alexa131	4
HC_16S_198	A1	None	0	A	0 days A	0_None	0.000988386	Actinobacteria	Actinobacteria	Actinomycetales	Mycobacteriaceae	Mycobacterium	alexa140	4
HC_16S_198	A1	None	0	A	0 days A	0_None	0.000988386	Proteobacteria	Alphaproteobacteria	Rhodospirillales	Rhodospirillaceae	Skermanella	alexa150	4
HC_16S_198	A1	None	0	A	0 days A	0_None	0.000988386	Proteobacteria	Alphaproteobacteria	Rhizobiales	Rhizobiaceae	Shinella	alexa155	4
HC_16S_198	A1	None	0	A	0 days A	0_None	0.000988386	Proteobacteria	Alphaproteobacteria	Rhizobiales	Hyphomicrobiaceae	Aquabacter	alexa157	4
HC_16S_198	A1	None	0	A	0 days A	0_None	0.000988386	Actinobacteria	Actinobacteria	Solirubrobacterales	Solirubrobacteraceae	Solirubrobacter	alexa165	4
HC_16S_198	A1	None	0	A	0 days A	0_None	0.000988386	Proteobacteria	Deltaproteobacteria	Myxococcales	Polyangiaceae	Chondromyces	alexa172	4
HC_16S_198	A1	None	0	A	0 days A	0_None	0.000988386	Acidobacteria	Acidobacteria_Gp6			Gp6	alexa187	4
HC_16S_198	A1	None	0	A	0 days A	0_None	0.000988386	Proteobacteria	Alphaproteobacteria	Rhodospirillales	Rhodospirillaceae	Skermanella	alexa202	4
HC_16S_198	A1	None	0	A	0 days A	0_None	0.000988386	Proteobacteria	Alphaproteobacteria	Sphingomonadales	Sphingomonadaceae	Sphingomonas	alexa203	4
HC_16S_198	A1	None	0	A	0 days A	0_None	0.000988386	Proteobacteria	Alphaproteobacteria	Rhizobiales	Phyllobacteriaceae	Mesorhizobium	alexa214	4
HC_16S_198	A1	None	0	A	0 days A	0_None	0.000988386	Firmicutes	Clostridia	Clostridiales	Ruminococcaceae	Clostridium_III	alexa215	4
HC_16S_198	A1	None	0	A	0 days A	0_None	0.000988386	Proteobacteria	Alphaproteobacteria	Rhizobiales	Hyphomicrobiaceae	Rhodoplanes	alexa217	4
HC_16S_198	A1	None	0	A	0 days A	0_None	0.000988386	Actinobacteria	Actinobacteria	Solirubrobacterales	Solirubrobacteraceae	Solirubrobacter	alexa222	4
HC_16S_198	A1	None	0	A	0 days A	0_None	0.000988386	Actinobacteria	Actinobacteria	Actinomycetales	Pseudonocardiaceae	Pseudonocardia	alexa225	4
HC_16S_198	A1	None	0	A	0 days A	0_None	0.000988386	Actinobacteria	Actinobacteria	Actinomycetales	Geodermatophilaceae	Geodermatophilus	alexa226	4
HC_16S_198	A1	None	0	A	0 days A	0_None	0.000988386	Actinobacteria	Actinobacteria	Actinomycetales	Nocardioidaceae	Nocardioides	alexa227	4
HC_16S_198	A1	None	0	A	0 days A	0_None	0.000988386	Bacteroidetes	Sphingobacteriia	Sphingobacteriales	Chitinophagaceae	Flavisolibacter	alexa247	4
HC_16S_198	A1	None	0	A	0 days A	0_None	0.000988386	Acidobacteria	Acidobacteria_Gp6			Gp6	alexa260	4
HC_16S_198	A1	None	0	A	0 days A	0_None	0.000988386	Acidobacteria	Acidobacteria_Gp6			Gp6	alexa262	4
HC_16S_198	A1	None	0	A	0 days A	0_None	0.000988386	Acidobacteria	Acidobacteria_Gp3			Gp3	alexa264	4
HC_16S_198	A1	None	0	A	0 days A	0_None	0.000988386	Proteobacteria	Alphaproteobacteria	Rhodospirillales	Rhodospirillaceae	Skermanella	alexa278	4
HC_16S_198	A1	None	0	A	0 days A	0_None	0.000988386	Proteobacteria	Alphaproteobacteria	Rhodospirillales	Rhodospirillaceae	Skermanella	alexa279	4
HC_16S_198	A1	None	0	A	0 days A	0_None	0.000988386	Proteobacteria	Alphaproteobacteria	Rhodospirillales	Rhodospirillaceae	Skermanella	alexa280	4
HC_16S_198	A1	None	0	A	0 days A	0_None	0.000988386	Proteobacteria	Betaproteobacteria	Rhodocyclales	Rhodocyclaceae	Propionivibrio	alexa289	4
HC_16S_198	A1	None	0	A	0 days A	0_None	0.000988386	Proteobacteria	Betaproteobacteria	Burkholderiales	Burkholderiales_incertae_sedis	Tepidimonas	alexa293	4
HC_16S_198	A1	None	0	A	0 days A	0_None	0.000988386	Proteobacteria	Alphaproteobacteria	Rhizobiales	Hyphomicrobiaceae	Blastochloris	alexa302	4
HC_16S_198	A1	None	0	A	0 days A	0_None	0.000988386	Actinobacteria	Actinobacteria	Actinomycetales		Motilibacter	alexa316	4
HC_16S_198	A1	None	0	A	0 days A	0_None	0.000988386	Bacteroidetes	Bacteroidia	Bacteroidales	Prolixibacteraceae	Mangrovibacterium	alexa457	4
HC_16S_198	A1	None	0	A	0 days A	0_None	0.000988386	Proteobacteria	Gammaproteobacteria	Xanthomonadales	Sinobacteraceae	Steroidobacter	alexa458	4
HC_16S_198	A1	None	0	A	0 days A	0_None	0.000988386	Firmicutes	Clostridia	Clostridiales	Gracilibacteraceae	Gracilibacter	alexa459	4
HC_16S_198	A1	None	0	A	0 days A	0_None	0.000988386	Firmicutes	Negativicutes	Selenomonadales	Veillonellaceae	Sporomusa	alexa460	4
HC_16S_198	A1	None	0	A	0 days A	0_None	0.000988386	Firmicutes	Negativicutes	Selenomonadales	Veillonellaceae	Pelosinus	alexa461	4
HC_16S_198	A1	None	0	A	0 days A	0_None	0.000988386	Proteobacteria	Betaproteobacteria	Burkholderiales	Burkholderiales_incertae_sedis	Piscinibacter	alexa462	4
HC_16S_198	A1	None	0	A	0 days A	0_None	0.000988386	Proteobacteria	Betaproteobacteria	Burkholderiales	Comamonadaceae	Variovorax	alexa463	4
HC_16S_198	A1	None	0	A	0 days A	0_None	0.000988386	Proteobacteria	Betaproteobacteria	Burkholderiales	Comamonadaceae	Acidovorax	alexa464	4
HC_16S_198	A1	None	0	A	0 days A	0_None	0.000988386	Proteobacteria	Betaproteobacteria	Burkholderiales	Comamonadaceae	Ramlibacter	alexa465	4
HC_16S_198	A1	None	0	A	0 days A	0_None	0.000988386	Bacteroidetes	Sphingobacteriia	Sphingobacteriales	Chitinophagaceae	Flavisolibacter	alexa466	4
HC_16S_198	A1	None	0	A	0 days A	0_None	0.000988386	Bacteroidetes	Sphingobacteriia	Sphingobacteriales	Chitinophagaceae	Flavisolibacter	alexa467	4
HC_16S_198	A1	None	0	A	0 days A	0_None	0.000988386	Bacteroidetes	Sphingobacteriia	Sphingobacteriales	Chitinophagaceae	Flavihumibacter	alexa468	4
HC_16S_198	A1	None	0	A	0 days A	0_None	0.000988386	Bacteroidetes	Sphingobacteriia	Sphingobacteriales	Chitinophagaceae	Flavisolibacter	alexa469	4
HC_16S_198	A1	None	0	A	0 days A	0_None	0.000988386	Bacteroidetes	Sphingobacteriia	Sphingobacteriales	Chitinophagaceae	Flavihumibacter	alexa470	4
HC_16S_198	A1	None	0	A	0 days A	0_None	0.000988386	Bacteroidetes	Sphingobacteriia	Sphingobacteriales	Chitinophagaceae	Flavihumibacter	alexa471	4
HC_16S_198	A1	None	0	A	0 days A	0_None	0.000988386	Bacteroidetes	Sphingobacteriia	Sphingobacteriales	Chitinophagaceae	Parasegetibacter	alexa472	4
HC_16S_198	A1	None	0	A	0 days A	0_None	0.000988386	Bacteroidetes	Cytophagia	Cytophagales	Chitinophagaceae	Terrimonas	alexa473	4
HC_16S_198	A1	None	0	A	0 days A	0_None	0.000988386	Planctomycetes	Planctomycetia	Planctomycetales	Planctomycetaceae	Zavarzinella	alexa474	4
HC_16S_198	A1	None	0	A	0 days A	0_None	0.000988386	Planctomycetes	Planctomycetia	Planctomycetales	Planctomycetaceae	Pirellula	alexa475	4
HC_16S_198	A1	None	0	A	0 days A	0_None	0.000988386	Planctomycetes	Planctomycetia	Planctomycetales	Planctomycetaceae	Blastopirellula	alexa476	4
HC_16S_198	A1	None	0	A	0 days A	0_None	0.000988386	Planctomycetes	Planctomycetia	Planctomycetales	Planctomycetaceae	Singulisphaera	alexa477	4
HC_16S_198	A1	None	0	A	0 days A	0_None	0.000988386	Acidobacteria	Acidobacteria_Gp6			Gp6	alexa478	4
HC_16S_198	A1	None	0	A	0 days A	0_None	0.000988386	Acidobacteria	Acidobacteria_Gp6			Gp6	alexa479	4
HC_16S_198	A1	None	0	A	0 days A	0_None	0.000988386	Acidobacteria	Acidobacteria_Gp6			Gp6	alexa480	4
HC_16S_198	A1	None	0	A	0 days A	0_None	0.000988386	Acidobacteria	Acidobacteria_Gp3			Gp3	alexa481	4
HC_16S_198	A1	None	0	A	0 days A	0_None	0.000988386	Firmicutes	Bacilli	Bacillales	Bacillaceae_1	Bacillus	alexa482	4
HC_16S_198	A1	None	0	A	0 days A	0_None	0.000988386	Gemmatimonadetes	Gemmatimonadetes	Gemmatimonadales	Gemmatimonadaceae	Gemmatimonas	alexa483	4
HC_16S_198	A1	None	0	A	0 days A	0_None	0.000988386	Gemmatimonadetes	Gemmatimonadetes	Gemmatimonadales	Gemmatimonadaceae	Gemmatimonas	alexa484	4
HC_16S_198	A1	None	0	A	0 days A	0_None	0.000988386	Gemmatimonadetes	Gemmatimonadetes	Gemmatimonadales	Gemmatimonadaceae	Gemmatimonas	alexa485	4
HC_16S_198	A1	None	0	A	0 days A	0_None	0.000988386	Proteobacteria	Gemmatimonadetes	Gemmatimonadales	Gemmatimonadaceae	Gemmatimonas	alexa486	4
HC_16S_198	A1	None	0	A	0 days A	0_None	0.000988386	Acidobacteria	Acidobacteria_Gp4			Gp4	alexa487	4
HC_16S_198	A1	None	0	A	0 days A	0_None	0.000988386	Firmicutes	Bacilli	Bacillales	Bacillaceae_1	Bacillus	alexa488	4
HC_16S_198	A1	None	0	A	0 days A	0_None	0.000988386	Thaumarchaeota		Nitrososphaerales	Nitrososphaeraceae	Nitrososphaera	alexa489	4
HC_16S_198	A1	None	0	A	0 days A	0_None	0.000988386	Bacteroidetes	Flavobacteriia	Flavobacteriales	Flavobacteriaceae	Flavobacterium	alexa490	4
HC_16S_198	A1	None	0	A	0 days A	0_None	0.000988386	Bacteroidetes	Sphingobacteriia	Sphingobacteriales	Chitinophagaceae	Chitinophaga	alexa491	4
HC_16S_198	A1	None	0	A	0 days A	0_None	0.000988386	Proteobacteria	Alphaproteobacteria	Rhodospirillales	Rhodospirillaceae	Skermanella	alexa492	4
HC_16S_198	A1	None	0	A	0 days A	0_None	0.000988386	Proteobacteria	Alphaproteobacteria	Rhodospirillales	Rhodospirillaceae	Skermanella	alexa493	4
HC_16S_198	A1	None	0	A	0 days A	0_None	0.000988386	Proteobacteria	Alphaproteobacteria	Sphingomonadales	Sphingomonadaceae	Sphingomonas	alexa494	4
HC_16S_198	A1	None	0	A	0 days A	0_None	0.000988386	Proteobacteria	Alphaproteobacteria	Sphingomonadales	Sphingomonadaceae	Sphingomonas	alexa495	4
HC_16S_198	A1	None	0	A	0 days A	0_None	0.000988386	Proteobacteria	Alphaproteobacteria	Sphingomonadales	Sphingomonadaceae	Sphingomonas	alexa496	4
HC_16S_198	A1	None	0	A	0 days A	0_None	0.000988386	Proteobacteria	Betaproteobacteria	Neisseriales	Neisseriaceae	Nitrosospira	alexa497	4
HC_16S_198	A1	None	0	A	0 days A	0_None	0.000988386	Proteobacteria	Betaproteobacteria	Burkholderiales	Rhodocyclaceae	Limnobacter	alexa498	4
HC_16S_198	A1	None	0	A	0 days A	0_None	0.000988386	Proteobacteria	Betaproteobacteria	Burkholderiales	Rhodocyclaceae	Limnobacter	alexa499	4
HC_16S_198	A1	None	0	A	0 days A	0_None	0.000988386	Proteobacteria	Betaproteobacteria	Burkholderiales	Rhodocyclaceae	Thauera	alexa500	4
HC_16S_198	A1	None	0	A	0 days A	0_None	0.000988386	Chloroflexi	Chloroflexia	Chloroflexales	Chloroflexaceae	Roseiflexus	alexa501	4
HC_16S_198	A1	None	0	A	0 days A	0_None	0.000988386	Firmicutes	Clostridia	Clostridiales	Clostridiaceae_1	Clostridium_sensu_stricto	alexa502	4
HC_16S_198	A1	None	0	A	0 days A	0_None	0.000988386	Proteobacteria	Alphaproteobacteria	Rhizobiales	Bradyrhizobiaceae	Rhodopseudomonas	alexa503	4
HC_16S_198	A1	None	0	A	0 days A	0_None	0.000988386	Proteobacteria	Alphaproteobacteria	Rhizobiales	Bradyrhizobiaceae	Tardiphaga	alexa504	4
HC_16S_198	A1	None	0	A	0 days A	0_None	0.000988386	Proteobacteria	Alphaproteobacteria	Rhizobiales	Methylobacteriaceae	Microvirga	alexa505	4
HC_16S_198	A1	None	0	A	0 days A	0_None	0.000988386	Proteobacteria	Alphaproteobacteria	Rhizobiales	Methylobacteriaceae	Methylobacterium	alexa506	4
HC_16S_198	A1	None	0	A	0 days A	0_None	0.000988386	Proteobacteria	Alphaproteobacteria	Rhodobacterales	Rhodobacteraceae	Rubellimicrobium	alexa507	4
HC_16S_198	A1	None	0	A	0 days A	0_None	0.000988386	Proteobacteria	Alphaproteobacteria	Caulobacterales	Caulobacteraceae	Phenylobacterium	alexa508	4
HC_16S_198	A1	None	0	A	0 days A	0_None	0.000988386	Verrucomicrobia	Spartobacteria			Spartobacteria_genera_incertae_sedis	alexa509	4
HC_16S_198	A1	None	0	A	0 days A	0_None	0.000988386	Proteobacteria	Betaproteobacteria	Burkholderiales	Oxalobacteraceae	Oxalicibacterium	alexa510	4
HC_16S_198	A1	None	0	A	0 days A	0_None	0.000988386	Proteobacteria	Betaproteobacteria	Rhodocyclales	Rhodocyclaceae	Methyloversatilis	alexa511	4
HC_16S_198	A1	None	0	A	0 days A	0_None	0.000988386	Actinobacteria	Actinobacteria	Actinomycetales	Intrasporangiaceae	Terrabacter	alexa512	4
HC_16S_198	A1	None	0	A	0 days A	0_None	0.000988386	Actinobacteria	Actinobacteria	Solirubrobacterales	Solirubrobacteraceae	Solirubrobacter	alexa513	4
HC_16S_198	A1	None	0	A	0 days A	0_None	0.000988386	Actinobacteria	Actinobacteria	Acidimicrobiales	Acidimicrobineae_incertae_sedis	Aciditerrimonas	alexa514	4
HC_16S_198	A1	None	0	A	0 days A	0_None	0.000988386	Actinobacteria	Actinobacteria	Acidimicrobiales	Iamiaceae	Aquihabitans	alexa515	4
HC_16S_198	A1	None	0	A	0 days A	0_None	0.000988386	Actinobacteria	Actinobacteria	Solirubrobacterales	Solirubrobacteraceae	Solirubrobacter	alexa516	4
HC_16S_198	A1	None	0	A	0 days A	0_None	0.000988386	Actinobacteria	Actinobacteria	Solirubrobacterales	Solirubrobacteraceae	Solirubrobacter	alexa517	4
HC_16S_198	A1	None	0	A	0 days A	0_None	0.000988386	Actinobacteria	Actinobacteria	Solirubrobacterales	Solirubrobacteraceae	Solirubrobacter	alexa518	4
HC_16S_198	A1	None	0	A	0 days A	0_None	0.000988386	Actinobacteria	Actinobacteria	Solirubrobacterales	Solirubrobacteraceae	Solirubrobacter	alexa519	4
HC_16S_198	A1	None	0	A	0 days A	0_None	0.000988386	Actinobacteria	Actinobacteria	Solirubrobacterales	Solirubrobacteraceae	Solirubrobacter	alexa520	4
HC_16S_198	A1	None	0	A	0 days A	0_None	0.000988386	Actinobacteria	Actinobacteria	Actinomycetales	Thermomonosporaceae	Actinoallomurus	alexa521	4
HC_16S_198	A1	None	0	A	0 days A	0_None	0.000988386	Actinobacteria	Actinobacteria	Actinomycetales	Micromonosporaceae	Couchioplanes	alexa522	4
HC_16S_198	A1	None	0	A	0 days A	0_None	0.000988386	Actinobacteria	Actinobacteria	Actinomycetales	Micromonosporaceae	Actinoplanes	alexa523	4
HC_16S_198	A1	None	0	A	0 days A	0_None	0.000988386	Actinobacteria	Actinobacteria	Actinomycetales	Micromonosporaceae	Asanoa	alexa524	4
HC_16S_198	A1	None	0	A	0 days A	0_None	0.000988386	Actinobacteria	Actinobacteria	Actinomycetales	Micromonosporaceae	Actinoplanes	alexa525	4
HC_16S_198	A1	None	0	A	0 days A	0_None	0.000988386	Actinobacteria	Actinobacteria	Actinomycetales	Micromonosporaceae	Actinoplanes	alexa526	4
HC_16S_198	A1	None	0	A	0 days A	0_None	0.000988386	Actinobacteria	Actinobacteria	Actinomycetales	Nocardioidaceae	Nocardioides	alexa527	4
HC_16S_198	A1	None	0	A	0 days A	0_None	0.000988386	Actinobacteria	Actinobacteria	Actinomycetales	Nocardioidaceae	Nocardioides	alexa528	4
HC_16S_198	A1	None	0	A	0 days A	0_None	0.000988386	Actinobacteria	Actinobacteria	Actinomycetales	Geodermatophilaceae	Geodermatophilus	alexa529	4
HC_16S_198	A1	None	0	A	0 days A	0_None	0.000988386	Actinobacteria	Actinobacteria	Gaiellales	Gaiellaceae	Gaiella	alexa530	4
HC_16S_198	A1	None	0	A	0 days A	0_None	0.000988386	Actinobacteria	Actinobacteria	Gaiellales	Gaiellaceae	Gaiella	alexa531	4
HC_16S_198	A1	None	0	A	0 days A	0_None	0.000988386	Actinobacteria	Actinobacteria	Gaiellales	Gaiellaceae	Gaiella	alexa532	4
HC_16S_198	A1	None	0	A	0 days A	0_None	0.000988386	Actinobacteria	Actinobacteria	Gaiellales	Gaiellaceae	Gaiella	alexa533	4
HC_16S_198	A1	None	0	A	0 days A	0_None	0.000988386	Actinobacteria	Actinobacteria	Gaiellales	Gaiellaceae	Gaiella	alexa534	4
HC_16S_198	A1	None	0	A	0 days A	0_None	0.000988386	Actinobacteria	Actinobacteria	Gaiellales	Gaiellaceae	Gaiella	alexa535	4
HC_16S_198	A1	None	0	A	0 days A	0_None	0.000988386	Actinobacteria	Actinobacteria	Gaiellales	Gaiellaceae	Gaiella	alexa536	4
HC_16S_198	A1	None	0	A	0 days A	0_None	0.000988386	Proteobacteria	Deltaproteobacteria	Myxococcales	Labilitrichaceae	Labilithrix	alexa537	4
HC_16S_198	A1	None	0	A	0 days A	0_None	0.000988386	Armatimonadetes	Clostridia	Clostridiales	Dictyoglomaceae	Armatimonadetes_gp4	alexa538	4
HC_16S_198	A1	None	0	A	0 days A	0_None	0.000988386	Actinobacteria	Actinobacteria	Actinomycetales	Thermomonosporaceae	Actinocorallia	alexa539	4
HC_16S_198	A1	None	0	A	0 days A	0_None	0.000988386	Proteobacteria	Deltaproteobacteria	Desulfuromonadales	Geobacteraceae	Geobacter	alexa540	4
HC_16S_198	A1	None	0	A	0 days A	0_None	0.000988386	Proteobacteria	Deltaproteobacteria	Myxococcales	Desulfobacteraceae	Sandaracinus	alexa541	4
HC_16S_198	A1	None	0	A	0 days A	0_None	0.000988386	Verrucomicrobia	Opitutae	Opitutales	Opitutaceae	Opitutus	alexa542	4
HC_16S_198	A2	None	0	D	0 days B	0_None	0.022018	Proteobacteria	Alphaproteobacteria	Rhizobiales	Methylobacteriaceae	Microvirga	alexa3	103
HC_16S_198	A2	None	0	D	0 days B	0_None	0.0211629	Actinobacteria	Actinobacteria	Actinomycetales	Micrococcaceae	Arthrobacter	alexa4	99
HC_16S_198	A2	None	0	D	0 days B	0_None	0.0207354	Proteobacteria	Alphaproteobacteria	Rhizobiales	Bradyrhizobiaceae	Nitrobacter	alexa2	97
HC_16S_198	A2	None	0	D	0 days B	0_None	0.0181702	Firmicutes	Bacilli	Bacillales	Bacillaceae_1	Bacillus	alexa5	85
HC_16S_198	A2	None	0	D	0 days B	0_None	0.0151774	Proteobacteria	Betaproteobacteria	Burkholderiales	Oxalobacteraceae	Oxalicibacterium	alexa1	71
HC_16S_198	A2	None	0	D	0 days B	0_None	0.0138948	Proteobacteria	Betaproteobacteria	Burkholderiales	Oxalobacteraceae	Oxalicibacterium	alexa38	65
HC_16S_198	A2	None	0	D	0 days B	0_None	0.012826	Firmicutes	Bacilli	Bacillales	Bacillaceae_1	Bacillus	alexa335	60
HC_16S_198	A2	None	0	D	0 days B	0_None	0.0121847	Firmicutes	Bacilli	Bacillales	Bacillaceae_1	Bacillus	alexa8	57
HC_16S_198	A2	None	0	D	0 days B	0_None	0.0117572	Firmicutes	Bacilli	Bacillales	Bacillaceae_1	Bacillus	alexa6	55
HC_16S_198	A2	None	0	D	0 days B	0_None	0.0117572	Actinobacteria	Actinobacteria	Actinomycetales	Geodermatophilaceae	Modestobacter	alexa13	55
HC_16S_198	A2	None	0	D	0 days B	0_None	0.0115434	Firmicutes	Bacilli	Bacillales	Bacillaceae_1	Bacillus	alexa34	54
HC_16S_198	A2	None	0	D	0 days B	0_None	0.0104746	Proteobacteria	Deltaproteobacteria	Desulfuromonadales	Geobacteraceae	Geobacter	alexa76	49
HC_16S_198	A2	None	0	D	0 days B	0_None	0.010047	Proteobacteria	Alphaproteobacteria	Rhodospirillales	Rhodospirillaceae	Skermanella	alexa9	47
HC_16S_198	A2	None	0	D	0 days B	0_None	0.010047	Actinobacteria	Actinobacteria	Actinomycetales	Geodermatophilaceae	Blastococcus	alexa12	47
HC_16S_198	A2	None	0	D	0 days B	0_None	0.00983326	Firmicutes	Clostridia	Clostridiales	Peptococcaceae_1	Desulfosporosinus	alexa365	46
HC_16S_198	A2	None	0	D	0 days B	0_None	0.00940573	Firmicutes	Bacilli	Bacillales	Bacillaceae_1	Bacillus	alexa17	44
HC_16S_198	A2	None	0	D	0 days B	0_None	0.0089782	Proteobacteria	Alphaproteobacteria	Rhizobiales	Methylobacteriaceae	Microvirga	alexa30	42
HC_16S_198	A2	None	0	D	0 days B	0_None	0.0089782	Firmicutes	Clostridia	Clostridiales	Clostridiaceae_1	Clostridium_sensu_stricto	alexa48	42
HC_16S_198	A2	None	0	D	0 days B	0_None	0.00876443	Bacteroidetes	Sphingobacteriia	Sphingobacteriales	Chitinophagaceae	Segetibacter	alexa88	41
HC_16S_198	A2	None	0	D	0 days B	0_None	0.0083369	Firmicutes	Bacilli	Bacillales	Bacillaceae_1	Bacillus	alexa20	39
HC_16S_198	A2	None	0	D	0 days B	0_None	0.00790936	Actinobacteria	Actinobacteria	Actinomycetales	Geodermatophilaceae	Modestobacter	alexa16	37
HC_16S_198	A2	None	0	D	0 days B	0_None	0.00726806	Actinobacteria	Actinobacteria	Actinomycetales	Pseudonocardiaceae	Pseudonocardia	alexa19	34
HC_16S_198	A2	None	0	D	0 days B	0_None	0.00726806	Firmicutes	Bacilli	Bacillales	Bacillaceae_1	Bacillus	alexa35	34
HC_16S_198	A2	None	0	D	0 days B	0_None	0.0070543	Proteobacteria	Alphaproteobacteria	Rhizobiales	Methylobacteriaceae	Microvirga	alexa22	33
HC_16S_198	A2	None	0	D	0 days B	0_None	0.0070543	Proteobacteria	Betaproteobacteria	Burkholderiales	Comamonadaceae	Ramlibacter	alexa45	33
HC_16S_198	A2	None	0	D	0 days B	0_None	0.00662676	Proteobacteria	Betaproteobacteria	Burkholderiales	Comamonadaceae	Ramlibacter	alexa37	31
HC_16S_198	A2	None	0	D	0 days B	0_None	0.00662676	Firmicutes	Clostridia	Clostridiales	Clostridiaceae_1	Clostridium_sensu_stricto	alexa153	31
HC_16S_198	A2	None	0	D	0 days B	0_None	0.006413	Actinobacteria	Actinobacteria	Actinomycetales	Streptomycetaceae	Streptomyces	alexa7	30
HC_16S_198	A2	None	0	D	0 days B	0_None	0.00619923	Proteobacteria	Alphaproteobacteria	Rhizobiales	Bradyrhizobiaceae	Bradyrhizobium	alexa15	29
HC_16S_198	A2	None	0	D	0 days B	0_None	0.0057717	Proteobacteria	Betaproteobacteria	Burkholderiales	Comamonadaceae	Ramlibacter	alexa25	27
HC_16S_198	A2	None	0	D	0 days B	0_None	0.0057717	Firmicutes	Bacilli	Bacillales	Planococcaceae	Bacillus	alexa27	27
HC_16S_198	A2	None	0	D	0 days B	0_None	0.0057717	Actinobacteria	Actinobacteria	Actinomycetales	Geodermatophilaceae	Geodermatophilus	alexa50	27
HC_16S_198	A2	None	0	D	0 days B	0_None	0.0057717	Actinobacteria	Actinobacteria	Actinomycetales	Geodermatophilaceae	Blastococcus	alexa56	27
HC_16S_198	A2	None	0	D	0 days B	0_None	0.00555793	Actinobacteria	Actinobacteria	Actinomycetales	Geodermatophilaceae	Modestobacter	alexa43	26
HC_16S_198	A2	None	0	D	0 days B	0_None	0.00555793	Proteobacteria	Alphaproteobacteria	Rhizobiales	Methylobacteriaceae	Microvirga	alexa53	26
HC_16S_198	A2	None	0	D	0 days B	0_None	0.00534416	Actinobacteria	Actinobacteria	Actinomycetales	Intrasporangiaceae	Oryzihumus	alexa31	25
HC_16S_198	A2	None	0	D	0 days B	0_None	0.00534416	Proteobacteria	Alphaproteobacteria	Sphingomonadales	Sphingomonadaceae	Sphingomonas	alexa40	25
HC_16S_198	A2	None	0	D	0 days B	0_None	0.00534416	Firmicutes	Clostridia	Clostridiales	Gracilibacteraceae	Gracilibacter	alexa348	25
HC_16S_198	A2	None	0	D	0 days B	0_None	0.0051304	Actinobacteria	Actinobacteria	Actinomycetales	Micromonosporaceae	Actinoplanes	alexa32	24
HC_16S_198	A2	None	0	D	0 days B	0_None	0.0051304	Firmicutes	Negativicutes	Selenomonadales	Veillonellaceae	Pelosinus	alexa689	24
HC_16S_198	A2	None	0	D	0 days B	0_None	0.00491663	Proteobacteria	Betaproteobacteria	Burkholderiales	Oxalobacteraceae	Oxalicibacterium	alexa158	23
HC_16S_198	A2	None	0	D	0 days B	0_None	0.00470286	Actinobacteria	Actinobacteria	Gaiellales	Gaiellaceae	Gaiella	alexa95	22
HC_16S_198	A2	None	0	D	0 days B	0_None	0.00470286	Firmicutes	Clostridia	Clostridiales	Clostridiaceae_1	Clostridium_sensu_stricto	alexa379	22
HC_16S_198	A2	None	0	D	0 days B	0_None	0.0044891	Proteobacteria	Deltaproteobacteria	Desulfuromonadales	Geobacteraceae	Geobacter	alexa44	21
HC_16S_198	A2	None	0	D	0 days B	0_None	0.0044891	Proteobacteria	Betaproteobacteria	Burkholderiales	Burkholderiales_incertae_sedis	Piscinibacter	alexa61	21
HC_16S_198	A2	None	0	D	0 days B	0_None	0.0044891	Actinobacteria	Actinobacteria	Solirubrobacterales	Solirubrobacteraceae	Solirubrobacter	alexa79	21
HC_16S_198	A2	None	0	D	0 days B	0_None	0.0044891	Actinobacteria	Actinobacteria	Actinomycetales	Geodermatophilaceae	Modestobacter	alexa81	21
HC_16S_198	A2	None	0	D	0 days B	0_None	0.0044891	Proteobacteria	Betaproteobacteria	Burkholderiales	Comamonadaceae	Curvibacter	alexa85	21
HC_16S_198	A2	None	0	D	0 days B	0_None	0.00427533	Proteobacteria	Alphaproteobacteria	Rhizobiales	Methylobacteriaceae	Microvirga	alexa69	20
HC_16S_198	A2	None	0	D	0 days B	0_None	0.00406156	Proteobacteria	Betaproteobacteria	Burkholderiales	Comamonadaceae	Acidovorax	alexa86	19
HC_16S_198	A2	None	0	D	0 days B	0_None	0.00406156	Proteobacteria	Betaproteobacteria	Burkholderiales	Oxalobacteraceae	Massilia	alexa159	19
HC_16S_198	A2	None	0	D	0 days B	0_None	0.0038478	Firmicutes	Bacilli	Bacillales	Bacillaceae_1	Bacillus	alexa125	18
HC_16S_198	A2	None	0	D	0 days B	0_None	0.0038478	Acidobacteria	Acidobacteria_Gp10			Gp10	alexa145	18
HC_16S_198	A2	None	0	D	0 days B	0_None	0.0038478	Firmicutes	Clostridia	Clostridiales	Clostridiaceae_1	Clostridium_sensu_stricto	alexa294	18
HC_16S_198	A2	None	0	D	0 days B	0_None	0.00363403	Proteobacteria	Deltaproteobacteria	Myxococcales	Cystobacteraceae	Cystobacter	alexa59	17
HC_16S_198	A2	None	0	D	0 days B	0_None	0.00363403	Acidobacteria	Acidobacteria_Gp10			Gp10	alexa63	17
HC_16S_198	A2	None	0	D	0 days B	0_None	0.00363403	Proteobacteria	Alphaproteobacteria	Rhodospirillales	Rhodospirillaceae	Skermanella	alexa66	17
HC_16S_198	A2	None	0	D	0 days B	0_None	0.00363403	Acidobacteria	Acidobacteria_Gp6			Gp6	alexa189	17
HC_16S_198	A2	None	0	D	0 days B	0_None	0.00363403	Proteobacteria	Deltaproteobacteria	Desulfuromonadales	Geobacteraceae	Geobacter	alexa233	17
HC_16S_198	A2	None	0	D	0 days B	0_None	0.00363403	Cyanobacteria_Chloroplast	Cyanobacteria		Family_I	GpI	alexa339	17
HC_16S_198	A2	None	0	D	0 days B	0_None	0.00342027	Proteobacteria	Betaproteobacteria	Burkholderiales	Oxalobacteraceae	Oxalicibacterium	alexa78	16
HC_16S_198	A2	None	0	D	0 days B	0_None	0.00342027	Acidobacteria	Acidobacteria_Gp6			Gp6	alexa121	16
HC_16S_198	A2	None	0	D	0 days B	0_None	0.00342027	Proteobacteria	Betaproteobacteria	Burkholderiales	Oxalobacteraceae	Massilia	alexa345	16
HC_16S_198	A2	None	0	D	0 days B	0_None	0.0032065	Proteobacteria	Alphaproteobacteria	Rhizobiales	Beijerinckiaceae	Chelatococcus	alexa24	15
HC_16S_198	A2	None	0	D	0 days B	0_None	0.0032065	Actinobacteria	Actinobacteria	Actinomycetales	Geodermatophilaceae	Blastococcus	alexa33	15
HC_16S_198	A2	None	0	D	0 days B	0_None	0.0032065	Actinobacteria	Actinobacteria	Gaiellales	Gaiellaceae	Gaiella	alexa41	15
HC_16S_198	A2	None	0	D	0 days B	0_None	0.0032065	Actinobacteria	Actinobacteria	Actinomycetales	Geodermatophilaceae	Geodermatophilus	alexa111	15
HC_16S_198	A2	None	0	D	0 days B	0_None	0.0032065	Proteobacteria	Alphaproteobacteria	Rhizobiales	Methylobacteriaceae	Microvirga	alexa129	15
HC_16S_198	A2	None	0	D	0 days B	0_None	0.0032065	Actinobacteria	Actinobacteria	Actinomycetales	Mycobacteriaceae	Mycobacterium	alexa139	15
HC_16S_198	A2	None	0	D	0 days B	0_None	0.0032065	Proteobacteria	Alphaproteobacteria	Sphingomonadales	Sphingomonadaceae	Sphingomonas	alexa350	15
HC_16S_198	A2	None	0	D	0 days B	0_None	0.0032065	Firmicutes	Negativicutes	Selenomonadales	Veillonellaceae	Psychrosinus	alexa417	15
HC_16S_198	A2	None	0	D	0 days B	0_None	0.0032065	Firmicutes	Negativicutes	Selenomonadales	Veillonellaceae	Pelosinus	alexa461	15
HC_16S_198	A2	None	0	D	0 days B	0_None	0.00299273	Proteobacteria	Alphaproteobacteria	Sphingomonadales	Sphingomonadaceae	Sphingomonas	alexa68	14
HC_16S_198	A2	None	0	D	0 days B	0_None	0.00299273	Firmicutes	Clostridia	Clostridiales	Clostridiaceae_1	Clostridium_sensu_stricto	alexa77	14
HC_16S_198	A2	None	0	D	0 days B	0_None	0.00299273	Bacteroidetes	Sphingobacteriia	Sphingobacteriales	Chitinophagaceae	Segetibacter	alexa250	14
HC_16S_198	A2	None	0	D	0 days B	0_None	0.00299273	Bacteroidetes	Sphingobacteriia	Sphingobacteriales	Chitinophagaceae	Segetibacter	alexa251	14
HC_16S_198	A2	None	0	D	0 days B	0_None	0.00299273	Proteobacteria	Gammaproteobacteria	Bacillales	Bacillaceae_1	Desulfosoma	alexa349	14
HC_16S_198	A2	None	0	D	0 days B	0_None	0.00299273	Actinobacteria	Actinobacteria	Actinomycetales	Nocardioidaceae	Marmoricola	alexa368	14
HC_16S_198	A2	None	0	D	0 days B	0_None	0.00299273	Proteobacteria	Alphaproteobacteria	Rhizobiales	Methylobacteriaceae	Microvirga	alexa435	14
HC_16S_198	A2	None	0	D	0 days B	0_None	0.00299273	Firmicutes	Clostridia	Clostridiales	Ruminococcaceae	Pseudobacteroides	alexa690	14
HC_16S_198	A2	None	0	D	0 days B	0_None	0.00277896	Firmicutes	Bacilli	Bacillales	Paenibacillaceae_1	Paenibacillus	alexa23	13
HC_16S_198	A2	None	0	D	0 days B	0_None	0.00277896	Proteobacteria	Betaproteobacteria	Burkholderiales	Burkholderiaceae	Paucimonas	alexa54	13
HC_16S_198	A2	None	0	D	0 days B	0_None	0.00277896	Proteobacteria	Betaproteobacteria	Burkholderiales	Comamonadaceae	Curvibacter	alexa84	13
HC_16S_198	A2	None	0	D	0 days B	0_None	0.00277896	Proteobacteria	Alphaproteobacteria	Rhizobiales	Methylobacteriaceae	Microvirga	alexa106	13
HC_16S_198	A2	None	0	D	0 days B	0_None	0.00277896	Actinobacteria	Actinobacteria	Solirubrobacterales	Solirubrobacteraceae	Solirubrobacter	alexa110	13
HC_16S_198	A2	None	0	D	0 days B	0_None	0.00277896	Proteobacteria	Betaproteobacteria	Burkholderiales	Oxalobacteraceae	Noviherbaspirillum	alexa133	13
HC_16S_198	A2	None	0	D	0 days B	0_None	0.00277896	Firmicutes	Negativicutes	Selenomonadales	Veillonellaceae	Sporomusa	alexa460	13
HC_16S_198	A2	None	0	D	0 days B	0_None	0.0025652	Firmicutes	Bacilli	Bacillales	Bacillaceae_1	Bacillus	alexa46	12
HC_16S_198	A2	None	0	D	0 days B	0_None	0.0025652	Acidobacteria	Acidobacteria_Gp16	Clostridiales	Heliobacteriaceae	Gp16	alexa55	12
HC_16S_198	A2	None	0	D	0 days B	0_None	0.0025652	Proteobacteria	Alphaproteobacteria	Rhodospirillales	Acetobacteraceae	Belnapia	alexa98	12
HC_16S_198	A2	None	0	D	0 days B	0_None	0.0025652	Proteobacteria	Deltaproteobacteria	Myxococcales	Cystobacteraceae	Anaeromyxobacter	alexa113	12
HC_16S_198	A2	None	0	D	0 days B	0_None	0.0025652	Planctomycetes	Planctomycetia	Planctomycetales	Planctomycetaceae	Aquisphaera	alexa186	12
HC_16S_198	A2	None	0	D	0 days B	0_None	0.0025652	Proteobacteria	Betaproteobacteria	Burkholderiales	Oxalobacteraceae	Noviherbaspirillum	alexa218	12
HC_16S_198	A2	None	0	D	0 days B	0_None	0.0025652	Bacteroidetes	Sphingobacteriia	Sphingobacteriales	Chitinophagaceae	Flavisolibacter	alexa247	12
HC_16S_198	A2	None	0	D	0 days B	0_None	0.00235143	Verrucomicrobia	Spartobacteria			Spartobacteria_genera_incertae_sedis	alexa105	11
HC_16S_198	A2	None	0	D	0 days B	0_None	0.00235143	Actinobacteria	Actinobacteria	Solirubrobacterales	Conexibacteraceae	Conexibacter	alexa109	11
HC_16S_198	A2	None	0	D	0 days B	0_None	0.00235143	Proteobacteria	Gammaproteobacteria	Xanthomonadales	Sinobacteraceae	Povalibacter	alexa115	11
HC_16S_198	A2	None	0	D	0 days B	0_None	0.00235143	Actinobacteria	Actinobacteria	Actinomycetales	Nocardioidaceae	Nocardioides	alexa168	11
HC_16S_198	A2	None	0	D	0 days B	0_None	0.00235143	Thaumarchaeota		Nitrososphaerales	Nitrososphaeraceae	Nitrososphaera	alexa197	11
HC_16S_198	A2	None	0	D	0 days B	0_None	0.00235143	Actinobacteria	Actinobacteria	Actinomycetales	Nocardioidaceae	Nocardioides	alexa229	11
HC_16S_198	A2	None	0	D	0 days B	0_None	0.00235143	Firmicutes	Clostridia	Clostridiales	Gracilibacteraceae	Gracilibacter	alexa459	11
HC_16S_198	A2	None	0	D	0 days B	0_None	0.00213767	Proteobacteria	Betaproteobacteria	Burkholderiales	Comamonadaceae	Xenophilus	alexa29	10
HC_16S_198	A2	None	0	D	0 days B	0_None	0.00213767	Chloroflexi	Thermomicrobia	Sphaerobacterales	Sphaerobacteraceae	Nitrolancea	alexa49	10
HC_16S_198	A2	None	0	D	0 days B	0_None	0.00213767	Actinobacteria	Actinobacteria	Solirubrobacterales	Solirubrobacteraceae	Solirubrobacter	alexa57	10
HC_16S_198	A2	None	0	D	0 days B	0_None	0.00213767	Acidobacteria	Acidobacteria_Gp3			Gp3	alexa64	10
HC_16S_198	A2	None	0	D	0 days B	0_None	0.00213767	Actinobacteria	Actinobacteria	Actinomycetales	Streptomycetaceae	Streptomyces	alexa71	10
HC_16S_198	A2	None	0	D	0 days B	0_None	0.00213767	Proteobacteria	Deltaproteobacteria	Myxococcales	Cystobacteraceae	Cystobacter	alexa75	10
HC_16S_198	A2	None	0	D	0 days B	0_None	0.00213767	Firmicutes	Bacilli	Bacillales	Paenibacillaceae_1	Paenibacillus	alexa89	10
HC_16S_198	A2	None	0	D	0 days B	0_None	0.00213767	Proteobacteria	Alphaproteobacteria	Rhizobiales	Methylobacteriaceae	Methylobacterium	alexa93	10
HC_16S_198	A2	None	0	D	0 days B	0_None	0.00213767	Firmicutes	Clostridia	Clostridiales	Clostridiaceae_1	Clostridium_sensu_stricto	alexa160	10
HC_16S_198	A2	None	0	D	0 days B	0_None	0.00213767	Bacteroidetes	Sphingobacteriia	Sphingobacteriales	Chitinophagaceae	Segetibacter	alexa181	10
HC_16S_198	A2	None	0	D	0 days B	0_None	0.00213767	Bacteroidetes	Cytophagia	Cytophagales		Chryseolinea	alexa182	10
HC_16S_198	A2	None	0	D	0 days B	0_None	0.00213767	Actinobacteria	Actinobacteria	Actinomycetales	Microbacteriaceae	Amnibacterium	alexa220	10
HC_16S_198	A2	None	0	D	0 days B	0_None	0.00213767	Actinobacteria	Actinobacteria	Solirubrobacterales	Solirubrobacteraceae	Solirubrobacter	alexa223	10
HC_16S_198	A2	None	0	D	0 days B	0_None	0.00213767	Bacteroidetes	Sphingobacteriia	Sphingobacteriales	Chitinophagaceae	Segetibacter	alexa344	10
HC_16S_198	A2	None	0	D	0 days B	0_None	0.00213767	Actinobacteria	Actinobacteria	Actinomycetales	Geodermatophilaceae	Modestobacter	alexa347	10
HC_16S_198	A2	None	0	D	0 days B	0_None	0.00213767	Acidobacteria	Acidobacteria_Gp6			Gp6	alexa375	10
HC_16S_198	A2	None	0	D	0 days B	0_None	0.00213767	Proteobacteria	Deltaproteobacteria	Desulfuromonadales	Geobacteraceae	Geobacter	alexa691	10
HC_16S_198	A2	None	0	D	0 days B	0_None	0.0019239	Actinobacteria	Actinobacteria	Actinomycetales	Geodermatophilaceae	Modestobacter	alexa42	9
HC_16S_198	A2	None	0	D	0 days B	0_None	0.0019239	Actinobacteria	Actinobacteria	Actinomycetales	Nocardioidaceae	Nocardioides	alexa72	9
HC_16S_198	A2	None	0	D	0 days B	0_None	0.0019239	Actinobacteria	Actinobacteria	Actinomycetales	Kineosporiaceae	Kineosporia	alexa80	9
HC_16S_198	A2	None	0	D	0 days B	0_None	0.0019239	Acidobacteria	Acidobacteria_Gp3			Gp3	alexa123	9
HC_16S_198	A2	None	0	D	0 days B	0_None	0.0019239	Actinobacteria	Actinobacteria	Solirubrobacterales	Solirubrobacteraceae	Solirubrobacter	alexa136	9
HC_16S_198	A2	None	0	D	0 days B	0_None	0.0019239	Proteobacteria	Gammaproteobacteria	Alteromonadales	Ectothiorhodospiraceae	Marinobacter	alexa149	9
HC_16S_198	A2	None	0	D	0 days B	0_None	0.0019239	Acidobacteria	Acidobacteria_Gp16	Clostridiales	Synergistaceae	Gp16	alexa163	9
HC_16S_198	A2	None	0	D	0 days B	0_None	0.0019239	Actinobacteria	Actinobacteria	Solirubrobacterales	Solirubrobacteraceae	Solirubrobacter	alexa164	9
HC_16S_198	A2	None	0	D	0 days B	0_None	0.0019239	Actinobacteria	Actinobacteria	Actinomycetales	Mycobacteriaceae	Mycobacterium	alexa322	9
HC_16S_198	A2	None	0	D	0 days B	0_None	0.0019239	Actinobacteria	Actinobacteria	Gaiellales	Gaiellaceae	Gaiella	alexa324	9
HC_16S_198	A2	None	0	D	0 days B	0_None	0.0019239	Bacteroidetes	Sphingobacteriia	Sphingobacteriales	Chitinophagaceae	Flavisolibacter	alexa338	9
HC_16S_198	A2	None	0	D	0 days B	0_None	0.0019239	Gemmatimonadetes	Gemmatimonadetes	Gemmatimonadales	Gemmatimonadaceae	Gemmatimonas	alexa342	9
HC_16S_198	A2	None	0	D	0 days B	0_None	0.0019239	Proteobacteria	Betaproteobacteria	Burkholderiales	Oxalobacteraceae	Herbaspirillum	alexa362	9
HC_16S_198	A2	None	0	D	0 days B	0_None	0.0019239	Actinobacteria	Actinobacteria	Actinomycetales	Micromonosporaceae	Actinoplanes	alexa412	9
HC_16S_198	A2	None	0	D	0 days B	0_None	0.0019239	Actinobacteria	Actinobacteria	Actinomycetales	Nocardioidaceae	Nocardioides	alexa450	9
HC_16S_198	A2	None	0	D	0 days B	0_None	0.0019239	Proteobacteria	Betaproteobacteria	Burkholderiales	Oxalobacteraceae	Massilia	alexa692	9
HC_16S_198	A2	None	0	D	0 days B	0_None	0.00171013	Proteobacteria	Alphaproteobacteria	Rhizobiales	Methylobacteriaceae	Methylobacterium	alexa47	8
HC_16S_198	A2	None	0	D	0 days B	0_None	0.00171013	Proteobacteria	Deltaproteobacteria	Myxococcales	Cystobacteraceae	Anaeromyxobacter	alexa51	8
HC_16S_198	A2	None	0	D	0 days B	0_None	0.00171013	Acidobacteria	Acidobacteria_Gp7			Gp7	alexa65	8
HC_16S_198	A2	None	0	D	0 days B	0_None	0.00171013	Proteobacteria	Alphaproteobacteria	Rhodospirillales	Rhodospirillaceae	Skermanella	alexa92	8
HC_16S_198	A2	None	0	D	0 days B	0_None	0.00171013	Proteobacteria	Betaproteobacteria	Burkholderiales	Comamonadaceae	Curvibacter	alexa97	8
HC_16S_198	A2	None	0	D	0 days B	0_None	0.00171013	Proteobacteria	Alphaproteobacteria	Rhodospirillales	Rhodospirillaceae	Skermanella	alexa102	8
HC_16S_198	A2	None	0	D	0 days B	0_None	0.00171013	Acidobacteria	Acidobacteria_Gp16	Bacillales	Veillonellaceae	Gp16	alexa135	8
HC_16S_198	A2	None	0	D	0 days B	0_None	0.00171013	Actinobacteria	Actinobacteria	Actinomycetales	Kineosporiaceae	Kineococcus	alexa138	8
HC_16S_198	A2	None	0	D	0 days B	0_None	0.00171013	Proteobacteria	Alphaproteobacteria	Rhodospirillales	Rhodospirillaceae	Skermanella	alexa151	8
HC_16S_198	A2	None	0	D	0 days B	0_None	0.00171013	Proteobacteria	Alphaproteobacteria	Sphingomonadales	Sphingomonadaceae	Sphingomonas	alexa152	8
HC_16S_198	A2	None	0	D	0 days B	0_None	0.00171013	Proteobacteria	Deltaproteobacteria	Myxococcales	Myxococcaceae	Aggregicoccus	alexa173	8
HC_16S_198	A2	None	0	D	0 days B	0_None	0.00171013	Proteobacteria	Alphaproteobacteria	Rhodospirillales	Rhodospirillaceae	Skermanella	alexa201	8
HC_16S_198	A2	None	0	D	0 days B	0_None	0.00171013	Proteobacteria	Alphaproteobacteria	Rhizobiales	Methylobacteriaceae	Methylobacterium	alexa210	8
HC_16S_198	A2	None	0	D	0 days B	0_None	0.00171013	Proteobacteria	Alphaproteobacteria	Rhizobiales	Methylobacteriaceae	Microvirga	alexa211	8
HC_16S_198	A2	None	0	D	0 days B	0_None	0.00171013	Actinobacteria	Actinobacteria	Actinomycetales	Geodermatophilaceae	Geodermatophilus	alexa226	8
HC_16S_198	A2	None	0	D	0 days B	0_None	0.00171013	Actinobacteria	Actinobacteria	Actinomycetales	Nocardioidaceae	Nocardioides	alexa227	8
HC_16S_198	A2	None	0	D	0 days B	0_None	0.00171013	Actinobacteria	Actinobacteria	Actinomycetales	Geodermatophilaceae	Blastococcus	alexa228	8
HC_16S_198	A2	None	0	D	0 days B	0_None	0.00171013	Proteobacteria	Deltaproteobacteria	Myxococcales	Cystobacteraceae	Anaeromyxobacter	alexa327	8
HC_16S_198	A2	None	0	D	0 days B	0_None	0.00171013	Proteobacteria	Alphaproteobacteria	Rhodospirillales	Acetobacteraceae	Belnapia	alexa354	8
HC_16S_198	A2	None	0	D	0 days B	0_None	0.00171013	Bacteroidetes	Sphingobacteriia	Sphingobacteriales	Chitinophagaceae	Vibrionimonas	alexa356	8
HC_16S_198	A2	None	0	D	0 days B	0_None	0.00171013	Firmicutes	Bacilli	Bacillales	Bacillaceae_1	Bacillus	alexa359	8
HC_16S_198	A2	None	0	D	0 days B	0_None	0.00171013	Proteobacteria	Betaproteobacteria	Rhodocyclales	Rhodocyclaceae	Sulfurisoma	alexa361	8
HC_16S_198	A2	None	0	D	0 days B	0_None	0.00171013	Proteobacteria	Gammaproteobacteria	Xanthomonadales	Sinobacteraceae	Povalibacter	alexa364	8
HC_16S_198	A2	None	0	D	0 days B	0_None	0.00171013	Proteobacteria	Betaproteobacteria	Burkholderiales	Rhodocyclaceae	Tepidimonas	alexa378	8
HC_16S_198	A2	None	0	D	0 days B	0_None	0.00171013	Actinobacteria	Actinobacteria	Actinomycetales	Cellulomonadaceae	Cellulomonas	alexa382	8
HC_16S_198	A2	None	0	D	0 days B	0_None	0.00171013	Firmicutes	Bacilli	Bacillales	Bacillaceae_1	Bacillus	alexa395	8
HC_16S_198	A2	None	0	D	0 days B	0_None	0.00171013	Actinobacteria	Actinobacteria	Actinomycetales	Micrococcaceae	Arthrobacter	alexa409	8
HC_16S_198	A2	None	0	D	0 days B	0_None	0.00171013	Proteobacteria	Betaproteobacteria	Burkholderiales	Comamonadaceae	Ramlibacter	alexa419	8
HC_16S_198	A2	None	0	D	0 days B	0_None	0.00171013	Actinobacteria	Actinobacteria	Solirubrobacterales	Solirubrobacteraceae	Solirubrobacter	alexa447	8
HC_16S_198	A2	None	0	D	0 days B	0_None	0.00171013	Actinobacteria	Actinobacteria	Actinomycetales	Intrasporangiaceae	Terrabacter	alexa512	8
HC_16S_198	A2	None	0	D	0 days B	0_None	0.00171013	Proteobacteria	Betaproteobacteria	Burkholderiales	Oxalobacteraceae	Massilia	alexa693	8
HC_16S_198	A2	None	0	D	0 days B	0_None	0.00149637	Verrucomicrobia	Spartobacteria			Spartobacteria_genera_incertae_sedis	alexa104	7
HC_16S_198	A2	None	0	D	0 days B	0_None	0.00149637	Acidobacteria	Acidobacteria_Gp6			Gp6	alexa120	7
HC_16S_198	A2	None	0	D	0 days B	0_None	0.00149637	Firmicutes	Bacilli	Bacillales	Alicyclobacillaceae	Tumebacillus	alexa126	7
HC_16S_198	A2	None	0	D	0 days B	0_None	0.00149637	Proteobacteria	Alphaproteobacteria	Rhizobiales	Methylobacteriaceae	Methylobacterium	alexa154	7
HC_16S_198	A2	None	0	D	0 days B	0_None	0.00149637	Acidobacteria	Acidobacteria_Gp3			Candidatus_Solibacter	alexa195	7
HC_16S_198	A2	None	0	D	0 days B	0_None	0.00149637	Firmicutes	Clostridia	Clostridiales	Ruminococcaceae	Clostridium_III	alexa215	7
HC_16S_198	A2	None	0	D	0 days B	0_None	0.00149637	Proteobacteria	Alphaproteobacteria	Rhizobiales	Hyphomicrobiaceae	Rhodoplanes	alexa217	7
HC_16S_198	A2	None	0	D	0 days B	0_None	0.00149637	Actinobacteria	Actinobacteria	Actinomycetales	Pseudonocardiaceae	Pseudonocardia	alexa225	7
HC_16S_198	A2	None	0	D	0 days B	0_None	0.00149637	Actinobacteria	Actinobacteria	Solirubrobacterales	Solirubrobacteraceae	Solirubrobacter	alexa310	7
HC_16S_198	A2	None	0	D	0 days B	0_None	0.00149637	Actinobacteria	Actinobacteria	Solirubrobacterales	Solirubrobacteraceae	Solirubrobacter	alexa313	7
HC_16S_198	A2	None	0	D	0 days B	0_None	0.00149637	Bacteroidetes	Sphingobacteriia	Sphingobacteriales	Chitinophagaceae	Segetibacter	alexa343	7
HC_16S_198	A2	None	0	D	0 days B	0_None	0.00149637	Actinobacteria	Actinobacteria	Actinomycetales	Nocardioidaceae	Nocardioides	alexa346	7
HC_16S_198	A2	None	0	D	0 days B	0_None	0.00149637	Proteobacteria	Alphaproteobacteria	Sphingomonadales	Sphingomonadaceae	Sphingomonas	alexa396	7
HC_16S_198	A2	None	0	D	0 days B	0_None	0.00149637	Proteobacteria	Alphaproteobacteria	Rhizobiales	Methylobacteriaceae	Microvirga	alexa400	7
HC_16S_198	A2	None	0	D	0 days B	0_None	0.00149637	Actinobacteria	Actinobacteria	Gaiellales	Gaiellaceae	Gaiella	alexa414	7
HC_16S_198	A2	None	0	D	0 days B	0_None	0.00149637	Acidobacteria	Acidobacteria_Gp3			Gp3	alexa429	7
HC_16S_198	A2	None	0	D	0 days B	0_None	0.00149637	Firmicutes	Clostridia	Clostridiales	Clostridiaceae_1	Clostridium_sensu_stricto	alexa502	7
HC_16S_198	A2	None	0	D	0 days B	0_None	0.00149637	Proteobacteria	Alphaproteobacteria	Rhizobiales	Methylobacteriaceae	Methylobacterium	alexa506	7
HC_16S_198	A2	None	0	D	0 days B	0_None	0.00149637	Proteobacteria	Betaproteobacteria	Burkholderiales	Comamonadaceae	Ramlibacter	alexa628	7
HC_16S_198	A2	None	0	D	0 days B	0_None	0.00149637	Firmicutes	Clostridia	Clostridiales	Clostridiaceae_1	Clostridium_sensu_stricto	alexa668	7
HC_16S_198	A2	None	0	D	0 days B	0_None	0.00149637	Firmicutes	Clostridia	Clostridiales	Peptococcaceae_1	Clostridium_sensu_stricto	alexa694	7
HC_16S_198	A2	None	0	D	0 days B	0_None	0.00149637	Proteobacteria	Betaproteobacteria	Burkholderiales	Comamonadaceae	Variovorax	alexa695	7
HC_16S_198	A2	None	0	D	0 days B	0_None	0.00149637	Proteobacteria	Alphaproteobacteria	Rhodospirillales	Acetobacteraceae	Roseomonas	alexa696	7
HC_16S_198	A2	None	0	D	0 days B	0_None	0.00149637	Acidobacteria	Acidobacteria_Gp6			Gp6	alexa697	7
HC_16S_198	A2	None	0	D	0 days B	0_None	0.00149637	Actinobacteria	Actinobacteria	Actinomycetales	Nocardioidaceae	Nocardioides	alexa698	7
HC_16S_198	A2	None	0	D	0 days B	0_None	0.00149637	Actinobacteria	Actinobacteria	Actinomycetales	Nocardioidaceae	Nocardioides	alexa699	7
HC_16S_198	A2	None	0	D	0 days B	0_None	0.00149637	Actinobacteria	Actinobacteria	Actinomycetales	Geodermatophilaceae	Geodermatophilus	alexa700	7
HC_16S_198	A2	None	0	D	0 days B	0_None	0.00149637	Actinobacteria	Actinobacteria	Actinomycetales	Pseudonocardiaceae	Blastococcus	alexa701	7
HC_16S_198	A2	None	0	D	0 days B	0_None	0.00149637	Proteobacteria	Deltaproteobacteria	Desulfuromonadales	Geobacteraceae	Geobacter	alexa702	7
HC_16S_198	A2	None	0	D	0 days B	0_None	0.0012826	Acidobacteria	Acidobacteria_Gp1			Gp1	alexa26	6
HC_16S_198	A2	None	0	D	0 days B	0_None	0.0012826	Bacteroidetes	Sphingobacteriia	Sphingobacteriales	Chitinophagaceae	Flavihumibacter	alexa28	6
HC_16S_198	A2	None	0	D	0 days B	0_None	0.0012826	Armatimonadetes	Bacilli	Bacillales	Bacillaceae_1	Armatimonadetes_gp4	alexa58	6
HC_16S_198	A2	None	0	D	0 days B	0_None	0.0012826	Actinobacteria	Actinobacteria	Actinomycetales	Thermomonosporaceae	Actinomadura	alexa74	6
HC_16S_198	A2	None	0	D	0 days B	0_None	0.0012826	Gemmatimonadetes	Gemmatimonadetes	Gemmatimonadales	Gemmatimonadaceae	Gemmatimonas	alexa100	6
HC_16S_198	A2	None	0	D	0 days B	0_None	0.0012826	Proteobacteria	Alphaproteobacteria	Rhizobiales	Hyphomicrobiaceae	Rhodoplanes	alexa108	6
HC_16S_198	A2	None	0	D	0 days B	0_None	0.0012826	Proteobacteria	Alphaproteobacteria	Rhodospirillales	Acetobacteraceae	Paracraurococcus	alexa116	6
HC_16S_198	A2	None	0	D	0 days B	0_None	0.0012826	Acidobacteria	Acidobacteria_Gp6			Gp6	alexa119	6
HC_16S_198	A2	None	0	D	0 days B	0_None	0.0012826	Acidobacteria	Acidobacteria_Gp6			Gp6	alexa122	6
HC_16S_198	A2	None	0	D	0 days B	0_None	0.0012826	Acidobacteria	Acidobacteria_Gp4			Gp4	alexa127	6
HC_16S_198	A2	None	0	D	0 days B	0_None	0.0012826	Verrucomicrobia	Spartobacteria			Spartobacteria_genera_incertae_sedis	alexa131	6
HC_16S_198	A2	None	0	D	0 days B	0_None	0.0012826	Planctomycetes	Planctomycetia	Planctomycetales	Planctomycetaceae	Pirellula	alexa142	6
HC_16S_198	A2	None	0	D	0 days B	0_None	0.0012826	Acidobacteria	Acidobacteria_Gp4			Gp4	alexa147	6
HC_16S_198	A2	None	0	D	0 days B	0_None	0.0012826	Proteobacteria	Alphaproteobacteria	Rhodospirillales	Rhodospirillaceae	Skermanella	alexa150	6
HC_16S_198	A2	None	0	D	0 days B	0_None	0.0012826	Actinobacteria	Actinobacteria	Solirubrobacterales	Solirubrobacteraceae	Solirubrobacter	alexa165	6
HC_16S_198	A2	None	0	D	0 days B	0_None	0.0012826	Actinobacteria	Actinobacteria	Actinomycetales	Thermomonosporaceae	Actinoallomurus	alexa166	6
HC_16S_198	A2	None	0	D	0 days B	0_None	0.0012826	Actinobacteria	Actinobacteria	Actinomycetales	Geodermatophilaceae	Geodermatophilus	alexa169	6
HC_16S_198	A2	None	0	D	0 days B	0_None	0.0012826	Actinobacteria	Actinobacteria	Actinomycetales	Microbacteriaceae	Amnibacterium	alexa221	6
HC_16S_198	A2	None	0	D	0 days B	0_None	0.0012826	Actinobacteria	Actinobacteria	Gaiellales	Gaiellaceae	Gaiella	alexa231	6
HC_16S_198	A2	None	0	D	0 days B	0_None	0.0012826	Proteobacteria	Gammaproteobacteria	Xanthomonadales	Sinobacteraceae	Povalibacter	alexa234	6
HC_16S_198	A2	None	0	D	0 days B	0_None	0.0012826	Acidobacteria	Acidobacteria_Gp3			Gp3	alexa264	6
HC_16S_198	A2	None	0	D	0 days B	0_None	0.0012826	Acidobacteria	Acidobacteria_Gp1			Gp1	alexa267	6
HC_16S_198	A2	None	0	D	0 days B	0_None	0.0012826	Firmicutes	Bacilli	Bacillales	Bacillaceae_1	Bacillus	alexa270	6
HC_16S_198	A2	None	0	D	0 days B	0_None	0.0012826	Proteobacteria	Alphaproteobacteria	Rhizobiales	Bradyrhizobiaceae	Nitrobacter	alexa295	6
HC_16S_198	A2	None	0	D	0 days B	0_None	0.0012826	Proteobacteria	Deltaproteobacteria	Desulfuromonadales	Geobacteraceae	Geobacter	alexa351	6
HC_16S_198	A2	None	0	D	0 days B	0_None	0.0012826	Proteobacteria	Alphaproteobacteria	Rhizobiales	Hyphomicrobiaceae	Aquabacter	alexa367	6
HC_16S_198	A2	None	0	D	0 days B	0_None	0.0012826	Acidobacteria	Acidobacteria_Gp1			Gp1	alexa376	6
HC_16S_198	A2	None	0	D	0 days B	0_None	0.0012826	Bacteroidetes	Sphingobacteriia	Sphingobacteriales	Chitinophagaceae	Segetibacter	alexa390	6
HC_16S_198	A2	None	0	D	0 days B	0_None	0.0012826	Proteobacteria	Betaproteobacteria	Burkholderiales	Oxalobacteraceae	Massilia	alexa405	6
HC_16S_198	A2	None	0	D	0 days B	0_None	0.0012826	Firmicutes	Negativicutes	Selenomonadales	Veillonellaceae	Psychrosinus	alexa416	6
HC_16S_198	A2	None	0	D	0 days B	0_None	0.0012826	Bacteroidetes	Sphingobacteriia	Sphingobacteriales	Chitinophagaceae	Vibrionimonas	alexa421	6
HC_16S_198	A2	None	0	D	0 days B	0_None	0.0012826	Bacteroidetes	Sphingobacteriia	Sphingobacteriales	Chitinophagaceae	Parasegetibacter	alexa423	6
HC_16S_198	A2	None	0	D	0 days B	0_None	0.0012826	Bacteroidetes	Cytophagia	Cytophagales		Ohtaekwangia	alexa426	6
HC_16S_198	A2	None	0	D	0 days B	0_None	0.0012826	Proteobacteria	Deltaproteobacteria	Desulfuromonadales	Geobacteraceae	Geobacter	alexa456	6
HC_16S_198	A2	None	0	D	0 days B	0_None	0.0012826	Proteobacteria	Betaproteobacteria	Burkholderiales	Comamonadaceae	Ramlibacter	alexa465	6
HC_16S_198	A2	None	0	D	0 days B	0_None	0.0012826	Planctomycetes	Planctomycetia	Planctomycetales	Planctomycetaceae	Pirellula	alexa475	6
HC_16S_198	A2	None	0	D	0 days B	0_None	0.0012826	Firmicutes	Bacilli	Bacillales	Bacillaceae_1	Bacillus	alexa482	6
HC_16S_198	A2	None	0	D	0 days B	0_None	0.0012826	Acidobacteria	Acidobacteria_Gp4			Gp4	alexa487	6
HC_16S_198	A2	None	0	D	0 days B	0_None	0.0012826	Firmicutes	Bacilli	Bacillales	Bacillaceae_1	Bacillus	alexa488	6
HC_16S_198	A2	None	0	D	0 days B	0_None	0.0012826	Verrucomicrobia	Spartobacteria			Spartobacteria_genera_incertae_sedis	alexa509	6
HC_16S_198	A2	None	0	D	0 days B	0_None	0.0012826	Proteobacteria	Alphaproteobacteria	Rhodospirillales	Rhodospirillaceae	Nitrospirillum	alexa558	6
HC_16S_198	A2	None	0	D	0 days B	0_None	0.0012826	Actinobacteria	Actinobacteria	Actinomycetales	Pseudonocardiaceae	Amycolatopsis	alexa613	6
HC_16S_198	A2	None	0	D	0 days B	0_None	0.0012826	Acidobacteria	Acidobacteria_Gp10			Gp10	alexa703	6
HC_16S_198	A2	None	0	D	0 days B	0_None	0.0012826	Firmicutes	Bacilli	Bacillales	Bacillaceae_1	Bacillus	alexa704	6
HC_16S_198	A2	None	0	D	0 days B	0_None	0.0012826	Acidobacteria	Acidobacteria_Gp7			Gp7	alexa705	6
HC_16S_198	A2	None	0	D	0 days B	0_None	0.0012826	Proteobacteria	Alphaproteobacteria	Sphingomonadales	Sphingomonadaceae	Sphingomonas	alexa706	6
HC_16S_198	A2	None	0	D	0 days B	0_None	0.0012826	Proteobacteria	Alphaproteobacteria	Rhizobiales	Methylobacteriaceae	Microvirga	alexa707	6
HC_16S_198	A2	None	0	D	0 days B	0_None	0.0012826	Proteobacteria	Alphaproteobacteria	Rhizobiales	Methylobacteriaceae	Microvirga	alexa708	6
HC_16S_198	A2	None	0	D	0 days B	0_None	0.0012826	Proteobacteria	Alphaproteobacteria	Rhizobiales	Hyphomicrobiaceae	Rhodoplanes	alexa709	6
HC_16S_198	A2	None	0	D	0 days B	0_None	0.0012826	Actinobacteria	Actinobacteria	Solirubrobacterales	Conexibacteraceae	Conexibacter	alexa710	6
HC_16S_198	A2	None	0	D	0 days B	0_None	0.0012826	Actinobacteria	Actinobacteria	Solirubrobacterales	Solirubrobacteraceae	Solirubrobacter	alexa711	6
HC_16S_198	A2	None	0	D	0 days B	0_None	0.0012826	Actinobacteria	Actinobacteria	Solirubrobacterales	Solirubrobacteraceae	Solirubrobacter	alexa712	6
HC_16S_198	A2	None	0	D	0 days B	0_None	0.0012826	Actinobacteria	Actinobacteria	Actinomycetales	Nocardioidaceae	Nocardioides	alexa713	6
HC_16S_198	A2	None	0	D	0 days B	0_None	0.0012826	Actinobacteria	Actinobacteria	Actinomycetales	Geodermatophilaceae	Blastococcus	alexa714	6
HC_16S_198	A2	None	0	D	0 days B	0_None	0.0012826	Actinobacteria	Actinobacteria	Actinomycetales	Nocardioidaceae	Nocardioides	alexa715	6
HC_16S_198	A2	None	0	D	0 days B	0_None	0.0012826	Actinobacteria	Actinobacteria	Actinomycetales	Nakamurellaceae	Nakamurella	alexa716	6
HC_16S_198	A2	None	0	D	0 days B	0_None	0.0012826	Actinobacteria	Actinobacteria	Actinomycetales	Kineosporiaceae	Angustibacter	alexa717	6
HC_16S_198	A2	None	0	D	0 days B	0_None	0.0012826	Proteobacteria	Deltaproteobacteria	Desulfuromonadales	Geobacteraceae	Geobacter	alexa718	6
HC_16S_198	A2	None	0	D	0 days B	0_None	0.00106883	Proteobacteria	Gammaproteobacteria	Xanthomonadales	Sinobacteraceae	Steroidobacter	alexa82	5
HC_16S_198	A2	None	0	D	0 days B	0_None	0.00106883	Bacteroidetes	Sphingobacteriia	Sphingobacteriales	Chitinophagaceae	Flavisolibacter	alexa87	5
HC_16S_198	A2	None	0	D	0 days B	0_None	0.00106883	Acidobacteria	Acidobacteria_Gp6			Gp6	alexa91	5
HC_16S_198	A2	None	0	D	0 days B	0_None	0.00106883	Proteobacteria	Alphaproteobacteria	Rhizobiales	Xanthobacteraceae	Labrys	alexa132	5
HC_16S_198	A2	None	0	D	0 days B	0_None	0.00106883	Proteobacteria	Betaproteobacteria	Burkholderiales	Oxalobacteraceae	Herbaspirillum	alexa134	5
HC_16S_198	A2	None	0	D	0 days B	0_None	0.00106883	Actinobacteria	Actinobacteria	Actinomycetales	Geodermatophilaceae	Modestobacter	alexa137	5
HC_16S_198	A2	None	0	D	0 days B	0_None	0.00106883	Planctomycetes	Planctomycetia	Planctomycetales	Planctomycetaceae	Pirellula	alexa184	5
HC_16S_198	A2	None	0	D	0 days B	0_None	0.00106883	Acidobacteria	Acidobacteria_Gp6			Gp6	alexa187	5
HC_16S_198	A2	None	0	D	0 days B	0_None	0.00106883	Thaumarchaeota		Nitrososphaerales	Nitrososphaeraceae	Nitrososphaera	alexa198	5
HC_16S_198	A2	None	0	D	0 days B	0_None	0.00106883	Proteobacteria	Alphaproteobacteria	Rhodospirillales	Rhodospirillaceae	Skermanella	alexa202	5
HC_16S_198	A2	None	0	D	0 days B	0_None	0.00106883	Proteobacteria	Alphaproteobacteria	Rhizobiales	Xanthobacteraceae	Nitrobacter	alexa216	5
HC_16S_198	A2	None	0	D	0 days B	0_None	0.00106883	Proteobacteria	Betaproteobacteria	Burkholderiales	Comamonadaceae	Ramlibacter	alexa238	5
HC_16S_198	A2	None	0	D	0 days B	0_None	0.00106883	Chloroflexi	Chloroflexia	Herpetosiphonales	Herpetosiphonaceae	Herpetosiphon	alexa286	5
HC_16S_198	A2	None	0	D	0 days B	0_None	0.00106883	Verrucomicrobia	Spartobacteria			Spartobacteria_genera_incertae_sedis	alexa299	5
HC_16S_198	A2	None	0	D	0 days B	0_None	0.00106883	Proteobacteria	Alphaproteobacteria	Rhizobiales	Hyphomicrobiaceae	Blastochloris	alexa302	5
HC_16S_198	A2	None	0	D	0 days B	0_None	0.00106883	Proteobacteria	Alphaproteobacteria	Rhizobiales	Hyphomicrobiaceae	Rhodoplanes	alexa304	5
HC_16S_198	A2	None	0	D	0 days B	0_None	0.00106883	Proteobacteria	Deltaproteobacteria	Desulfuromonadales	Geobacteraceae	Geobacter	alexa334	5
HC_16S_198	A2	None	0	D	0 days B	0_None	0.00106883	Actinobacteria	Actinobacteria	Actinomycetales	Nocardioidaceae	Nocardioides	alexa363	5
HC_16S_198	A2	None	0	D	0 days B	0_None	0.00106883	Bacteroidetes	Sphingobacteriia	Sphingobacteriales	Chitinophagaceae	Flavisolibacter	alexa370	5
HC_16S_198	A2	None	0	D	0 days B	0_None	0.00106883	Actinobacteria	Actinobacteria	Actinomycetales	Micrococcaceae	Arthrobacter	alexa381	5
HC_16S_198	A2	None	0	D	0 days B	0_None	0.00106883	Actinobacteria	Actinobacteria	Actinomycetales	Microbacteriaceae	Leifsonia	alexa383	5
HC_16S_198	A2	None	0	D	0 days B	0_None	0.00106883	Proteobacteria	Betaproteobacteria	Burkholderiales	Comamonadaceae	Ramlibacter	alexa387	5
HC_16S_198	A2	None	0	D	0 days B	0_None	0.00106883	Proteobacteria	Betaproteobacteria	Burkholderiales	Rhodocyclaceae	Tepidimonas	alexa397	5
HC_16S_198	A2	None	0	D	0 days B	0_None	0.00106883	Firmicutes	Bacilli	Bacillales	Bacillaceae_1	Bacillus	alexa430	5
HC_16S_198	A2	None	0	D	0 days B	0_None	0.00106883	Proteobacteria	Alphaproteobacteria	Rhizobiales	Methylobacteriaceae	Microvirga	alexa436	5
HC_16S_198	A2	None	0	D	0 days B	0_None	0.00106883	Proteobacteria	Betaproteobacteria	Burkholderiales	Oxalobacteraceae	Massilia	alexa440	5
HC_16S_198	A2	None	0	D	0 days B	0_None	0.00106883	Actinobacteria	Actinobacteria	Actinomycetales	Geodermatophilaceae	Blastococcus	alexa451	5
HC_16S_198	A2	None	0	D	0 days B	0_None	0.00106883	Actinobacteria	Actinobacteria	Gaiellales	Gaiellaceae	Gaiella	alexa452	5
HC_16S_198	A2	None	0	D	0 days B	0_None	0.00106883	Bacteroidetes	Sphingobacteriia	Sphingobacteriales	Chitinophagaceae	Flavihumibacter	alexa470	5
HC_16S_198	A2	None	0	D	0 days B	0_None	0.00106883	Acidobacteria	Acidobacteria_Gp6			Gp6	alexa479	5
HC_16S_198	A2	None	0	D	0 days B	0_None	0.00106883	Proteobacteria	Alphaproteobacteria	Rhodospirillales	Rhodospirillaceae	Skermanella	alexa492	5
HC_16S_198	A2	None	0	D	0 days B	0_None	0.00106883	Proteobacteria	Alphaproteobacteria	Rhizobiales	Bradyrhizobiaceae	Tardiphaga	alexa504	5
HC_16S_198	A2	None	0	D	0 days B	0_None	0.00106883	Actinobacteria	Actinobacteria	Acidimicrobiales	Acidimicrobineae_incertae_sedis	Aciditerrimonas	alexa514	5
HC_16S_198	A2	None	0	D	0 days B	0_None	0.00106883	Actinobacteria	Actinobacteria	Solirubrobacterales	Solirubrobacteraceae	Solirubrobacter	alexa517	5
HC_16S_198	A2	None	0	D	0 days B	0_None	0.00106883	Actinobacteria	Actinobacteria	Gaiellales	Gaiellaceae	Gaiella	alexa534	5
HC_16S_198	A2	None	0	D	0 days B	0_None	0.00106883	Actinobacteria	Actinobacteria	Gaiellales	Gaiellaceae	Gaiella	alexa535	5
HC_16S_198	A2	None	0	D	0 days B	0_None	0.00106883	Armatimonadetes	Clostridia	Clostridiales	Dictyoglomaceae	Armatimonadetes_gp4	alexa538	5
HC_16S_198	A2	None	0	D	0 days B	0_None	0.00106883	Actinobacteria	Actinobacteria	Actinomycetales	Thermomonosporaceae	Actinocorallia	alexa539	5
HC_16S_198	A2	None	0	D	0 days B	0_None	0.00106883	Proteobacteria	Alphaproteobacteria	Alphaproteobacteria_incertae_sedis		Geminicoccus	alexa547	5
HC_16S_198	A2	None	0	D	0 days B	0_None	0.00106883	Actinobacteria	Actinobacteria	Actinomycetales	Kineosporiaceae	Angustibacter	alexa559	5
HC_16S_198	A2	None	0	D	0 days B	0_None	0.00106883	Proteobacteria	Alphaproteobacteria	Rhodospirillales	Acetobacteraceae	Belnapia	alexa586	5
HC_16S_198	A2	None	0	D	0 days B	0_None	0.00106883	Firmicutes	Bacilli	Bacillales	Planococcaceae	Sporosarcina	alexa596	5
HC_16S_198	A2	None	0	D	0 days B	0_None	0.00106883	Proteobacteria	Alphaproteobacteria	Rhizobiales	Rhizobiales_incertae_sedis	Alsobacter	alexa653	5
HC_16S_198	A2	None	0	D	0 days B	0_None	0.00106883	Actinobacteria	Actinobacteria	Actinomycetales	Nocardioidaceae	Nocardioides	alexa678	5
HC_16S_198	A2	None	0	D	0 days B	0_None	0.00106883	Proteobacteria	Betaproteobacteria	Burkholderiales	Comamonadaceae	Ramlibacter	alexa719	5
HC_16S_198	A2	None	0	D	0 days B	0_None	0.00106883	Nitrospirae	Nitrospira	Nitrospirales	Nitrospiraceae	Nitrospira	alexa720	5
HC_16S_198	A2	None	0	D	0 days B	0_None	0.00106883	Gemmatimonadetes	Gemmatimonadetes	Gemmatimonadales	Gemmatimonadaceae	Gemmatimonas	alexa721	5
HC_16S_198	A2	None	0	D	0 days B	0_None	0.00106883	Bacteroidetes	Sphingobacteriia	Sphingobacteriales	Chitinophagaceae	Flavitalea	alexa722	5
HC_16S_198	A2	None	0	D	0 days B	0_None	0.00106883	Firmicutes	Bacilli	Bacillales	Bacillaceae_1	Bacillus	alexa723	5
HC_16S_198	A2	None	0	D	0 days B	0_None	0.00106883	Firmicutes	Bacilli	Bacillales	Planococcaceae	Sporosarcina	alexa724	5
HC_16S_198	A2	None	0	D	0 days B	0_None	0.00106883	Gemmatimonadetes	Gemmatimonadetes	Gemmatimonadales	Gemmatimonadaceae	Gemmatimonas	alexa725	5
HC_16S_198	A2	None	0	D	0 days B	0_None	0.00106883	Firmicutes	Bacilli	Bacillales	Bacillaceae_1	Caldibacillus	alexa726	5
HC_16S_198	A2	None	0	D	0 days B	0_None	0.00106883	Proteobacteria	Alphaproteobacteria	Rhodospirillales	Rhodospirillaceae	Nitrospirillum	alexa727	5
HC_16S_198	A2	None	0	D	0 days B	0_None	0.00106883	Chloroflexi	Chloroflexia	Chloroflexales	Chloroflexaceae	Roseiflexus	alexa728	5
HC_16S_198	A2	None	0	D	0 days B	0_None	0.00106883	Chloroflexi	Chloroflexia	Chloroflexales	Chloroflexaceae	Oscillochloris	alexa729	5
HC_16S_198	A2	None	0	D	0 days B	0_None	0.00106883	Proteobacteria	Alphaproteobacteria	Caulobacterales	Caulobacteraceae	Phenylobacterium	alexa730	5
HC_16S_198	A2	None	0	D	0 days B	0_None	0.00106883	Proteobacteria	Betaproteobacteria	Rhodocyclales	Rhodocyclaceae	Nitrosospira	alexa731	5
HC_16S_198	A2	None	0	D	0 days B	0_None	0.00106883	Verrucomicrobia	Subdivision3			Subdivision3_genera_incertae_sedis	alexa732	5
HC_16S_198	A2	None	0	D	0 days B	0_None	0.00106883	Actinobacteria	Actinobacteria	Actinomycetales	Geodermatophilaceae	Modestobacter	alexa733	5
HC_16S_198	A2	None	0	D	0 days B	0_None	0.00106883	Actinobacteria	Actinobacteria	Solirubrobacterales	Solirubrobacteraceae	Solirubrobacter	alexa734	5
HC_16S_198	A2	None	0	D	0 days B	0_None	0.00106883	Actinobacteria	Actinobacteria	Actinomycetales	Streptomycetaceae	Streptomyces	alexa735	5
HC_16S_198	A2	None	0	D	0 days B	0_None	0.00106883	Actinobacteria	Actinobacteria	Actinomycetales	Nocardioidaceae	Nocardioides	alexa736	5
HC_16S_198	A2	None	0	D	0 days B	0_None	0.00106883	Actinobacteria	Actinobacteria	Actinomycetales	Mycobacteriaceae	Mycobacterium	alexa737	5
HC_16S_198	A2	None	0	D	0 days B	0_None	0.00106883	Actinobacteria	Actinobacteria	Gaiellales	Gaiellaceae	Gaiella	alexa738	5
HC_16S_198	A2	None	0	D	0 days B	0_None	0.00106883	Actinobacteria	Actinobacteria	Actinomycetales	Thermomonosporaceae	Actinomadura	alexa739	5
HC_16S_198	A2	None	0	D	0 days B	0_None	0.00106883	Proteobacteria	Deltaproteobacteria	Desulfuromonadales	Geobacteraceae	Geobacter	alexa740	5
HC_16S_198	A2	None	0	D	0 days B	0_None	0.00106883	Proteobacteria	Deltaproteobacteria	Desulfuromonadales	Geobacteraceae	Geobacter	alexa741	5
HC_16S_198	A2	None	0	D	0 days B	0_None	0.000855066	Firmicutes	Clostridia	Clostridiales	Gracilibacteraceae	Gracilibacter	alexa14	4
HC_16S_198	A2	None	0	D	0 days B	0_None	0.000855066	Proteobacteria	Alphaproteobacteria	Rhizobiales	Methylobacteriaceae	Methylobacterium	alexa107	4
HC_16S_198	A2	None	0	D	0 days B	0_None	0.000855066	Chloroflexi	Anaerolineae	Anaerolineales	Anaerolineaceae	Longilinea	alexa128	4
HC_16S_198	A2	None	0	D	0 days B	0_None	0.000855066	Actinobacteria	Actinobacteria	Actinomycetales	Mycobacteriaceae	Mycobacterium	alexa140	4
HC_16S_198	A2	None	0	D	0 days B	0_None	0.000855066	Proteobacteria	Alphaproteobacteria	Rhizobiales	Hyphomicrobiaceae	Aquabacter	alexa157	4
HC_16S_198	A2	None	0	D	0 days B	0_None	0.000855066	Proteobacteria	Gammaproteobacteria	Pseudomonadales	Pseudomonadaceae	Rhizobacter	alexa177	4
HC_16S_198	A2	None	0	D	0 days B	0_None	0.000855066	Acidobacteria	Acidobacteria_Gp6			Gp6	alexa190	4
HC_16S_198	A2	None	0	D	0 days B	0_None	0.000855066	Acidobacteria	Acidobacteria_Gp10			Gp10	alexa194	4
HC_16S_198	A2	None	0	D	0 days B	0_None	0.000855066	Actinobacteria	Actinobacteria	Gaiellales	Gaiellaceae	Gaiella	alexa230	4
HC_16S_198	A2	None	0	D	0 days B	0_None	0.000855066	Firmicutes	Bacilli	Bacillales	Thermoactinomycetaceae_1	Armatimonadetes_gp4	alexa232	4
HC_16S_198	A2	None	0	D	0 days B	0_None	0.000855066	Planctomycetes	Planctomycetia	Planctomycetales	Planctomycetaceae	Blastopirellula	alexa257	4
HC_16S_198	A2	None	0	D	0 days B	0_None	0.000855066	Acidobacteria	Acidobacteria_Gp6			Gp6	alexa261	4
HC_16S_198	A2	None	0	D	0 days B	0_None	0.000855066	Acidobacteria	Acidobacteria_Gp6			Gp6	alexa262	4
HC_16S_198	A2	None	0	D	0 days B	0_None	0.000855066	Acidobacteria	Acidobacteria_Gp3			Gp3	alexa265	4
HC_16S_198	A2	None	0	D	0 days B	0_None	0.000855066	Acidobacteria	Acidobacteria_Gp3			Candidatus_Solibacter	alexa269	4
HC_16S_198	A2	None	0	D	0 days B	0_None	0.000855066	Proteobacteria	Alphaproteobacteria	Rhodospirillales	Rhodospirillaceae	Skermanella	alexa279	4
HC_16S_198	A2	None	0	D	0 days B	0_None	0.000855066	Proteobacteria	Alphaproteobacteria	Sphingomonadales	Sphingomonadaceae	Sphingomonas	alexa281	4
HC_16S_198	A2	None	0	D	0 days B	0_None	0.000855066	Proteobacteria	Alphaproteobacteria	Rhizobiales	Phyllobacteriaceae	Nitratireductor	alexa301	4
HC_16S_198	A2	None	0	D	0 days B	0_None	0.000855066	Actinobacteria	Actinobacteria	Actinomycetales		Motilibacter	alexa316	4
HC_16S_198	A2	None	0	D	0 days B	0_None	0.000855066	Actinobacteria	Actinobacteria	Actinomycetales	Micromonosporaceae	Micromonospora	alexa318	4
HC_16S_198	A2	None	0	D	0 days B	0_None	0.000855066	Actinobacteria	Actinobacteria	Actinomycetales	Pseudonocardiaceae	Actinomycetospora	alexa319	4
HC_16S_198	A2	None	0	D	0 days B	0_None	0.000855066	Proteobacteria	Betaproteobacteria	Rhodocyclales	Rhodocyclaceae	Propionivibrio	alexa326	4
HC_16S_198	A2	None	0	D	0 days B	0_None	0.000855066	Bacteroidetes	Sphingobacteriia	Sphingobacteriales	Chitinophagaceae	Sediminibacterium	alexa355	4
HC_16S_198	A2	None	0	D	0 days B	0_None	0.000855066	Bacteroidetes	Sphingobacteriia	Sphingobacteriales	Chitinophagaceae	Segetibacter	alexa357	4
HC_16S_198	A2	None	0	D	0 days B	0_None	0.000855066	Firmicutes	Gemmatimonadetes	Gemmatimonadales	Gemmatimonadaceae	Gemmatimonas	alexa358	4
HC_16S_198	A2	None	0	D	0 days B	0_None	0.000855066	Bacteroidetes	Sphingobacteriia	Sphingobacteriales	Chitinophagaceae	Segetibacter	alexa371	4
HC_16S_198	A2	None	0	D	0 days B	0_None	0.000855066	Bacteroidetes	Cytophagia	Cytophagales	Cytophagaceae	Adhaeribacter	alexa373	4
HC_16S_198	A2	None	0	D	0 days B	0_None	0.000855066	Proteobacteria	Gammaproteobacteria	Xanthomonadales	Sinobacteraceae	Steroidobacter	alexa385	4
HC_16S_198	A2	None	0	D	0 days B	0_None	0.000855066	Bacteroidetes	Sphingobacteriia	Sphingobacteriales	Chitinophagaceae	Vibrionimonas	alexa389	4
HC_16S_198	A2	None	0	D	0 days B	0_None	0.000855066	Bacteroidetes	Sphingobacteriia	Sphingobacteriales	Chitinophagaceae	Segetibacter	alexa391	4
HC_16S_198	A2	None	0	D	0 days B	0_None	0.000855066	Firmicutes	Bacilli	Bacillales	Bacillaceae_1	Caldibacillus	alexa394	4
HC_16S_198	A2	None	0	D	0 days B	0_None	0.000855066	Actinobacteria	Actinobacteria	Actinomycetales	Microbacteriaceae	Naasia	alexa407	4
HC_16S_198	A2	None	0	D	0 days B	0_None	0.000855066	Proteobacteria	Betaproteobacteria	Burkholderiales	Burkholderiales_incertae_sedis	Piscinibacter	alexa418	4
HC_16S_198	A2	None	0	D	0 days B	0_None	0.000855066	Bacteroidetes	Sphingobacteriia	Sphingobacteriales	Chitinophagaceae	Flavitalea	alexa424	4
HC_16S_198	A2	None	0	D	0 days B	0_None	0.000855066	Bacteroidetes	Cytophagia	Cytophagales		Ohtaekwangia	alexa425	4
HC_16S_198	A2	None	0	D	0 days B	0_None	0.000855066	Acidobacteria	Acidobacteria_Gp6			Gp6	alexa428	4
HC_16S_198	A2	None	0	D	0 days B	0_None	0.000855066	Proteobacteria	Alphaproteobacteria	Sphingomonadales	Sphingomonadaceae	Sphingomonas	alexa432	4
HC_16S_198	A2	None	0	D	0 days B	0_None	0.000855066	Proteobacteria	Alphaproteobacteria	Rhizobiales	Bradyrhizobiaceae	Bradyrhizobium	alexa433	4
HC_16S_198	A2	None	0	D	0 days B	0_None	0.000855066	Firmicutes	Clostridia	Clostridiales	Clostridiaceae_1	Clostridium_sensu_stricto	alexa438	4
HC_16S_198	A2	None	0	D	0 days B	0_None	0.000855066	Acidobacteria	Acidobacteria_Gp16	Thermoanaerobacterales	Thermoanaerobacteraceae	Gp16	alexa443	4
HC_16S_198	A2	None	0	D	0 days B	0_None	0.000855066	Acidobacteria	Acidobacteria_Gp16	Bacillales	Thermolithobacteraceae	Gp16	alexa444	4
HC_16S_198	A2	None	0	D	0 days B	0_None	0.000855066	Actinobacteria	Actinobacteria	Solirubrobacterales	Solirubrobacteraceae	Solirubrobacter	alexa446	4
HC_16S_198	A2	None	0	D	0 days B	0_None	0.000855066	Actinobacteria	Actinobacteria	Solirubrobacterales	Conexibacteraceae	Conexibacter	alexa448	4
HC_16S_198	A2	None	0	D	0 days B	0_None	0.000855066	Bacteroidetes	Bacteroidia	Bacteroidales	Prolixibacteraceae	Mangrovibacterium	alexa457	4
HC_16S_198	A2	None	0	D	0 days B	0_None	0.000855066	Acidobacteria	Acidobacteria_Gp6			Gp6	alexa478	4
HC_16S_198	A2	None	0	D	0 days B	0_None	0.000855066	Proteobacteria	Alphaproteobacteria	Rhodospirillales	Rhodospirillaceae	Skermanella	alexa493	4
HC_16S_198	A2	None	0	D	0 days B	0_None	0.000855066	Actinobacteria	Actinobacteria	Actinomycetales	Micromonosporaceae	Actinoplanes	alexa526	4
HC_16S_198	A2	None	0	D	0 days B	0_None	0.000855066	Actinobacteria	Actinobacteria	Actinomycetales	Nocardioidaceae	Nocardioides	alexa528	4
HC_16S_198	A2	None	0	D	0 days B	0_None	0.000855066	Proteobacteria	Deltaproteobacteria	Myxococcales	Desulfobacteraceae	Sandaracinus	alexa541	4
HC_16S_198	A2	None	0	D	0 days B	0_None	0.000855066	Firmicutes	Bacilli	Bacillales	Bacillaceae_1	Bacillus	alexa572	4
HC_16S_198	A2	None	0	D	0 days B	0_None	0.000855066	Planctomycetes	Planctomycetia	Planctomycetales	Planctomycetaceae	Thermogutta	alexa591	4
HC_16S_198	A2	None	0	D	0 days B	0_None	0.000855066	Proteobacteria	Alphaproteobacteria	Rhizobiales	Beijerinckiaceae	Beijerinckia	alexa601	4
HC_16S_198	A2	None	0	D	0 days B	0_None	0.000855066	Firmicutes	Clostridia	Clostridiales	Peptostreptococcaceae	Clostridium_XI	alexa606	4
HC_16S_198	A2	None	0	D	0 days B	0_None	0.000855066	candidate_division_WPS-1	Acidobacteria_Gp4			WPS-1_genera_incertae_sedis	alexa608	4
HC_16S_198	A2	None	0	D	0 days B	0_None	0.000855066	Actinobacteria	Actinobacteria	Actinomycetales	Streptomycetaceae	Streptomyces	alexa609	4
HC_16S_198	A2	None	0	D	0 days B	0_None	0.000855066	Actinobacteria	Actinobacteria	Solirubrobacterales	Solirubrobacteraceae	Solirubrobacter	alexa610	4
HC_16S_198	A2	None	0	D	0 days B	0_None	0.000855066	Actinobacteria	Actinobacteria	Actinomycetales	Mycobacteriaceae	Mycobacterium	alexa618	4
HC_16S_198	A2	None	0	D	0 days B	0_None	0.000855066	Firmicutes	Gemmatimonadetes	Gemmatimonadales	Gemmatimonadaceae	Gemmatimonas	alexa643	4
HC_16S_198	A2	None	0	D	0 days B	0_None	0.000855066	Proteobacteria	Alphaproteobacteria	Sphingomonadales	Sphingomonadaceae	Sphingomonas	alexa650	4
HC_16S_198	A2	None	0	D	0 days B	0_None	0.000855066	Proteobacteria	Betaproteobacteria	Burkholderiales	Burkholderiaceae	Chitinimonas	alexa656	4
HC_16S_198	A2	None	0	D	0 days B	0_None	0.000855066	Proteobacteria	Betaproteobacteria	Burkholderiales	Burkholderiaceae	Lautropia	alexa667	4
HC_16S_198	A2	None	0	D	0 days B	0_None	0.000855066	Actinobacteria	Actinobacteria	Actinomycetales	Pseudonocardiaceae	Actinomadura	alexa679	4
HC_16S_198	A2	None	0	D	0 days B	0_None	0.000855066	Proteobacteria	Gammaproteobacteria	Xanthomonadales	Sinobacteraceae	Povalibacter	alexa742	4
HC_16S_198	A2	None	0	D	0 days B	0_None	0.000855066	Firmicutes	Negativicutes	Selenomonadales	Veillonellaceae	Sporomusa	alexa743	4
HC_16S_198	A2	None	0	D	0 days B	0_None	0.000855066	Proteobacteria	Betaproteobacteria	Burkholderiales	Burkholderiales_incertae_sedis	Methylibium	alexa744	4
HC_16S_198	A2	None	0	D	0 days B	0_None	0.000855066	Firmicutes	Clostridia	Clostridiales	Ruminococcaceae	Clostridium_III	alexa745	4
HC_16S_198	A2	None	0	D	0 days B	0_None	0.000855066	Bacteroidetes	Sphingobacteriia	Sphingobacteriales	Chitinophagaceae	Vibrionimonas	alexa746	4
HC_16S_198	A2	None	0	D	0 days B	0_None	0.000855066	Bacteroidetes	Sphingobacteriia	Sphingobacteriales	Chitinophagaceae	Flavisolibacter	alexa747	4
HC_16S_198	A2	None	0	D	0 days B	0_None	0.000855066	Bacteroidetes	Sphingobacteriia	Sphingobacteriales	Chitinophagaceae	Flavisolibacter	alexa748	4
HC_16S_198	A2	None	0	D	0 days B	0_None	0.000855066	Bacteroidetes	Sphingobacteriia	Sphingobacteriales	Chitinophagaceae	Flavisolibacter	alexa749	4
HC_16S_198	A2	None	0	D	0 days B	0_None	0.000855066	Bacteroidetes	Sphingobacteriia	Sphingobacteriales	Chitinophagaceae	Segetibacter	alexa750	4
HC_16S_198	A2	None	0	D	0 days B	0_None	0.000855066	Firmicutes	Clostridia	Clostridiales	Lachnospiraceae	Natranaerovirga	alexa751	4
HC_16S_198	A2	None	0	D	0 days B	0_None	0.000855066	Planctomycetes	Planctomycetia	Planctomycetales	Planctomycetaceae	Pirellula	alexa752	4
HC_16S_198	A2	None	0	D	0 days B	0_None	0.000855066	Planctomycetes	Planctomycetia	Planctomycetales	Planctomycetaceae	Blastopirellula	alexa753	4
HC_16S_198	A2	None	0	D	0 days B	0_None	0.000855066	Planctomycetes	Planctomycetia	Planctomycetales	Planctomycetaceae	Blastopirellula	alexa754	4
HC_16S_198	A2	None	0	D	0 days B	0_None	0.000855066	Planctomycetes	Planctomycetia	Planctomycetales	Planctomycetaceae	Blastopirellula	alexa755	4
HC_16S_198	A2	None	0	D	0 days B	0_None	0.000855066	Planctomycetes	Planctomycetia	Planctomycetales	Planctomycetaceae	Pirellula	alexa756	4
HC_16S_198	A2	None	0	D	0 days B	0_None	0.000855066	Planctomycetes	Planctomycetia	Planctomycetales	Planctomycetaceae	Thermogutta	alexa757	4
HC_16S_198	A2	None	0	D	0 days B	0_None	0.000855066	Planctomycetes	Planctomycetia	Planctomycetales	Planctomycetaceae	Planctopirus	alexa758	4
HC_16S_198	A2	None	0	D	0 days B	0_None	0.000855066	Planctomycetes	Planctomycetia	Planctomycetales	Planctomycetaceae	Zavarzinella	alexa759	4
HC_16S_198	A2	None	0	D	0 days B	0_None	0.000855066	Firmicutes	Mollicutes	Thermales	Thermaceae	Mycoplasma	alexa760	4
HC_16S_198	A2	None	0	D	0 days B	0_None	0.000855066	Acidobacteria	Acidobacteria_Gp6			Gp6	alexa761	4
HC_16S_198	A2	None	0	D	0 days B	0_None	0.000855066	Acidobacteria	Acidobacteria_Gp6			Gp6	alexa762	4
HC_16S_198	A2	None	0	D	0 days B	0_None	0.000855066	Acidobacteria	Acidobacteria_Gp7			Gp7	alexa763	4
HC_16S_198	A2	None	0	D	0 days B	0_None	0.000855066	Acidobacteria	Acidobacteria_Gp3			Gp3	alexa764	4
HC_16S_198	A2	None	0	D	0 days B	0_None	0.000855066	Gemmatimonadetes	Gemmatimonadetes	Gemmatimonadales	Gemmatimonadaceae	Gemmatimonas	alexa765	4
HC_16S_198	A2	None	0	D	0 days B	0_None	0.000855066	Thaumarchaeota		Nitrososphaerales	Nitrososphaeraceae	Nitrososphaera	alexa766	4
HC_16S_198	A2	None	0	D	0 days B	0_None	0.000855066	Thaumarchaeota		Nitrososphaerales	Nitrososphaeraceae	Nitrososphaera	alexa767	4
HC_16S_198	A2	None	0	D	0 days B	0_None	0.000855066	Acidobacteria	Acidobacteria_Gp3			Gp3	alexa768	4
HC_16S_198	A2	None	0	D	0 days B	0_None	0.000855066	Firmicutes	Clostridia	Clostridiales	Lachnospiraceae	Clostridium_XlVa	alexa769	4
HC_16S_198	A2	None	0	D	0 days B	0_None	0.000855066	Proteobacteria	Alphaproteobacteria	Rhodospirillales	Rhodospirillaceae	Skermanella	alexa770	4
HC_16S_198	A2	None	0	D	0 days B	0_None	0.000855066	Proteobacteria	Alphaproteobacteria	Sphingomonadales	Sphingomonadaceae	Sphingomonas	alexa771	4
HC_16S_198	A2	None	0	D	0 days B	0_None	0.000855066	Proteobacteria	Alphaproteobacteria	Sphingomonadales	Sphingomonadaceae	Sphingomonas	alexa772	4
HC_16S_198	A2	None	0	D	0 days B	0_None	0.000855066	Proteobacteria	Betaproteobacteria	Rhodocyclales	Rhodocyclaceae	Formivibrio	alexa773	4
HC_16S_198	A2	None	0	D	0 days B	0_None	0.000855066	Proteobacteria	Alphaproteobacteria	Rhodospirillales	Rhodospirillaceae	Geminicoccus	alexa774	4
HC_16S_198	A2	None	0	D	0 days B	0_None	0.000855066	Firmicutes	Clostridia	Clostridiales	Clostridiaceae_1	Clostridium_sensu_stricto	alexa775	4
HC_16S_198	A2	None	0	D	0 days B	0_None	0.000855066	Proteobacteria	Alphaproteobacteria	Rhizobiales	Methylobacteriaceae	Microvirga	alexa776	4
HC_16S_198	A2	None	0	D	0 days B	0_None	0.000855066	Proteobacteria	Alphaproteobacteria	Sphingomonadales	Sphingomonadaceae	Novosphingobium	alexa777	4
HC_16S_198	A2	None	0	D	0 days B	0_None	0.000855066	Proteobacteria	Betaproteobacteria	Burkholderiales	Burkholderiaceae	Burkholderia	alexa778	4
HC_16S_198	A2	None	0	D	0 days B	0_None	0.000855066	Proteobacteria	Betaproteobacteria	Burkholderiales	Burkholderiaceae	Methyloversatilis	alexa779	4
HC_16S_198	A2	None	0	D	0 days B	0_None	0.000855066	Proteobacteria	Betaproteobacteria	Rhodocyclales	Rhodocyclaceae	Massilia	alexa780	4
HC_16S_198	A2	None	0	D	0 days B	0_None	0.000855066	Proteobacteria	Betaproteobacteria	Burkholderiales	Oxalobacteraceae	Noviherbaspirillum	alexa781	4
HC_16S_198	A2	None	0	D	0 days B	0_None	0.000855066	Proteobacteria	Betaproteobacteria	Burkholderiales	Oxalobacteraceae	Oxalicibacterium	alexa782	4
HC_16S_198	A2	None	0	D	0 days B	0_None	0.000855066	Verrucomicrobia	Spartobacteria	Verrucomicrobiales	Verrucomicrobiaceae	Spartobacteria_genera_incertae_sedis	alexa783	4
HC_16S_198	A2	None	0	D	0 days B	0_None	0.000855066	Firmicutes	Clostridia	Clostridiales	Clostridiaceae_1	Clostridium_sensu_stricto	alexa784	4
HC_16S_198	A2	None	0	D	0 days B	0_None	0.000855066	Firmicutes	Clostridia	Clostridiales	Clostridiaceae_1	Clostridium_sensu_stricto	alexa785	4
HC_16S_198	A2	None	0	D	0 days B	0_None	0.000855066	candidate_division_WPS-1				WPS-1_genera_incertae_sedis	alexa786	4
HC_16S_198	A2	None	0	D	0 days B	0_None	0.000855066	candidate_division_WPS-1				WPS-1_genera_incertae_sedis	alexa787	4
HC_16S_198	A2	None	0	D	0 days B	0_None	0.000855066	Chloroflexi	Caldilineae	Caldilineales	Caldilineaceae	Litorilinea	alexa788	4
HC_16S_198	A2	None	0	D	0 days B	0_None	0.000855066	Proteobacteria	Deltaproteobacteria	Myxococcales	Polyangiaceae	Chondromyces	alexa789	4
HC_16S_198	A2	None	0	D	0 days B	0_None	0.000855066	Acidobacteria	Acidobacteria_Gp16	Clostridiales	Rubrobacteraceae	Gp16	alexa790	4
HC_16S_198	A2	None	0	D	0 days B	0_None	0.000855066	Acidobacteria	Acidobacteria_Gp16	Clostridiales	Heliobacteriaceae	Gp16	alexa791	4
HC_16S_198	A2	None	0	D	0 days B	0_None	0.000855066	Actinobacteria	Actinobacteria	Actinomycetales	Microbacteriaceae	Leifsonia	alexa792	4
HC_16S_198	A2	None	0	D	0 days B	0_None	0.000855066	Actinobacteria	Actinobacteria	Solirubrobacterales	Thermoleophilaceae	Thermoleophilum	alexa793	4
HC_16S_198	A2	None	0	D	0 days B	0_None	0.000855066	Actinobacteria	Actinobacteria	Actinomycetales	Streptomycetaceae	Streptomyces	alexa794	4
HC_16S_198	A2	None	0	D	0 days B	0_None	0.000855066	Actinobacteria	Actinobacteria	Solirubrobacterales	Solirubrobacteraceae	Solirubrobacter	alexa795	4
HC_16S_198	A2	None	0	D	0 days B	0_None	0.000855066	Actinobacteria	Actinobacteria	Solirubrobacterales	Solirubrobacteraceae	Solirubrobacter	alexa796	4
HC_16S_198	A2	None	0	D	0 days B	0_None	0.000855066	Actinobacteria	Actinobacteria	Solirubrobacterales	Solirubrobacteraceae	Solirubrobacter	alexa797	4
HC_16S_198	A2	None	0	D	0 days B	0_None	0.000855066	Actinobacteria	Actinobacteria	Solirubrobacterales	Conexibacteraceae	Conexibacter	alexa798	4
HC_16S_198	A2	None	0	D	0 days B	0_None	0.000855066	Actinobacteria	Actinobacteria	Actinomycetales	Cellulomonadaceae	Cellulomonas	alexa799	4
HC_16S_198	A2	None	0	D	0 days B	0_None	0.000855066	Actinobacteria	Actinobacteria	Actinomycetales	Cellulomonadaceae	Cellulomonas	alexa800	4
HC_16S_198	A2	None	0	D	0 days B	0_None	0.000855066	Actinobacteria	Actinobacteria	Actinomycetales	Thermomonosporaceae	Actinoallomurus	alexa801	4
HC_16S_198	A2	None	0	D	0 days B	0_None	0.000855066	Actinobacteria	Actinobacteria	Actinomycetales	Geodermatophilaceae	Modestobacter	alexa802	4
HC_16S_198	A2	None	0	D	0 days B	0_None	0.000855066	Actinobacteria	Actinobacteria	Actinomycetales	Kineosporiaceae	Kineococcus	alexa803	4
HC_16S_198	A2	None	0	D	0 days B	0_None	0.000855066	Actinobacteria	Actinobacteria	Actinomycetales	Micromonosporaceae	Couchioplanes	alexa804	4
HC_16S_198	A2	None	0	D	0 days B	0_None	0.000855066	Actinobacteria	Actinobacteria	Actinomycetales	Pseudonocardiaceae	Pseudonocardia	alexa805	4
HC_16S_198	A2	None	0	D	0 days B	0_None	0.000855066	Actinobacteria	Actinobacteria	Actinomycetales	Geodermatophilaceae	Blastococcus	alexa806	4
HC_16S_198	A2	None	0	D	0 days B	0_None	0.000855066	Actinobacteria	Actinobacteria	Actinomycetales	Pseudonocardiaceae	Lentzea	alexa807	4
HC_16S_198	A2	None	0	D	0 days B	0_None	0.000855066	Actinobacteria	Actinobacteria	Gaiellales	Gaiellaceae	Gaiella	alexa808	4
HC_16S_198	A2	None	0	D	0 days B	0_None	0.000855066	Proteobacteria	Deltaproteobacteria	Myxococcales	Haliangiaceae	Haliangium	alexa809	4
HC_16S_198	A2	None	0	D	0 days B	0_None	0.000855066	Proteobacteria	Epsilonproteobacteria	Nautiliales	Nautiliaceae	Slackia	alexa810	4
HC_16S_198	A3	None	0	B	0 days C	0_None	0.025269	Actinobacteria	Actinobacteria	Actinomycetales	Micrococcaceae	Arthrobacter	alexa4	101
HC_16S_198	A3	None	0	B	0 days C	0_None	0.0247686	Proteobacteria	Alphaproteobacteria	Rhizobiales	Methylobacteriaceae	Microvirga	alexa3	99
HC_16S_198	A3	None	0	B	0 days C	0_None	0.0245184	Proteobacteria	Alphaproteobacteria	Rhizobiales	Bradyrhizobiaceae	Nitrobacter	alexa2	98
HC_16S_198	A3	None	0	B	0 days C	0_None	0.0212659	Firmicutes	Bacilli	Bacillales	Bacillaceae_1	Bacillus	alexa5	85
HC_16S_198	A3	None	0	B	0 days C	0_None	0.0142607	Firmicutes	Bacilli	Bacillales	Bacillaceae_1	Bacillus	alexa8	57
HC_16S_198	A3	None	0	B	0 days C	0_None	0.0130098	Proteobacteria	Alphaproteobacteria	Rhodospirillales	Rhodospirillaceae	Skermanella	alexa9	52
HC_16S_198	A3	None	0	B	0 days C	0_None	0.0125094	Firmicutes	Bacilli	Bacillales	Bacillaceae_1	Bacillus	alexa6	50
HC_16S_198	A3	None	0	B	0 days C	0_None	0.0112584	Actinobacteria	Actinobacteria	Actinomycetales	Geodermatophilaceae	Blastococcus	alexa12	45
HC_16S_198	A3	None	0	B	0 days C	0_None	0.0105079	Proteobacteria	Betaproteobacteria	Burkholderiales	Oxalobacteraceae	Oxalicibacterium	alexa1	42
HC_16S_198	A3	None	0	B	0 days C	0_None	0.0100075	Firmicutes	Clostridia	Clostridiales	Peptococcaceae_1	Desulfosporosinus	alexa365	40
HC_16S_198	A3	None	0	B	0 days C	0_None	0.00975732	Actinobacteria	Actinobacteria	Actinomycetales	Geodermatophilaceae	Modestobacter	alexa16	39
HC_16S_198	A3	None	0	B	0 days C	0_None	0.00925694	Proteobacteria	Alphaproteobacteria	Rhizobiales	Methylobacteriaceae	Microvirga	alexa30	37
HC_16S_198	A3	None	0	B	0 days C	0_None	0.00875657	Actinobacteria	Actinobacteria	Solirubrobacterales	Solirubrobacteraceae	Solirubrobacter	alexa79	35
HC_16S_198	A3	None	0	B	0 days C	0_None	0.00875657	Firmicutes	Bacilli	Bacillales	Bacillaceae_1	Bacillus	alexa335	35
HC_16S_198	A3	None	0	B	0 days C	0_None	0.00850638	Firmicutes	Bacilli	Bacillales	Planococcaceae	Bacillus	alexa27	34
HC_16S_198	A3	None	0	B	0 days C	0_None	0.00800601	Proteobacteria	Alphaproteobacteria	Rhizobiales	Methylobacteriaceae	Microvirga	alexa22	32
HC_16S_198	A3	None	0	B	0 days C	0_None	0.00775582	Actinobacteria	Actinobacteria	Actinomycetales	Geodermatophilaceae	Modestobacter	alexa13	31
HC_16S_198	A3	None	0	B	0 days C	0_None	0.00775582	Proteobacteria	Alphaproteobacteria	Rhizobiales	Bradyrhizobiaceae	Bradyrhizobium	alexa15	31
HC_16S_198	A3	None	0	B	0 days C	0_None	0.00775582	Actinobacteria	Actinobacteria	Actinomycetales	Pseudonocardiaceae	Pseudonocardia	alexa19	31
HC_16S_198	A3	None	0	B	0 days C	0_None	0.00775582	Firmicutes	Bacilli	Bacillales	Bacillaceae_1	Bacillus	alexa20	31
HC_16S_198	A3	None	0	B	0 days C	0_None	0.00750563	Actinobacteria	Actinobacteria	Actinomycetales	Streptomycetaceae	Streptomyces	alexa7	30
HC_16S_198	A3	None	0	B	0 days C	0_None	0.00725544	Actinobacteria	Actinobacteria	Actinomycetales	Micromonosporaceae	Actinoplanes	alexa32	29
HC_16S_198	A3	None	0	B	0 days C	0_None	0.00725544	Proteobacteria	Betaproteobacteria	Burkholderiales	Oxalobacteraceae	Oxalicibacterium	alexa38	29
HC_16S_198	A3	None	0	B	0 days C	0_None	0.00700525	Firmicutes	Bacilli	Bacillales	Bacillaceae_1	Bacillus	alexa17	28
HC_16S_198	A3	None	0	B	0 days C	0_None	0.00700525	Firmicutes	Clostridia	Clostridiales	Clostridiaceae_1	Clostridium_sensu_stricto	alexa48	28
HC_16S_198	A3	None	0	B	0 days C	0_None	0.00700525	Bacteroidetes	Sphingobacteriia	Sphingobacteriales	Chitinophagaceae	Segetibacter	alexa88	28
HC_16S_198	A3	None	0	B	0 days C	0_None	0.00650488	Proteobacteria	Gammaproteobacteria	Xanthomonadales	Sinobacteraceae	Povalibacter	alexa115	26
HC_16S_198	A3	None	0	B	0 days C	0_None	0.00625469	Actinobacteria	Actinobacteria	Actinomycetales	Geodermatophilaceae	Blastococcus	alexa33	25
HC_16S_198	A3	None	0	B	0 days C	0_None	0.00625469	Proteobacteria	Alphaproteobacteria	Sphingomonadales	Sphingomonadaceae	Sphingomonas	alexa40	25
HC_16S_198	A3	None	0	B	0 days C	0_None	0.00625469	Actinobacteria	Actinobacteria	Actinomycetales	Kineosporiaceae	Kineosporia	alexa80	25
HC_16S_198	A3	None	0	B	0 days C	0_None	0.0060045	Firmicutes	Bacilli	Bacillales	Bacillaceae_1	Bacillus	alexa34	24
HC_16S_198	A3	None	0	B	0 days C	0_None	0.0060045	Proteobacteria	Deltaproteobacteria	Desulfuromonadales	Geobacteraceae	Geobacter	alexa76	24
HC_16S_198	A3	None	0	B	0 days C	0_None	0.0060045	Acidobacteria	Acidobacteria_Gp10			Gp10	alexa145	24
HC_16S_198	A3	None	0	B	0 days C	0_None	0.00575432	Firmicutes	Bacilli	Bacillales	Bacillaceae_1	Bacillus	alexa35	23
HC_16S_198	A3	None	0	B	0 days C	0_None	0.00575432	Proteobacteria	Betaproteobacteria	Burkholderiales	Comamonadaceae	Ramlibacter	alexa37	23
HC_16S_198	A3	None	0	B	0 days C	0_None	0.00575432	Proteobacteria	Betaproteobacteria	Burkholderiales	Oxalobacteraceae	Duganella	alexa442	23
HC_16S_198	A3	None	0	B	0 days C	0_None	0.00550413	Proteobacteria	Betaproteobacteria	Burkholderiales	Comamonadaceae	Ramlibacter	alexa25	22
HC_16S_198	A3	None	0	B	0 days C	0_None	0.00550413	Actinobacteria	Actinobacteria	Actinomycetales	Geodermatophilaceae	Geodermatophilus	alexa50	22
HC_16S_198	A3	None	0	B	0 days C	0_None	0.00525394	Proteobacteria	Betaproteobacteria	Burkholderiales	Comamonadaceae	Curvibacter	alexa85	21
HC_16S_198	A3	None	0	B	0 days C	0_None	0.00500375	Proteobacteria	Betaproteobacteria	Burkholderiales	Comamonadaceae	Curvibacter	alexa84	20
HC_16S_198	A3	None	0	B	0 days C	0_None	0.00475357	Actinobacteria	Actinobacteria	Actinomycetales	Intrasporangiaceae	Oryzihumus	alexa31	19
HC_16S_198	A3	None	0	B	0 days C	0_None	0.00475357	Proteobacteria	Betaproteobacteria	Burkholderiales	Comamonadaceae	Ramlibacter	alexa45	19
HC_16S_198	A3	None	0	B	0 days C	0_None	0.00475357	Proteobacteria	Betaproteobacteria	Burkholderiales	Burkholderiales_incertae_sedis	Piscinibacter	alexa61	19
HC_16S_198	A3	None	0	B	0 days C	0_None	0.00475357	Actinobacteria	Actinobacteria	Actinomycetales	Geodermatophilaceae	Modestobacter	alexa81	19
HC_16S_198	A3	None	0	B	0 days C	0_None	0.00450338	Proteobacteria	Alphaproteobacteria	Rhizobiales	Methylobacteriaceae	Microvirga	alexa53	18
HC_16S_198	A3	None	0	B	0 days C	0_None	0.00450338	Proteobacteria	Betaproteobacteria	Burkholderiales	Comamonadaceae	Acidovorax	alexa86	18
HC_16S_198	A3	None	0	B	0 days C	0_None	0.00425319	Proteobacteria	Alphaproteobacteria	Rhizobiales	Beijerinckiaceae	Chelatococcus	alexa24	17
HC_16S_198	A3	None	0	B	0 days C	0_None	0.00425319	Actinobacteria	Actinobacteria	Actinomycetales	Geodermatophilaceae	Modestobacter	alexa42	17
HC_16S_198	A3	None	0	B	0 days C	0_None	0.00425319	Bacteroidetes	Sphingobacteriia	Sphingobacteriales	Chitinophagaceae	Segetibacter	alexa181	17
HC_16S_198	A3	None	0	B	0 days C	0_None	0.004003	Proteobacteria	Betaproteobacteria	Burkholderiales	Oxalobacteraceae	Oxalicibacterium	alexa78	16
HC_16S_198	A3	None	0	B	0 days C	0_None	0.004003	Proteobacteria	Alphaproteobacteria	Rhodospirillales	Acetobacteraceae	Belnapia	alexa98	16
HC_16S_198	A3	None	0	B	0 days C	0_None	0.00375282	Armatimonadetes	Bacilli	Bacillales	Bacillaceae_1	Armatimonadetes_gp4	alexa58	15
HC_16S_198	A3	None	0	B	0 days C	0_None	0.00375282	Actinobacteria	Actinobacteria	Gaiellales	Gaiellaceae	Gaiella	alexa95	15
HC_16S_198	A3	None	0	B	0 days C	0_None	0.00375282	Proteobacteria	Betaproteobacteria	Burkholderiales	Oxalobacteraceae	Noviherbaspirillum	alexa218	15
HC_16S_198	A3	None	0	B	0 days C	0_None	0.00350263	Proteobacteria	Alphaproteobacteria	Rhizobiales	Methylobacteriaceae	Methylobacterium	alexa47	14
HC_16S_198	A3	None	0	B	0 days C	0_None	0.00350263	Proteobacteria	Alphaproteobacteria	Sphingomonadales	Sphingomonadaceae	Sphingomonas	alexa68	14
HC_16S_198	A3	None	0	B	0 days C	0_None	0.00350263	Actinobacteria	Actinobacteria	Actinomycetales	Geodermatophilaceae	Geodermatophilus	alexa111	14
HC_16S_198	A3	None	0	B	0 days C	0_None	0.00350263	Actinobacteria	Actinobacteria	Actinomycetales	Mycobacteriaceae	Mycobacterium	alexa139	14
HC_16S_198	A3	None	0	B	0 days C	0_None	0.00350263	Firmicutes	Clostridia	Clostridiales	Gracilibacteraceae	Gracilibacter	alexa348	14
HC_16S_198	A3	None	0	B	0 days C	0_None	0.00350263	Firmicutes	Bacilli	Bacillales	Bacillaceae_1	Bacillus	alexa359	14
HC_16S_198	A3	None	0	B	0 days C	0_None	0.00325244	Chloroflexi	Thermomicrobia	Sphaerobacterales	Sphaerobacteraceae	Nitrolancea	alexa49	13
HC_16S_198	A3	None	0	B	0 days C	0_None	0.00325244	Actinobacteria	Actinobacteria	Actinomycetales	Geodermatophilaceae	Blastococcus	alexa56	13
HC_16S_198	A3	None	0	B	0 days C	0_None	0.00325244	Proteobacteria	Alphaproteobacteria	Rhizobiales	Methylobacteriaceae	Microvirga	alexa103	13
HC_16S_198	A3	None	0	B	0 days C	0_None	0.00325244	Actinobacteria	Actinobacteria	Solirubrobacterales	Conexibacteraceae	Conexibacter	alexa109	13
HC_16S_198	A3	None	0	B	0 days C	0_None	0.00325244	Proteobacteria	Alphaproteobacteria	Rhizobiales	Methylobacteriaceae	Microvirga	alexa129	13
HC_16S_198	A3	None	0	B	0 days C	0_None	0.00325244	Actinobacteria	Actinobacteria	Actinomycetales	Geodermatophilaceae	Geodermatophilus	alexa169	13
HC_16S_198	A3	None	0	B	0 days C	0_None	0.00325244	Planctomycetes	Planctomycetia	Planctomycetales	Planctomycetaceae	Aquisphaera	alexa186	13
HC_16S_198	A3	None	0	B	0 days C	0_None	0.00325244	Actinobacteria	Actinobacteria	Actinomycetales	Geodermatophilaceae	Blastococcus	alexa228	13
HC_16S_198	A3	None	0	B	0 days C	0_None	0.00325244	Actinobacteria	Actinobacteria	Solirubrobacterales	Solirubrobacteraceae	Solirubrobacter	alexa310	13
HC_16S_198	A3	None	0	B	0 days C	0_None	0.00325244	Cyanobacteria_Chloroplast	Cyanobacteria		Family_I	GpI	alexa339	13
HC_16S_198	A3	None	0	B	0 days C	0_None	0.00325244	Acidobacteria	Acidobacteria_Gp6			Gp6	alexa375	13
HC_16S_198	A3	None	0	B	0 days C	0_None	0.00300225	Actinobacteria	Actinobacteria	Actinomycetales	Geodermatophilaceae	Modestobacter	alexa43	12
HC_16S_198	A3	None	0	B	0 days C	0_None	0.00300225	Proteobacteria	Alphaproteobacteria	Rhodospirillales	Rhodospirillaceae	Skermanella	alexa66	12
HC_16S_198	A3	None	0	B	0 days C	0_None	0.00300225	Acidobacteria	Acidobacteria_Gp6			Gp6	alexa121	12
HC_16S_198	A3	None	0	B	0 days C	0_None	0.00300225	Acidobacteria	Acidobacteria_Gp3			Gp3	alexa123	12
HC_16S_198	A3	None	0	B	0 days C	0_None	0.00275206	Actinobacteria	Actinobacteria	Gaiellales	Gaiellaceae	Gaiella	alexa41	11
HC_16S_198	A3	None	0	B	0 days C	0_None	0.00275206	Proteobacteria	Alphaproteobacteria	Rhizobiales	Methylobacteriaceae	Microvirga	alexa69	11
HC_16S_198	A3	None	0	B	0 days C	0_None	0.00275206	Actinobacteria	Actinobacteria	Actinomycetales	Thermomonosporaceae	Actinomadura	alexa74	11
HC_16S_198	A3	None	0	B	0 days C	0_None	0.00275206	Proteobacteria	Alphaproteobacteria	Rhizobiales	Methylobacteriaceae	Microvirga	alexa106	11
HC_16S_198	A3	None	0	B	0 days C	0_None	0.00275206	Actinobacteria	Actinobacteria	Solirubrobacterales	Solirubrobacteraceae	Solirubrobacter	alexa110	11
HC_16S_198	A3	None	0	B	0 days C	0_None	0.00275206	Proteobacteria	Alphaproteobacteria	Sphingomonadales	Sphingomonadaceae	Sphingomonas	alexa152	11
HC_16S_198	A3	None	0	B	0 days C	0_None	0.00275206	Firmicutes	Clostridia	Clostridiales	Clostridiaceae_1	Clostridium_sensu_stricto	alexa153	11
HC_16S_198	A3	None	0	B	0 days C	0_None	0.00275206	Proteobacteria	Betaproteobacteria	Burkholderiales	Oxalobacteraceae	Massilia	alexa159	11
HC_16S_198	A3	None	0	B	0 days C	0_None	0.00275206	Actinobacteria	Actinobacteria	Actinomycetales	Pseudonocardiaceae	Pseudonocardia	alexa225	11
HC_16S_198	A3	None	0	B	0 days C	0_None	0.00250188	Firmicutes	Bacilli	Bacillales	Bacillaceae_1	Bacillus	alexa46	10
HC_16S_198	A3	None	0	B	0 days C	0_None	0.00250188	Acidobacteria	Acidobacteria_Gp16	Clostridiales	Heliobacteriaceae	Gp16	alexa55	10
HC_16S_198	A3	None	0	B	0 days C	0_None	0.00250188	Acidobacteria	Acidobacteria_Gp7			Gp7	alexa65	10
HC_16S_198	A3	None	0	B	0 days C	0_None	0.00250188	Bacteroidetes	Sphingobacteriia	Sphingobacteriales	Chitinophagaceae	Flavisolibacter	alexa245	10
HC_16S_198	A3	None	0	B	0 days C	0_None	0.00250188	Actinobacteria	Actinobacteria	Actinomycetales	Mycobacteriaceae	Mycobacterium	alexa322	10
HC_16S_198	A3	None	0	B	0 days C	0_None	0.00250188	Firmicutes	Bacilli	Bacillales	Planococcaceae	Sporosarcina	alexa724	10
HC_16S_198	A3	None	0	B	0 days C	0_None	0.00225169	Proteobacteria	Deltaproteobacteria	Myxococcales	Cystobacteraceae	Anaeromyxobacter	alexa51	9
HC_16S_198	A3	None	0	B	0 days C	0_None	0.00225169	Proteobacteria	Betaproteobacteria	Burkholderiales	Burkholderiaceae	Paucimonas	alexa54	9
HC_16S_198	A3	None	0	B	0 days C	0_None	0.00225169	Proteobacteria	Deltaproteobacteria	Myxococcales	Cystobacteraceae	Cystobacter	alexa75	9
HC_16S_198	A3	None	0	B	0 days C	0_None	0.00225169	Proteobacteria	Alphaproteobacteria	Rhizobiales	Methylobacteriaceae	Methylobacterium	alexa93	9
HC_16S_198	A3	None	0	B	0 days C	0_None	0.00225169	Proteobacteria	Betaproteobacteria	Burkholderiales	Comamonadaceae	Curvibacter	alexa97	9
HC_16S_198	A3	None	0	B	0 days C	0_None	0.00225169	Firmicutes	Bacilli	Bacillales	Bacillaceae_1	Bacillus	alexa125	9
HC_16S_198	A3	None	0	B	0 days C	0_None	0.00225169	Proteobacteria	Betaproteobacteria	Burkholderiales	Oxalobacteraceae	Noviherbaspirillum	alexa133	9
HC_16S_198	A3	None	0	B	0 days C	0_None	0.00225169	Actinobacteria	Actinobacteria	Actinomycetales	Geodermatophilaceae	Modestobacter	alexa137	9
HC_16S_198	A3	None	0	B	0 days C	0_None	0.00225169	Gemmatimonadetes	Gemmatimonadetes	Gemmatimonadales	Gemmatimonadaceae	Gemmatimonas	alexa146	9
HC_16S_198	A3	None	0	B	0 days C	0_None	0.00225169	Proteobacteria	Gammaproteobacteria	Alteromonadales	Ectothiorhodospiraceae	Marinobacter	alexa149	9
HC_16S_198	A3	None	0	B	0 days C	0_None	0.00225169	Actinobacteria	Actinobacteria	Solirubrobacterales	Solirubrobacteraceae	Solirubrobacter	alexa165	9
HC_16S_198	A3	None	0	B	0 days C	0_None	0.00225169	Proteobacteria	Deltaproteobacteria	Myxococcales	Polyangiaceae	Chondromyces	alexa172	9
HC_16S_198	A3	None	0	B	0 days C	0_None	0.00225169	Acidobacteria	Acidobacteria_Gp6			Gp6	alexa189	9
HC_16S_198	A3	None	0	B	0 days C	0_None	0.00225169	Thaumarchaeota		Nitrososphaerales	Nitrososphaeraceae	Nitrososphaera	alexa197	9
HC_16S_198	A3	None	0	B	0 days C	0_None	0.00225169	Actinobacteria	Actinobacteria	Actinomycetales	Geodermatophilaceae	Modestobacter	alexa347	9
HC_16S_198	A3	None	0	B	0 days C	0_None	0.00225169	Proteobacteria	Gammaproteobacteria	Pseudomonadales	Pseudomonadaceae	Rhizobacter	alexa353	9
HC_16S_198	A3	None	0	B	0 days C	0_None	0.00225169	Proteobacteria	Betaproteobacteria	Burkholderiales	Oxalobacteraceae	Herbaspirillum	alexa362	9
HC_16S_198	A3	None	0	B	0 days C	0_None	0.00225169	Actinobacteria	Actinobacteria	Actinomycetales	Microbacteriaceae	Leifsonia	alexa383	9
HC_16S_198	A3	None	0	B	0 days C	0_None	0.00225169	Acidobacteria	Acidobacteria_Gp3			Gp3	alexa764	9
HC_16S_198	A3	None	0	B	0 days C	0_None	0.00225169	Proteobacteria	Alphaproteobacteria	Sphingomonadales	Sphingomonadaceae	Sphingomonas	alexa880	9
HC_16S_198	A3	None	0	B	0 days C	0_None	0.0020015	Proteobacteria	Betaproteobacteria	Burkholderiales	Comamonadaceae	Xenophilus	alexa29	8
HC_16S_198	A3	None	0	B	0 days C	0_None	0.0020015	Proteobacteria	Deltaproteobacteria	Desulfuromonadales	Geobacteraceae	Geobacter	alexa44	8
HC_16S_198	A3	None	0	B	0 days C	0_None	0.0020015	Actinobacteria	Actinobacteria	Solirubrobacterales	Solirubrobacteraceae	Solirubrobacter	alexa57	8
HC_16S_198	A3	None	0	B	0 days C	0_None	0.0020015	Acidobacteria	Acidobacteria_Gp10			Gp10	alexa63	8
HC_16S_198	A3	None	0	B	0 days C	0_None	0.0020015	Acidobacteria	Acidobacteria_Gp3			Gp3	alexa64	8
HC_16S_198	A3	None	0	B	0 days C	0_None	0.0020015	Actinobacteria	Actinobacteria	Actinomycetales	Nocardioidaceae	Nocardioides	alexa72	8
HC_16S_198	A3	None	0	B	0 days C	0_None	0.0020015	Proteobacteria	Alphaproteobacteria	Rhodospirillales	Rhodospirillaceae	Skermanella	alexa92	8
HC_16S_198	A3	None	0	B	0 days C	0_None	0.0020015	Verrucomicrobia	Spartobacteria			Spartobacteria_genera_incertae_sedis	alexa105	8
HC_16S_198	A3	None	0	B	0 days C	0_None	0.0020015	Planctomycetes	Planctomycetia	Planctomycetales	Planctomycetaceae	Pirellula	alexa142	8
HC_16S_198	A3	None	0	B	0 days C	0_None	0.0020015	Acidobacteria	Acidobacteria_Gp10			Gp10	alexa144	8
HC_16S_198	A3	None	0	B	0 days C	0_None	0.0020015	Actinobacteria	Actinobacteria	Solirubrobacterales	Solirubrobacteraceae	Solirubrobacter	alexa223	8
HC_16S_198	A3	None	0	B	0 days C	0_None	0.0020015	Actinobacteria	Actinobacteria	Actinomycetales	Nocardioidaceae	Nocardioides	alexa227	8
HC_16S_198	A3	None	0	B	0 days C	0_None	0.0020015	Actinobacteria	Actinobacteria	Actinomycetales	Nocardioidaceae	Nocardioides	alexa229	8
HC_16S_198	A3	None	0	B	0 days C	0_None	0.0020015	Bacteroidetes	Sphingobacteriia	Sphingobacteriales	Chitinophagaceae	Vibrionimonas	alexa356	8
HC_16S_198	A3	None	0	B	0 days C	0_None	0.0020015	Firmicutes	Clostridia	Clostridiales	Gracilibacteraceae	Gracilibacter	alexa459	8
HC_16S_198	A3	None	0	B	0 days C	0_None	0.0020015	Actinobacteria	Actinobacteria	Actinomycetales	Pseudonocardiaceae	Amycolatopsis	alexa613	8
HC_16S_198	A3	None	0	B	0 days C	0_None	0.0020015	Firmicutes	Gemmatimonadetes	Gemmatimonadales	Gemmatimonadaceae	Gemmatimonas	alexa643	8
HC_16S_198	A3	None	0	B	0 days C	0_None	0.0020015	Proteobacteria	Alphaproteobacteria	Sphingomonadales	Sphingomonadaceae	Sphingomonas	alexa706	8
HC_16S_198	A3	None	0	B	0 days C	0_None	0.0020015	Actinobacteria	Actinobacteria	Solirubrobacterales	Solirubrobacteraceae	Solirubrobacter	alexa734	8
HC_16S_198	A3	None	0	B	0 days C	0_None	0.0020015	Bacteroidetes	Sphingobacteriia	Sphingobacteriales	Chitinophagaceae	Parasegetibacter	alexa881	8
HC_16S_198	A3	None	0	B	0 days C	0_None	0.00175131	Acidobacteria	Acidobacteria_Gp1			Gp1	alexa26	7
HC_16S_198	A3	None	0	B	0 days C	0_None	0.00175131	Proteobacteria	Deltaproteobacteria	Myxococcales	Cystobacteraceae	Anaeromyxobacter	alexa113	7
HC_16S_198	A3	None	0	B	0 days C	0_None	0.00175131	Proteobacteria	Alphaproteobacteria	Rhodospirillales	Acetobacteraceae	Paracraurococcus	alexa116	7
HC_16S_198	A3	None	0	B	0 days C	0_None	0.00175131	Acidobacteria	Acidobacteria_Gp6			Gp6	alexa122	7
HC_16S_198	A3	None	0	B	0 days C	0_None	0.00175131	Actinobacteria	Actinobacteria	Actinomycetales	Mycobacteriaceae	Mycobacterium	alexa140	7
HC_16S_198	A3	None	0	B	0 days C	0_None	0.00175131	Proteobacteria	Alphaproteobacteria	Rhizobiales	Hyphomicrobiaceae	Aquabacter	alexa157	7
HC_16S_198	A3	None	0	B	0 days C	0_None	0.00175131	Proteobacteria	Betaproteobacteria	Burkholderiales	Oxalobacteraceae	Oxalicibacterium	alexa158	7
HC_16S_198	A3	None	0	B	0 days C	0_None	0.00175131	Acidobacteria	Acidobacteria_Gp16	Clostridiales	Synergistaceae	Gp16	alexa163	7
HC_16S_198	A3	None	0	B	0 days C	0_None	0.00175131	Actinobacteria	Actinobacteria	Solirubrobacterales	Solirubrobacteraceae	Solirubrobacter	alexa164	7
HC_16S_198	A3	None	0	B	0 days C	0_None	0.00175131	Proteobacteria	Gammaproteobacteria	Pseudomonadales	Pseudomonadaceae	Rhizobacter	alexa177	7
HC_16S_198	A3	None	0	B	0 days C	0_None	0.00175131	Bacteroidetes	Cytophagia	Cytophagales		Chryseolinea	alexa182	7
HC_16S_198	A3	None	0	B	0 days C	0_None	0.00175131	Actinobacteria	Actinobacteria	Actinomycetales	Microbacteriaceae	Amnibacterium	alexa221	7
HC_16S_198	A3	None	0	B	0 days C	0_None	0.00175131	Actinobacteria	Actinobacteria	Actinomycetales	Geodermatophilaceae	Geodermatophilus	alexa226	7
HC_16S_198	A3	None	0	B	0 days C	0_None	0.00175131	Actinobacteria	Actinobacteria	Gaiellales	Gaiellaceae	Gaiella	alexa230	7
HC_16S_198	A3	None	0	B	0 days C	0_None	0.00175131	Proteobacteria	Deltaproteobacteria	Desulfuromonadales	Geobacteraceae	Geobacter	alexa233	7
HC_16S_198	A3	None	0	B	0 days C	0_None	0.00175131	Proteobacteria	Betaproteobacteria	Burkholderiales	Comamonadaceae	Ramlibacter	alexa239	7
HC_16S_198	A3	None	0	B	0 days C	0_None	0.00175131	Bacteroidetes	Sphingobacteriia	Sphingobacteriales	Chitinophagaceae	Segetibacter	alexa251	7
HC_16S_198	A3	None	0	B	0 days C	0_None	0.00175131	Proteobacteria	Gammaproteobacteria	Xanthomonadales	Xanthomonadaceae	Pseudofulvimonas	alexa253	7
HC_16S_198	A3	None	0	B	0 days C	0_None	0.00175131	Firmicutes	Bacilli	Bacillales	Bacillaceae_1	Effusibacillus	alexa273	7
HC_16S_198	A3	None	0	B	0 days C	0_None	0.00175131	Proteobacteria	Betaproteobacteria	Neisseriales	Neisseriaceae	Formivibrio	alexa290	7
HC_16S_198	A3	None	0	B	0 days C	0_None	0.00175131	Actinobacteria	Actinobacteria	Gaiellales	Gaiellaceae	Gaiella	alexa325	7
HC_16S_198	A3	None	0	B	0 days C	0_None	0.00175131	Proteobacteria	Gammaproteobacteria	Pseudomonadales	Pseudomonadaceae	Rhizobacter	alexa340	7
HC_16S_198	A3	None	0	B	0 days C	0_None	0.00175131	Proteobacteria	Gammaproteobacteria	Bacillales	Bacillaceae_1	Desulfosoma	alexa349	7
HC_16S_198	A3	None	0	B	0 days C	0_None	0.00175131	Actinobacteria	Actinobacteria	Actinomycetales	Nocardioidaceae	Nocardioides	alexa363	7
HC_16S_198	A3	None	0	B	0 days C	0_None	0.00175131	Proteobacteria	Gammaproteobacteria	Xanthomonadales	Sinobacteraceae	Povalibacter	alexa364	7
HC_16S_198	A3	None	0	B	0 days C	0_None	0.00175131	Firmicutes	Clostridia	Clostridiales	Clostridiaceae_1	Clostridium_sensu_stricto	alexa379	7
HC_16S_198	A3	None	0	B	0 days C	0_None	0.00175131	Bacteroidetes	Sphingobacteriia	Sphingobacteriales	Chitinophagaceae	Segetibacter	alexa390	7
HC_16S_198	A3	None	0	B	0 days C	0_None	0.00175131	Proteobacteria	Alphaproteobacteria	Rhizobiales	Methylobacteriaceae	Microvirga	alexa436	7
HC_16S_198	A3	None	0	B	0 days C	0_None	0.00175131	Actinobacteria	Actinobacteria	Solirubrobacterales	Solirubrobacteraceae	Solirubrobacter	alexa520	7
HC_16S_198	A3	None	0	B	0 days C	0_None	0.00175131	Acidobacteria	Acidobacteria_Gp3			Gp3	alexa592	7
HC_16S_198	A3	None	0	B	0 days C	0_None	0.00175131	Firmicutes	Clostridia	Clostridiales	Peptostreptococcaceae	Clostridium_XI	alexa606	7
HC_16S_198	A3	None	0	B	0 days C	0_None	0.00175131	Actinobacteria	Actinobacteria	Actinomycetales	Nocardioidaceae	Nocardioides	alexa678	7
HC_16S_198	A3	None	0	B	0 days C	0_None	0.00175131	Proteobacteria	Deltaproteobacteria	Desulfuromonadales	Geobacteraceae	Geobacter	alexa691	7
HC_16S_198	A3	None	0	B	0 days C	0_None	0.00175131	Proteobacteria	Alphaproteobacteria	Rhodospirillales	Acetobacteraceae	Roseomonas	alexa696	7
HC_16S_198	A3	None	0	B	0 days C	0_None	0.00175131	Actinobacteria	Actinobacteria	Actinomycetales	Kineosporiaceae	Angustibacter	alexa717	7
HC_16S_198	A3	None	0	B	0 days C	0_None	0.00175131	Proteobacteria	Gammaproteobacteria	Xanthomonadales	Sinobacteraceae	Povalibacter	alexa882	7
HC_16S_198	A3	None	0	B	0 days C	0_None	0.00175131	Planctomycetes	Planctomycetia	Planctomycetales	Planctomycetaceae	Blastopirellula	alexa883	7
HC_16S_198	A3	None	0	B	0 days C	0_None	0.00175131	Proteobacteria	Deltaproteobacteria	Myxococcales	Polyangiaceae	Chondromyces	alexa884	7
HC_16S_198	A3	None	0	B	0 days C	0_None	0.00150113	Firmicutes	Bacilli	Bacillales	Paenibacillaceae_1	Paenibacillus	alexa23	6
HC_16S_198	A3	None	0	B	0 days C	0_None	0.00150113	Firmicutes	Bacilli	Bacillales	Paenibacillaceae_1	Paenibacillus	alexa89	6
HC_16S_198	A3	None	0	B	0 days C	0_None	0.00150113	Firmicutes	Bacilli	Bacillales	Bacillaceae_1	Bacillus	alexa124	6
HC_16S_198	A3	None	0	B	0 days C	0_None	0.00150113	Actinobacteria	Actinobacteria	Actinomycetales	Nocardioidaceae	Nocardioides	alexa168	6
HC_16S_198	A3	None	0	B	0 days C	0_None	0.00150113	Acidobacteria	Acidobacteria_Gp3			Candidatus_Solibacter	alexa195	6
HC_16S_198	A3	None	0	B	0 days C	0_None	0.00150113	Proteobacteria	Alphaproteobacteria	Rhodospirillales	Rhodospirillaceae	Skermanella	alexa201	6
HC_16S_198	A3	None	0	B	0 days C	0_None	0.00150113	Proteobacteria	Betaproteobacteria	Burkholderiales	Rhodocyclaceae	Limnobacter	alexa208	6
HC_16S_198	A3	None	0	B	0 days C	0_None	0.00150113	Proteobacteria	Alphaproteobacteria	Rhizobiales	Phyllobacteriaceae	Mesorhizobium	alexa214	6
HC_16S_198	A3	None	0	B	0 days C	0_None	0.00150113	Proteobacteria	Alphaproteobacteria	Rhizobiales	Xanthobacteraceae	Nitrobacter	alexa216	6
HC_16S_198	A3	None	0	B	0 days C	0_None	0.00150113	Actinobacteria	Actinobacteria	Solirubrobacterales	Solirubrobacteraceae	Solirubrobacter	alexa222	6
HC_16S_198	A3	None	0	B	0 days C	0_None	0.00150113	Bacteroidetes	Sphingobacteriia	Sphingobacteriales	Chitinophagaceae	Segetibacter	alexa250	6
HC_16S_198	A3	None	0	B	0 days C	0_None	0.00150113	Proteobacteria	Alphaproteobacteria	Rhodospirillales	Rhodospirillaceae	Skermanella	alexa278	6
HC_16S_198	A3	None	0	B	0 days C	0_None	0.00150113	Proteobacteria	Alphaproteobacteria	Rhizobiales	Methylobacteriaceae	Microvirga	alexa296	6
HC_16S_198	A3	None	0	B	0 days C	0_None	0.00150113	Actinobacteria	Actinobacteria	Solirubrobacterales	Solirubrobacteraceae	Solirubrobacter	alexa312	6
HC_16S_198	A3	None	0	B	0 days C	0_None	0.00150113	Bacteroidetes	Sphingobacteriia	Sphingobacteriales	Chitinophagaceae	Segetibacter	alexa344	6
HC_16S_198	A3	None	0	B	0 days C	0_None	0.00150113	Proteobacteria	Betaproteobacteria	Burkholderiales	Oxalobacteraceae	Massilia	alexa345	6
HC_16S_198	A3	None	0	B	0 days C	0_None	0.00150113	Actinobacteria	Actinobacteria	Actinomycetales	Nocardioidaceae	Nocardioides	alexa346	6
HC_16S_198	A3	None	0	B	0 days C	0_None	0.00150113	Proteobacteria	Alphaproteobacteria	Sphingomonadales	Sphingomonadaceae	Sphingomonas	alexa350	6
HC_16S_198	A3	None	0	B	0 days C	0_None	0.00150113	Firmicutes	Gemmatimonadetes	Gemmatimonadales	Gemmatimonadaceae	Gemmatimonas	alexa358	6
HC_16S_198	A3	None	0	B	0 days C	0_None	0.00150113	Actinobacteria	Actinobacteria	Actinomycetales	Nocardioidaceae	Marmoricola	alexa368	6
HC_16S_198	A3	None	0	B	0 days C	0_None	0.00150113	Bacteroidetes	Sphingobacteriia	Sphingobacteriales	Chitinophagaceae	Flavisolibacter	alexa370	6
HC_16S_198	A3	None	0	B	0 days C	0_None	0.00150113	Bacteroidetes	Sphingobacteriia	Sphingobacteriales	Chitinophagaceae	Segetibacter	alexa371	6
HC_16S_198	A3	None	0	B	0 days C	0_None	0.00150113	Actinobacteria	Actinobacteria	Actinomycetales	Cellulomonadaceae	Cellulomonas	alexa382	6
HC_16S_198	A3	None	0	B	0 days C	0_None	0.00150113	Actinobacteria	Actinobacteria	Actinomycetales	Pseudonocardiaceae	Pseudonocardia	alexa384	6
HC_16S_198	A3	None	0	B	0 days C	0_None	0.00150113	Proteobacteria	Betaproteobacteria	Burkholderiales	Comamonadaceae	Ramlibacter	alexa387	6
HC_16S_198	A3	None	0	B	0 days C	0_None	0.00150113	Bacteroidetes	Sphingobacteriia	Sphingobacteriales	Chitinophagaceae	Vibrionimonas	alexa389	6
HC_16S_198	A3	None	0	B	0 days C	0_None	0.00150113	Gemmatimonadetes	Gemmatimonadetes	Gemmatimonadales	Gemmatimonadaceae	Gemmatimonas	alexa393	6
HC_16S_198	A3	None	0	B	0 days C	0_None	0.00150113	Proteobacteria	Alphaproteobacteria	Rhizobiales	Methylobacteriaceae	Microvirga	alexa400	6
HC_16S_198	A3	None	0	B	0 days C	0_None	0.00150113	Actinobacteria	Actinobacteria	Solirubrobacterales	Conexibacteraceae	Conexibacter	alexa411	6
HC_16S_198	A3	None	0	B	0 days C	0_None	0.00150113	Firmicutes	Negativicutes	Selenomonadales	Veillonellaceae	Psychrosinus	alexa416	6
HC_16S_198	A3	None	0	B	0 days C	0_None	0.00150113	Acidobacteria	Acidobacteria_Gp3			Gp3	alexa429	6
HC_16S_198	A3	None	0	B	0 days C	0_None	0.00150113	Proteobacteria	Alphaproteobacteria	Rhizobiales	Methylobacteriaceae	Microvirga	alexa434	6
HC_16S_198	A3	None	0	B	0 days C	0_None	0.00150113	Proteobacteria	Alphaproteobacteria	Rhizobiales	Methylobacteriaceae	Microvirga	alexa435	6
HC_16S_198	A3	None	0	B	0 days C	0_None	0.00150113	Proteobacteria	Betaproteobacteria	Burkholderiales	Oxalobacteraceae	Massilia	alexa440	6
HC_16S_198	A3	None	0	B	0 days C	0_None	0.00150113	Actinobacteria	Actinobacteria	Solirubrobacterales	Solirubrobacteraceae	Solirubrobacter	alexa517	6
HC_16S_198	A3	None	0	B	0 days C	0_None	0.00150113	Actinobacteria	Actinobacteria	Actinomycetales	Micromonosporaceae	Actinoplanes	alexa525	6
HC_16S_198	A3	None	0	B	0 days C	0_None	0.00150113	Planctomycetes	Planctomycetia	Planctomycetales	Planctomycetaceae	Thermogutta	alexa591	6
HC_16S_198	A3	None	0	B	0 days C	0_None	0.00150113	Actinobacteria	Actinobacteria	Actinomycetales	Mycobacteriaceae	Mycobacterium	alexa618	6
HC_16S_198	A3	None	0	B	0 days C	0_None	0.00150113	Actinobacteria	Actinobacteria	Actinomycetales	Nocardioidaceae	Nocardioides	alexa715	6
HC_16S_198	A3	None	0	B	0 days C	0_None	0.00150113	Bacteroidetes	Sphingobacteriia	Sphingobacteriales	Chitinophagaceae	Flavisolibacter	alexa748	6
HC_16S_198	A3	None	0	B	0 days C	0_None	0.00150113	Firmicutes	Mollicutes	Thermales	Thermaceae	Mycoplasma	alexa760	6
HC_16S_198	A3	None	0	B	0 days C	0_None	0.00150113	Actinobacteria	Actinobacteria	Actinomycetales	Geodermatophilaceae	Blastococcus	alexa806	6
HC_16S_198	A3	None	0	B	0 days C	0_None	0.00150113	Chloroflexi	Chloroflexia	Chloroflexales	Chloroflexaceae	Oscillochloris	alexa841	6
HC_16S_198	A3	None	0	B	0 days C	0_None	0.00150113	Acidobacteria	Acidobacteria_Gp10			Gp10	alexa885	6
HC_16S_198	A3	None	0	B	0 days C	0_None	0.00150113	Acidobacteria	Acidobacteria_Gp10			Gp10	alexa886	6
HC_16S_198	A3	None	0	B	0 days C	0_None	0.00150113	Proteobacteria	Alphaproteobacteria	Rhodospirillales	Rhodospirillaceae	Skermanella	alexa887	6
HC_16S_198	A3	None	0	B	0 days C	0_None	0.00150113	Proteobacteria	Betaproteobacteria	Burkholderiales	Oxalobacteraceae	Oxalicibacterium	alexa888	6
HC_16S_198	A3	None	0	B	0 days C	0_None	0.00150113	Proteobacteria	Gammaproteobacteria	Pseudomonadales	Pseudomonadaceae	Cellvibrio	alexa889	6
HC_16S_198	A3	None	0	B	0 days C	0_None	0.00150113	candidate_division_WPS-1				WPS-1_genera_incertae_sedis	alexa890	6
HC_16S_198	A3	None	0	B	0 days C	0_None	0.00150113	Chloroflexi	Thermomicrobia	Sphaerobacterales	Sphaerobacteraceae	Nitrolancea	alexa891	6
HC_16S_198	A3	None	0	B	0 days C	0_None	0.00150113	Actinobacteria	Actinobacteria	Actinomycetales	Streptomycetaceae	Streptomyces	alexa892	6
HC_16S_198	A3	None	0	B	0 days C	0_None	0.00150113	Proteobacteria	Deltaproteobacteria	Myxococcales	Myxococcaceae	Aggregicoccus	alexa893	6
HC_16S_198	A3	None	0	B	0 days C	0_None	0.00125094	Proteobacteria	Deltaproteobacteria	Myxococcales	Cystobacteraceae	Cystobacter	alexa59	5
HC_16S_198	A3	None	0	B	0 days C	0_None	0.00125094	Actinobacteria	Actinobacteria	Actinomycetales	Streptomycetaceae	Streptomyces	alexa71	5
HC_16S_198	A3	None	0	B	0 days C	0_None	0.00125094	Proteobacteria	Gammaproteobacteria	Xanthomonadales	Sinobacteraceae	Steroidobacter	alexa82	5
HC_16S_198	A3	None	0	B	0 days C	0_None	0.00125094	Bacteroidetes	Sphingobacteriia	Sphingobacteriales	Chitinophagaceae	Flavisolibacter	alexa87	5
HC_16S_198	A3	None	0	B	0 days C	0_None	0.00125094	Proteobacteria	Alphaproteobacteria	Rhodospirillales	Rhodospirillaceae	Skermanella	alexa102	5
HC_16S_198	A3	None	0	B	0 days C	0_None	0.00125094	Verrucomicrobia	Spartobacteria			Spartobacteria_genera_incertae_sedis	alexa104	5
HC_16S_198	A3	None	0	B	0 days C	0_None	0.00125094	Proteobacteria	Alphaproteobacteria	Rhizobiales	Methylobacteriaceae	Methylobacterium	alexa107	5
HC_16S_198	A3	None	0	B	0 days C	0_None	0.00125094	Proteobacteria	Alphaproteobacteria	Rhizobiales	Hyphomicrobiaceae	Rhodoplanes	alexa108	5
HC_16S_198	A3	None	0	B	0 days C	0_None	0.00125094	Bacteroidetes	Sphingobacteriia	Sphingobacteriales	Chitinophagaceae	Flavisolibacter	alexa117	5
HC_16S_198	A3	None	0	B	0 days C	0_None	0.00125094	Firmicutes	Bacilli	Bacillales	Alicyclobacillaceae	Tumebacillus	alexa126	5
HC_16S_198	A3	None	0	B	0 days C	0_None	0.00125094	Acidobacteria	Acidobacteria_Gp4			Gp4	alexa127	5
HC_16S_198	A3	None	0	B	0 days C	0_None	0.00125094	Actinobacteria	Actinobacteria	Actinomycetales	Kineosporiaceae	Kineococcus	alexa138	5
HC_16S_198	A3	None	0	B	0 days C	0_None	0.00125094	Actinobacteria	Actinobacteria	Actinomycetales	Thermomonosporaceae	Actinoallomurus	alexa166	5
HC_16S_198	A3	None	0	B	0 days C	0_None	0.00125094	Actinobacteria	Actinobacteria	Actinomycetales	Kineosporiaceae	Kineosporia	alexa170	5
HC_16S_198	A3	None	0	B	0 days C	0_None	0.00125094	Proteobacteria	Alphaproteobacteria	Rhodospirillales	Rhodospirillaceae	Skermanella	alexa202	5
HC_16S_198	A3	None	0	B	0 days C	0_None	0.00125094	Proteobacteria	Alphaproteobacteria	Rhizobiales	Methylobacteriaceae	Methylobacterium	alexa210	5
HC_16S_198	A3	None	0	B	0 days C	0_None	0.00125094	Proteobacteria	Alphaproteobacteria	Rhizobiales	Methylobacteriaceae	Microvirga	alexa211	5
HC_16S_198	A3	None	0	B	0 days C	0_None	0.00125094	Firmicutes	Clostridia	Clostridiales	Ruminococcaceae	Clostridium_III	alexa215	5
HC_16S_198	A3	None	0	B	0 days C	0_None	0.00125094	Bacteroidetes	Sphingobacteriia	Sphingobacteriales	Chitinophagaceae	Flavisolibacter	alexa246	5
HC_16S_198	A3	None	0	B	0 days C	0_None	0.00125094	Bacteroidetes	Sphingobacteriia	Sphingobacteriales	Chitinophagaceae	Flavisolibacter	alexa247	5
HC_16S_198	A3	None	0	B	0 days C	0_None	0.00125094	Planctomycetes	Planctomycetia	Planctomycetales	Planctomycetaceae	Blastopirellula	alexa257	5
HC_16S_198	A3	None	0	B	0 days C	0_None	0.00125094	Acidobacteria	Acidobacteria_Gp6			Gp6	alexa261	5
HC_16S_198	A3	None	0	B	0 days C	0_None	0.00125094	Acidobacteria	Acidobacteria_Gp6			Gp6	alexa262	5
HC_16S_198	A3	None	0	B	0 days C	0_None	0.00125094	Acidobacteria	Acidobacteria_Gp3			Gp3	alexa264	5
HC_16S_198	A3	None	0	B	0 days C	0_None	0.00125094	Proteobacteria	Alphaproteobacteria	Sphingomonadales	Sphingomonadaceae	Sphingomonas	alexa281	5
HC_16S_198	A3	None	0	B	0 days C	0_None	0.00125094	Firmicutes	Clostridia	Clostridiales	Clostridiaceae_1	Clostridium_sensu_stricto	alexa294	5
HC_16S_198	A3	None	0	B	0 days C	0_None	0.00125094	Proteobacteria	Alphaproteobacteria	Rhizobiales	Bradyrhizobiaceae	Nitrobacter	alexa295	5
HC_16S_198	A3	None	0	B	0 days C	0_None	0.00125094	Proteobacteria	Alphaproteobacteria	Rhizobiales	Phyllobacteriaceae	Nitratireductor	alexa301	5
HC_16S_198	A3	None	0	B	0 days C	0_None	0.00125094	Proteobacteria	Deltaproteobacteria	Myxococcales	Myxococcaceae	Myxococcus	alexa333	5
HC_16S_198	A3	None	0	B	0 days C	0_None	0.00125094	Gemmatimonadetes	Gemmatimonadetes	Gemmatimonadales	Gemmatimonadaceae	Gemmatimonas	alexa342	5
HC_16S_198	A3	None	0	B	0 days C	0_None	0.00125094	Bacteroidetes	Sphingobacteriia	Sphingobacteriales	Chitinophagaceae	Segetibacter	alexa343	5
HC_16S_198	A3	None	0	B	0 days C	0_None	0.00125094	Proteobacteria	Alphaproteobacteria	Rhodospirillales	Acetobacteraceae	Belnapia	alexa354	5
HC_16S_198	A3	None	0	B	0 days C	0_None	0.00125094	Proteobacteria	Alphaproteobacteria	Rhizobiales	Hyphomicrobiaceae	Rhodoplanes	alexa360	5
HC_16S_198	A3	None	0	B	0 days C	0_None	0.00125094	Proteobacteria	Betaproteobacteria	Rhodocyclales	Rhodocyclaceae	Sulfurisoma	alexa361	5
HC_16S_198	A3	None	0	B	0 days C	0_None	0.00125094	Proteobacteria	Alphaproteobacteria	Caulobacterales	Caulobacteraceae	Caulobacter	alexa366	5
HC_16S_198	A3	None	0	B	0 days C	0_None	0.00125094	Proteobacteria	Alphaproteobacteria	Rhizobiales	Hyphomicrobiaceae	Aquabacter	alexa367	5
HC_16S_198	A3	None	0	B	0 days C	0_None	0.00125094	Bacteroidetes	Sphingobacteriia	Sphingobacteriales	Chitinophagaceae	Flavisolibacter	alexa369	5
HC_16S_198	A3	None	0	B	0 days C	0_None	0.00125094	Proteobacteria	Alphaproteobacteria	Sphingomonadales	Sphingomonadaceae	Sphingomonas	alexa396	5
HC_16S_198	A3	None	0	B	0 days C	0_None	0.00125094	Proteobacteria	Alphaproteobacteria	Rhizobiales	Methylobacteriaceae	Microvirga	alexa399	5
HC_16S_198	A3	None	0	B	0 days C	0_None	0.00125094	Actinobacteria	Actinobacteria	Actinomycetales	Micrococcaceae	Arthrobacter	alexa409	5
HC_16S_198	A3	None	0	B	0 days C	0_None	0.00125094	Actinobacteria	Actinobacteria	Gaiellales	Gaiellaceae	Gaiella	alexa414	5
HC_16S_198	A3	None	0	B	0 days C	0_None	0.00125094	Firmicutes	Negativicutes	Selenomonadales	Veillonellaceae	Psychrosinus	alexa417	5
HC_16S_198	A3	None	0	B	0 days C	0_None	0.00125094	Proteobacteria	Betaproteobacteria	Burkholderiales	Comamonadaceae	Ramlibacter	alexa419	5
HC_16S_198	A3	None	0	B	0 days C	0_None	0.00125094	Proteobacteria	Betaproteobacteria	Burkholderiales	Comamonadaceae	Xenophilus	alexa420	5
HC_16S_198	A3	None	0	B	0 days C	0_None	0.00125094	Bacteroidetes	Sphingobacteriia	Sphingobacteriales	Chitinophagaceae	Parasegetibacter	alexa423	5
HC_16S_198	A3	None	0	B	0 days C	0_None	0.00125094	Bacteroidetes	Cytophagia	Cytophagales		Ohtaekwangia	alexa425	5
HC_16S_198	A3	None	0	B	0 days C	0_None	0.00125094	Proteobacteria	Alphaproteobacteria	Rhizobiales	Bradyrhizobiaceae	Bradyrhizobium	alexa433	5
HC_16S_198	A3	None	0	B	0 days C	0_None	0.00125094	Actinobacteria	Actinobacteria	Solirubrobacterales	Solirubrobacteraceae	Solirubrobacter	alexa446	5
HC_16S_198	A3	None	0	B	0 days C	0_None	0.00125094	Proteobacteria	Betaproteobacteria	Burkholderiales	Comamonadaceae	Acidovorax	alexa464	5
HC_16S_198	A3	None	0	B	0 days C	0_None	0.00125094	Firmicutes	Bacilli	Bacillales	Bacillaceae_1	Bacillus	alexa482	5
HC_16S_198	A3	None	0	B	0 days C	0_None	0.00125094	Bacteroidetes	Flavobacteriia	Flavobacteriales	Flavobacteriaceae	Flavobacterium	alexa490	5
HC_16S_198	A3	None	0	B	0 days C	0_None	0.00125094	Firmicutes	Clostridia	Clostridiales	Clostridiaceae_1	Clostridium_sensu_stricto	alexa502	5
HC_16S_198	A3	None	0	B	0 days C	0_None	0.00125094	Proteobacteria	Betaproteobacteria	Rhodocyclales	Rhodocyclaceae	Methyloversatilis	alexa511	5
HC_16S_198	A3	None	0	B	0 days C	0_None	0.00125094	Actinobacteria	Actinobacteria	Solirubrobacterales	Solirubrobacteraceae	Solirubrobacter	alexa516	5
HC_16S_198	A3	None	0	B	0 days C	0_None	0.00125094	Actinobacteria	Actinobacteria	Actinomycetales	Nocardioidaceae	Nocardioides	alexa528	5
HC_16S_198	A3	None	0	B	0 days C	0_None	0.00125094	Actinobacteria	Actinobacteria	Gaiellales	Gaiellaceae	Gaiella	alexa534	5
HC_16S_198	A3	None	0	B	0 days C	0_None	0.00125094	Proteobacteria	Alphaproteobacteria	Rhodospirillales	Rhodospirillaceae	Nitrospirillum	alexa558	5
HC_16S_198	A3	None	0	B	0 days C	0_None	0.00125094	Actinobacteria	Actinobacteria	Actinomycetales	Kineosporiaceae	Angustibacter	alexa559	5
HC_16S_198	A3	None	0	B	0 days C	0_None	0.00125094	Acidobacteria	Acidobacteria_Gp3			Gp3	alexa568	5
HC_16S_198	A3	None	0	B	0 days C	0_None	0.00125094	Proteobacteria	Alphaproteobacteria	Rhodospirillales	Acetobacteraceae	Belnapia	alexa586	5
HC_16S_198	A3	None	0	B	0 days C	0_None	0.00125094	Firmicutes	Bacilli	Bacillales	Planococcaceae	Sporosarcina	alexa596	5
HC_16S_198	A3	None	0	B	0 days C	0_None	0.00125094	Actinobacteria	Actinobacteria	Solirubrobacterales	Thermoleophilaceae	Thermoleophilum	alexa611	5
HC_16S_198	A3	None	0	B	0 days C	0_None	0.00125094	Actinobacteria	Actinobacteria	Actinomycetales	Micromonosporaceae	Dactylosporangium	alexa614	5
HC_16S_198	A3	None	0	B	0 days C	0_None	0.00125094	Proteobacteria	Betaproteobacteria	Burkholderiales	Comamonadaceae	Variovorax	alexa695	5
HC_16S_198	A3	None	0	B	0 days C	0_None	0.00125094	Actinobacteria	Actinobacteria	Actinomycetales	Nocardioidaceae	Nocardioides	alexa736	5
HC_16S_198	A3	None	0	B	0 days C	0_None	0.00125094	Proteobacteria	Betaproteobacteria	Burkholderiales	Burkholderiales_incertae_sedis	Methylibium	alexa744	5
HC_16S_198	A3	None	0	B	0 days C	0_None	0.00125094	Proteobacteria	Betaproteobacteria	Rhodocyclales	Rhodocyclaceae	Formivibrio	alexa773	5
HC_16S_198	A3	None	0	B	0 days C	0_None	0.00125094	Bacteroidetes	Flavobacteriia	Flavobacteriales	Cryomorphaceae	Fluviicola	alexa894	5
HC_16S_198	A3	None	0	B	0 days C	0_None	0.00125094	Proteobacteria	Gammaproteobacteria	Chromatiales	Ectothiorhodospiraceae	Plasticicumulans	alexa895	5
HC_16S_198	A3	None	0	B	0 days C	0_None	0.00125094	Bacteroidetes	Sphingobacteriia	Sphingobacteriales	Chitinophagaceae	Segetibacter	alexa896	5
HC_16S_198	A3	None	0	B	0 days C	0_None	0.00125094	Bacteroidetes	Sphingobacteriia	Sphingobacteriales	Chitinophagaceae	Niastella	alexa897	5
HC_16S_198	A3	None	0	B	0 days C	0_None	0.00125094	Gemmatimonadetes	Gemmatimonadetes	Gemmatimonadales	Gemmatimonadaceae	Gemmatimonas	alexa898	5
HC_16S_198	A3	None	0	B	0 days C	0_None	0.00125094	Proteobacteria	Alphaproteobacteria	Sphingomonadales	Sphingomonadaceae	Sphingomonas	alexa899	5
HC_16S_198	A3	None	0	B	0 days C	0_None	0.00125094	Proteobacteria	Alphaproteobacteria	Caulobacterales	Caulobacteraceae	Brevundimonas	alexa900	5
HC_16S_198	A3	None	0	B	0 days C	0_None	0.00125094	Chloroflexi	Anaerolineae	Anaerolineales	Anaerolineaceae	Leptolinea	alexa901	5
HC_16S_198	A3	None	0	B	0 days C	0_None	0.00125094	Actinobacteria	Actinobacteria	Solirubrobacterales	Solirubrobacteraceae	Solirubrobacter	alexa902	5
HC_16S_198	A3	None	0	B	0 days C	0_None	0.00125094	Actinobacteria	Actinobacteria	Actinomycetales	Micromonosporaceae	Micromonospora	alexa903	5
HC_16S_198	A3	None	0	B	0 days C	0_None	0.00125094	Actinobacteria	Actinobacteria	Actinomycetales	Micromonosporaceae	Actinoplanes	alexa904	5
HC_16S_198	A3	None	0	B	0 days C	0_None	0.00125094	Actinobacteria	Actinobacteria	Actinomycetales	Geodermatophilaceae	Geodermatophilus	alexa905	5
HC_16S_198	A3	None	0	B	0 days C	0_None	0.00125094	Actinobacteria	Actinobacteria	Actinomycetales	Micromonosporaceae	Actinoplanes	alexa906	5
HC_16S_198	A3	None	0	B	0 days C	0_None	0.00125094	Proteobacteria	Deltaproteobacteria	Myxococcales	Polyangiaceae	Minicystis	alexa907	5
HC_16S_198	A3	None	0	B	0 days C	0_None	0.00100075	Proteobacteria	Alphaproteobacteria	Rhizobiales	Hyphomicrobiaceae	Rhodoplanes	alexa70	4
HC_16S_198	A3	None	0	B	0 days C	0_None	0.00100075	Firmicutes	Clostridia	Clostridiales	Clostridiaceae_1	Clostridium_sensu_stricto	alexa77	4
HC_16S_198	A3	None	0	B	0 days C	0_None	0.00100075	Proteobacteria	Alphaproteobacteria	Rhizobiales	Rhizobiales_incertae_sedis	Variibacter	alexa94	4
HC_16S_198	A3	None	0	B	0 days C	0_None	0.00100075	Gemmatimonadetes	Gemmatimonadetes	Gemmatimonadales	Gemmatimonadaceae	Gemmatimonas	alexa99	4
HC_16S_198	A3	None	0	B	0 days C	0_None	0.00100075	Firmicutes	Bacilli	Bacillales	Alicyclobacillaceae	Tumebacillus	alexa101	4
HC_16S_198	A3	None	0	B	0 days C	0_None	0.00100075	Actinobacteria	Actinobacteria	Actinomycetales	Geodermatophilaceae	Geodermatophilus	alexa112	4
HC_16S_198	A3	None	0	B	0 days C	0_None	0.00100075	Acidobacteria	Acidobacteria_Gp6			Gp6	alexa119	4
HC_16S_198	A3	None	0	B	0 days C	0_None	0.00100075	Chloroflexi	Anaerolineae	Anaerolineales	Anaerolineaceae	Longilinea	alexa128	4
HC_16S_198	A3	None	0	B	0 days C	0_None	0.00100075	Acidobacteria	Acidobacteria_Gp4			Gp4	alexa147	4
HC_16S_198	A3	None	0	B	0 days C	0_None	0.00100075	Proteobacteria	Alphaproteobacteria	Rhodospirillales	Rhodospirillaceae	Skermanella	alexa150	4
HC_16S_198	A3	None	0	B	0 days C	0_None	0.00100075	Proteobacteria	Alphaproteobacteria	Rhizobiales	Methylobacteriaceae	Methylobacterium	alexa154	4
HC_16S_198	A3	None	0	B	0 days C	0_None	0.00100075	Proteobacteria	Alphaproteobacteria	Rhizobiales	Rhizobiaceae	Shinella	alexa155	4
HC_16S_198	A3	None	0	B	0 days C	0_None	0.00100075	Firmicutes	Clostridia	Clostridiales	Clostridiaceae_1	Clostridium_sensu_stricto	alexa160	4
HC_16S_198	A3	None	0	B	0 days C	0_None	0.00100075	Proteobacteria	Betaproteobacteria	Burkholderiales	Comamonadaceae	Caldimonas	alexa236	4
HC_16S_198	A3	None	0	B	0 days C	0_None	0.00100075	Nitrospirae	Nitrospira	Nitrospirales	Nitrospiraceae	Nitrospira	alexa242	4
HC_16S_198	A3	None	0	B	0 days C	0_None	0.00100075	Planctomycetes	Planctomycetia	Planctomycetales	Planctomycetaceae	Zavarzinella	alexa259	4
HC_16S_198	A3	None	0	B	0 days C	0_None	0.00100075	Firmicutes	Bacilli	Bacillales	Bacillaceae_1	Bacillus	alexa270	4
HC_16S_198	A3	None	0	B	0 days C	0_None	0.00100075	Gemmatimonadetes	Gemmatimonadetes	Gemmatimonadales	Gemmatimonadaceae	Gemmatimonas	alexa272	4
HC_16S_198	A3	None	0	B	0 days C	0_None	0.00100075	Proteobacteria	Alphaproteobacteria	Sphingomonadales	Sphingomonadaceae	Sphingomonas	alexa282	4
HC_16S_198	A3	None	0	B	0 days C	0_None	0.00100075	Proteobacteria	Betaproteobacteria	Burkholderiales	Burkholderiales_incertae_sedis	Tepidimonas	alexa292	4
HC_16S_198	A3	None	0	B	0 days C	0_None	0.00100075	Proteobacteria	Betaproteobacteria	Burkholderiales	Burkholderiaceae	Chitinimonas	alexa298	4
HC_16S_198	A3	None	0	B	0 days C	0_None	0.00100075	Actinobacteria	Actinobacteria	Actinomycetales	Mycobacteriaceae	Mycobacterium	alexa323	4
HC_16S_198	A3	None	0	B	0 days C	0_None	0.00100075	Gemmatimonadetes	Gemmatimonadetes	Gemmatimonadales	Gemmatimonadaceae	Gemmatimonas	alexa377	4
HC_16S_198	A3	None	0	B	0 days C	0_None	0.00100075	Bacteroidetes	Sphingobacteriia	Sphingobacteriales	Chitinophagaceae	Segetibacter	alexa391	4
HC_16S_198	A3	None	0	B	0 days C	0_None	0.00100075	Actinobacteria	Actinobacteria	Actinomycetales	Micromonosporaceae	Actinoplanes	alexa412	4
HC_16S_198	A3	None	0	B	0 days C	0_None	0.00100075	Actinobacteria	Actinobacteria	Actinomycetales	Geodermatophilaceae	Blastococcus	alexa413	4
HC_16S_198	A3	None	0	B	0 days C	0_None	0.00100075	Proteobacteria	Deltaproteobacteria	Myxococcales	Myxococcaceae	Aggregicoccus	alexa415	4
HC_16S_198	A3	None	0	B	0 days C	0_None	0.00100075	Proteobacteria	Alphaproteobacteria	Bacillales	Syntrophobacteraceae	Desulfosoma	alexa431	4
HC_16S_198	A3	None	0	B	0 days C	0_None	0.00100075	Proteobacteria	Alphaproteobacteria	Sphingomonadales	Sphingomonadaceae	Sphingomonas	alexa432	4
HC_16S_198	A3	None	0	B	0 days C	0_None	0.00100075	Actinobacteria	Actinobacteria	Actinomycetales	Geodermatophilaceae	Blastococcus	alexa451	4
HC_16S_198	A3	None	0	B	0 days C	0_None	0.00100075	Proteobacteria	Gammaproteobacteria	Xanthomonadales	Sinobacteraceae	Steroidobacter	alexa458	4
HC_16S_198	A3	None	0	B	0 days C	0_None	0.00100075	Firmicutes	Negativicutes	Selenomonadales	Veillonellaceae	Pelosinus	alexa461	4
HC_16S_198	A3	None	0	B	0 days C	0_None	0.00100075	Bacteroidetes	Sphingobacteriia	Sphingobacteriales	Chitinophagaceae	Flavisolibacter	alexa466	4
HC_16S_198	A3	None	0	B	0 days C	0_None	0.00100075	Bacteroidetes	Cytophagia	Cytophagales	Chitinophagaceae	Terrimonas	alexa473	4
HC_16S_198	A3	None	0	B	0 days C	0_None	0.00100075	Gemmatimonadetes	Gemmatimonadetes	Gemmatimonadales	Gemmatimonadaceae	Gemmatimonas	alexa483	4
HC_16S_198	A3	None	0	B	0 days C	0_None	0.00100075	Acidobacteria	Acidobacteria_Gp4			Gp4	alexa487	4
HC_16S_198	A3	None	0	B	0 days C	0_None	0.00100075	Thaumarchaeota		Nitrososphaerales	Nitrososphaeraceae	Nitrososphaera	alexa489	4
HC_16S_198	A3	None	0	B	0 days C	0_None	0.00100075	Proteobacteria	Alphaproteobacteria	Sphingomonadales	Sphingomonadaceae	Sphingomonas	alexa495	4
HC_16S_198	A3	None	0	B	0 days C	0_None	0.00100075	Proteobacteria	Betaproteobacteria	Burkholderiales	Rhodocyclaceae	Limnobacter	alexa499	4
HC_16S_198	A3	None	0	B	0 days C	0_None	0.00100075	Proteobacteria	Alphaproteobacteria	Rhodobacterales	Rhodobacteraceae	Rubellimicrobium	alexa507	4
HC_16S_198	A3	None	0	B	0 days C	0_None	0.00100075	Actinobacteria	Actinobacteria	Gaiellales	Gaiellaceae	Gaiella	alexa530	4
HC_16S_198	A3	None	0	B	0 days C	0_None	0.00100075	Actinobacteria	Actinobacteria	Solirubrobacterales	Conexibacteraceae	Conexibacter	alexa582	4
HC_16S_198	A3	None	0	B	0 days C	0_None	0.00100075	Proteobacteria	Alphaproteobacteria	Rhizobiales	Hyphomicrobiaceae	Rhodoplanes	alexa603	4
HC_16S_198	A3	None	0	B	0 days C	0_None	0.00100075	Actinobacteria	Actinobacteria	Solirubrobacterales	Solirubrobacteraceae	Solirubrobacter	alexa610	4
HC_16S_198	A3	None	0	B	0 days C	0_None	0.00100075	Actinobacteria	Actinobacteria	Actinomycetales	Micromonosporaceae	Virgisporangium	alexa615	4
HC_16S_198	A3	None	0	B	0 days C	0_None	0.00100075	Proteobacteria	Betaproteobacteria	Burkholderiales	Comamonadaceae	Ramlibacter	alexa628	4
HC_16S_198	A3	None	0	B	0 days C	0_None	0.00100075	Firmicutes	Bacilli	Bacillales	Paenibacillaceae_1	Brevibacillus	alexa631	4
HC_16S_198	A3	None	0	B	0 days C	0_None	0.00100075	Acidobacteria	Acidobacteria_Gp6			Gp6	alexa635	4
HC_16S_198	A3	None	0	B	0 days C	0_None	0.00100075	Chloroflexi	Chloroflexia	Chloroflexales	Chloroflexaceae	Roseiflexus	alexa652	4
HC_16S_198	A3	None	0	B	0 days C	0_None	0.00100075	Proteobacteria	Alphaproteobacteria	Rhizobiales	Rhizobiales_incertae_sedis	Alsobacter	alexa653	4
HC_16S_198	A3	None	0	B	0 days C	0_None	0.00100075	Actinobacteria	Actinobacteria	Solirubrobacterales	Thermoleophilaceae	Thermoleophilum	alexa673	4
HC_16S_198	A3	None	0	B	0 days C	0_None	0.00100075	Firmicutes	Clostridia	Clostridiales	Ruminococcaceae	Pseudobacteroides	alexa690	4
HC_16S_198	A3	None	0	B	0 days C	0_None	0.00100075	Proteobacteria	Betaproteobacteria	Burkholderiales	Oxalobacteraceae	Massilia	alexa692	4
HC_16S_198	A3	None	0	B	0 days C	0_None	0.00100075	Acidobacteria	Acidobacteria_Gp6			Gp6	alexa697	4
HC_16S_198	A3	None	0	B	0 days C	0_None	0.00100075	Proteobacteria	Alphaproteobacteria	Rhizobiales	Hyphomicrobiaceae	Rhodoplanes	alexa709	4
HC_16S_198	A3	None	0	B	0 days C	0_None	0.00100075	Proteobacteria	Deltaproteobacteria	Desulfuromonadales	Geobacteraceae	Geobacter	alexa740	4
HC_16S_198	A3	None	0	B	0 days C	0_None	0.00100075	Bacteroidetes	Sphingobacteriia	Sphingobacteriales	Chitinophagaceae	Vibrionimonas	alexa746	4
HC_16S_198	A3	None	0	B	0 days C	0_None	0.00100075	Planctomycetes	Planctomycetia	Planctomycetales	Planctomycetaceae	Blastopirellula	alexa754	4
HC_16S_198	A3	None	0	B	0 days C	0_None	0.00100075	Acidobacteria	Acidobacteria_Gp3			Gp3	alexa768	4
HC_16S_198	A3	None	0	B	0 days C	0_None	0.00100075	Proteobacteria	Betaproteobacteria	Rhodocyclales	Rhodocyclaceae	Massilia	alexa780	4
HC_16S_198	A3	None	0	B	0 days C	0_None	0.00100075	candidate_division_WPS-1				WPS-1_genera_incertae_sedis	alexa787	4
HC_16S_198	A3	None	0	B	0 days C	0_None	0.00100075	Actinobacteria	Actinobacteria	Actinomycetales	Microbacteriaceae	Leifsonia	alexa792	4
HC_16S_198	A3	None	0	B	0 days C	0_None	0.00100075	Actinobacteria	Actinobacteria	Actinomycetales	Cellulomonadaceae	Cellulomonas	alexa799	4
HC_16S_198	A3	None	0	B	0 days C	0_None	0.00100075	Acidobacteria	Acidobacteria_Gp6			Gp6	alexa834	4
HC_16S_198	A3	None	0	B	0 days C	0_None	0.00100075	Acidobacteria	Acidobacteria_Gp6			Gp6	alexa835	4
HC_16S_198	A3	None	0	B	0 days C	0_None	0.00100075	Proteobacteria	Gammaproteobacteria	Xanthomonadales	Sinobacteraceae	Steroidobacter	alexa908	4
HC_16S_198	A3	None	0	B	0 days C	0_None	0.00100075	Proteobacteria	Gammaproteobacteria	Xanthomonadales	Sinobacteraceae	Povalibacter	alexa909	4
HC_16S_198	A3	None	0	B	0 days C	0_None	0.00100075	Armatimonadetes				Armatimonadetes_gp4	alexa910	4
HC_16S_198	A3	None	0	B	0 days C	0_None	0.00100075	Bacteroidetes	Sphingobacteriia	Sphingobacteriales	Chitinophagaceae	Sediminibacterium	alexa911	4
HC_16S_198	A3	None	0	B	0 days C	0_None	0.00100075	Bacteroidetes	Sphingobacteriia	Sphingobacteriales	Chitinophagaceae	Segetibacter	alexa912	4
HC_16S_198	A3	None	0	B	0 days C	0_None	0.00100075	Bacteroidetes	Sphingobacteriia	Sphingobacteriales	Chitinophagaceae	Chitinophaga	alexa913	4
HC_16S_198	A3	None	0	B	0 days C	0_None	0.00100075	Bacteroidetes	Sphingobacteriia	Sphingobacteriales	Chitinophagaceae	Terrimonas	alexa914	4
HC_16S_198	A3	None	0	B	0 days C	0_None	0.00100075	Bacteroidetes	Sphingobacteriia	Sphingobacteriales	Chitinophagaceae	Niastella	alexa915	4
HC_16S_198	A3	None	0	B	0 days C	0_None	0.00100075	Acidobacteria	Acidobacteria_Gp4			Aridibacter	alexa916	4
HC_16S_198	A3	None	0	B	0 days C	0_None	0.00100075	Cyanobacteria_Chloroplast	Cyanobacteria		Family_I	GpI	alexa917	4
HC_16S_198	A3	None	0	B	0 days C	0_None	0.00100075	Bacteroidetes	Cytophagia	Cytophagales		Ohtaekwangia	alexa918	4
HC_16S_198	A3	None	0	B	0 days C	0_None	0.00100075	Acidobacteria	Acidobacteria_Gp4	Halanaerobiales	Halanaerobiaceae	Blastocatella	alexa919	4
HC_16S_198	A3	None	0	B	0 days C	0_None	0.00100075	Acidobacteria	Acidobacteria_Gp4			Aridibacter	alexa920	4
HC_16S_198	A3	None	0	B	0 days C	0_None	0.00100075	Planctomycetes	Planctomycetia	Planctomycetales	Planctomycetaceae	Pirellula	alexa921	4
HC_16S_198	A3	None	0	B	0 days C	0_None	0.00100075	Acidobacteria	Acidobacteria_Gp6			Gp6	alexa922	4
HC_16S_198	A3	None	0	B	0 days C	0_None	0.00100075	Acidobacteria	Acidobacteria_Gp6			Gp6	alexa923	4
HC_16S_198	A3	None	0	B	0 days C	0_None	0.00100075	Acidobacteria	Acidobacteria_Gp10			Gp10	alexa924	4
HC_16S_198	A3	None	0	B	0 days C	0_None	0.00100075	Acidobacteria	Acidobacteria_Gp10			Gp10	alexa925	4
HC_16S_198	A3	None	0	B	0 days C	0_None	0.00100075	Acidobacteria	Acidobacteria_Gp3			Candidatus_Solibacter	alexa926	4
HC_16S_198	A3	None	0	B	0 days C	0_None	0.00100075	Gemmatimonadetes	Gemmatimonadetes	Gemmatimonadales	Gemmatimonadaceae	Gemmatimonas	alexa927	4
HC_16S_198	A3	None	0	B	0 days C	0_None	0.00100075	Gemmatimonadetes	Gemmatimonadetes	Gemmatimonadales	Gemmatimonadaceae	Gemmatimonas	alexa928	4
HC_16S_198	A3	None	0	B	0 days C	0_None	0.00100075	Firmicutes	Gemmatimonadetes	Gemmatimonadales	Gemmatimonadaceae	Gemmatimonas	alexa929	4
HC_16S_198	A3	None	0	B	0 days C	0_None	0.00100075	Proteobacteria	Bacilli	Bacillales	Bacillaceae_1	Bacillus	alexa930	4
HC_16S_198	A3	None	0	B	0 days C	0_None	0.00100075	Gemmatimonadetes	Gemmatimonadetes	Gemmatimonadales	Gemmatimonadaceae	Gemmatimonas	alexa931	4
HC_16S_198	A3	None	0	B	0 days C	0_None	0.00100075	Thaumarchaeota		Nitrososphaerales	Nitrososphaeraceae	Nitrososphaera	alexa932	4
HC_16S_198	A3	None	0	B	0 days C	0_None	0.00100075	Proteobacteria	Gammaproteobacteria	Xanthomonadales	Xanthomonadaceae	Rudaea	alexa933	4
HC_16S_198	A3	None	0	B	0 days C	0_None	0.00100075	Proteobacteria	Alphaproteobacteria	Caulobacterales	Hyphomonadaceae	Hyphomonas	alexa934	4
HC_16S_198	A3	None	0	B	0 days C	0_None	0.00100075	Proteobacteria	Alphaproteobacteria	Rhodospirillales	Rhodospirillaceae	Skermanella	alexa935	4
HC_16S_198	A3	None	0	B	0 days C	0_None	0.00100075	Proteobacteria	Alphaproteobacteria	Rhodospirillales	Rhodospirillaceae	Skermanella	alexa936	4
HC_16S_198	A3	None	0	B	0 days C	0_None	0.00100075	Proteobacteria	Alphaproteobacteria	Sphingomonadales	Sphingomonadaceae	Sphingomonas	alexa937	4
HC_16S_198	A3	None	0	B	0 days C	0_None	0.00100075	Proteobacteria	Alphaproteobacteria	Sphingomonadales	Sphingomonadaceae	Sphingomonas	alexa938	4
HC_16S_198	A3	None	0	B	0 days C	0_None	0.00100075	Proteobacteria	Alphaproteobacteria	Sphingomonadales	Sphingomonadaceae	Sphingomonas	alexa939	4
HC_16S_198	A3	None	0	B	0 days C	0_None	0.00100075	Proteobacteria	Alphaproteobacteria	Sphingomonadales	Sphingomonadaceae	Sphingomonas	alexa940	4
HC_16S_198	A3	None	0	B	0 days C	0_None	0.00100075	Proteobacteria	Alphaproteobacteria	Sphingomonadales	Sphingomonadaceae	Sphingomonas	alexa941	4
HC_16S_198	A3	None	0	B	0 days C	0_None	0.00100075	Proteobacteria	Alphaproteobacteria	Rhodospirillales	Rhodospirillaceae	Azospirillum	alexa942	4
HC_16S_198	A3	None	0	B	0 days C	0_None	0.00100075	Proteobacteria	Betaproteobacteria	Neisseriales	Neisseriaceae	Chromobacterium	alexa943	4
HC_16S_198	A3	None	0	B	0 days C	0_None	0.00100075	Chloroflexi	Chloroflexia	Chloroflexales	Chloroflexaceae	Roseiflexus	alexa944	4
HC_16S_198	A3	None	0	B	0 days C	0_None	0.00100075	Chloroflexi	Chloroflexia	Chloroflexales	Chloroflexaceae	Roseiflexus	alexa945	4
HC_16S_198	A3	None	0	B	0 days C	0_None	0.00100075	Proteobacteria	Gammaproteobacteria	Pseudomonadales	Pseudomonadaceae	Cellvibrio	alexa946	4
HC_16S_198	A3	None	0	B	0 days C	0_None	0.00100075	candidate_division_WPS-1	Phycisphaerae	Tepidisphaerales	Tepidisphaeraceae	WPS-1_genera_incertae_sedis	alexa947	4
HC_16S_198	A3	None	0	B	0 days C	0_None	0.00100075	Chloroflexi	Caldilineae	Caldilineales	Caldilineaceae	Litorilinea	alexa948	4
HC_16S_198	A3	None	0	B	0 days C	0_None	0.00100075	Proteobacteria	Deltaproteobacteria	Myxococcales	Polyangiaceae	Chondromyces	alexa949	4
HC_16S_198	A3	None	0	B	0 days C	0_None	0.00100075	Actinobacteria	Actinobacteria	Gaiellales	Gaiellaceae	Gaiella	alexa950	4
HC_16S_198	A3	None	0	B	0 days C	0_None	0.00100075	Acidobacteria	Acidobacteria_Gp16	Sphaerobacterales	Sphaerobacteraceae	Gp16	alexa951	4
HC_16S_198	A3	None	0	B	0 days C	0_None	0.00100075	Chloroflexi	Thermomicrobia	Sphaerobacterales	Sphaerobacteraceae	Nitrolancea	alexa952	4
HC_16S_198	A3	None	0	B	0 days C	0_None	0.00100075	Actinobacteria	Actinobacteria	Solirubrobacterales	Solirubrobacteraceae	Solirubrobacter	alexa953	4
HC_16S_198	A3	None	0	B	0 days C	0_None	0.00100075	Actinobacteria	Actinobacteria	Solirubrobacterales	Conexibacteraceae	Conexibacter	alexa954	4
HC_16S_198	A3	None	0	B	0 days C	0_None	0.00100075	Actinobacteria	Actinobacteria	Actinomycetales	Streptomycetaceae	Streptomyces	alexa955	4
HC_16S_198	A3	None	0	B	0 days C	0_None	0.00100075	Actinobacteria	Actinobacteria	Actinomycetales	Micrococcaceae	Arthrobacter	alexa956	4
HC_16S_198	A3	None	0	B	0 days C	0_None	0.00100075	Actinobacteria	Actinobacteria	Solirubrobacterales	Solirubrobacteraceae	Solirubrobacter	alexa957	4
HC_16S_198	A3	None	0	B	0 days C	0_None	0.00100075	Actinobacteria	Actinobacteria	Solirubrobacterales	Solirubrobacteraceae	Solirubrobacter	alexa958	4
HC_16S_198	A3	None	0	B	0 days C	0_None	0.00100075	Actinobacteria	Actinobacteria	Solirubrobacterales	Solirubrobacteraceae	Solirubrobacter	alexa959	4
HC_16S_198	A3	None	0	B	0 days C	0_None	0.00100075	Actinobacteria	Actinobacteria	Actinomycetales	Cellulomonadaceae	Cellulomonas	alexa960	4
HC_16S_198	A3	None	0	B	0 days C	0_None	0.00100075	Actinobacteria	Actinobacteria	Actinomycetales	Pseudonocardiaceae	Pseudonocardia	alexa961	4
HC_16S_198	A3	None	0	B	0 days C	0_None	0.00100075	Actinobacteria	Actinobacteria	Actinomycetales	Nocardioidaceae	Nocardioides	alexa962	4
HC_16S_198	A3	None	0	B	0 days C	0_None	0.00100075	Proteobacteria	Deltaproteobacteria	Myxococcales	Cystobacteraceae	Anaeromyxobacter	alexa963	4
HC_16S_198	A3	None	0	B	0 days C	0_None	0.00100075	Proteobacteria	Deltaproteobacteria	Myxococcales	Cystobacteraceae	Anaeromyxobacter	alexa964	4
HC_16S_198	A3	None	0	B	0 days C	0_None	0.00100075	Firmicutes	Bacilli	Bacillales	Thermoactinomycetaceae_1	Poribacteria_genera_incertae_sedis	alexa965	4
HC_16S_198	A3	None	0	B	0 days C	0_None	0.00100075	Proteobacteria	Deltaproteobacteria	Myxococcales	Polyangiaceae	Chondromyces	alexa966	4
HC_16S_198	A4	None	0	E	0 days D	0_None	0.0272727	Actinobacteria	Actinobacteria	Actinomycetales	Micrococcaceae	Arthrobacter	alexa4	129
HC_16S_198	A4	None	0	E	0 days D	0_None	0.0232558	Proteobacteria	Alphaproteobacteria	Rhizobiales	Bradyrhizobiaceae	Nitrobacter	alexa2	110
HC_16S_198	A4	None	0	E	0 days D	0_None	0.0224101	Firmicutes	Bacilli	Bacillales	Bacillaceae_1	Bacillus	alexa5	106
HC_16S_198	A4	None	0	E	0 days D	0_None	0.0217759	Proteobacteria	Alphaproteobacteria	Rhizobiales	Methylobacteriaceae	Microvirga	alexa3	103
HC_16S_198	A4	None	0	E	0 days D	0_None	0.017759	Firmicutes	Bacilli	Bacillales	Bacillaceae_1	Bacillus	alexa8	84
HC_16S_198	A4	None	0	E	0 days D	0_None	0.0131078	Firmicutes	Bacilli	Bacillales	Bacillaceae_1	Bacillus	alexa6	62
HC_16S_198	A4	None	0	E	0 days D	0_None	0.0107822	Actinobacteria	Actinobacteria	Actinomycetales	Streptomycetaceae	Streptomyces	alexa7	51
HC_16S_198	A4	None	0	E	0 days D	0_None	0.0107822	Actinobacteria	Actinobacteria	Actinomycetales	Geodermatophilaceae	Modestobacter	alexa13	51
HC_16S_198	A4	None	0	E	0 days D	0_None	0.0103594	Proteobacteria	Betaproteobacteria	Burkholderiales	Oxalobacteraceae	Oxalicibacterium	alexa1	49
HC_16S_198	A4	None	0	E	0 days D	0_None	0.0103594	Proteobacteria	Alphaproteobacteria	Rhizobiales	Bradyrhizobiaceae	Bradyrhizobium	alexa15	49
HC_16S_198	A4	None	0	E	0 days D	0_None	0.00993657	Proteobacteria	Alphaproteobacteria	Rhodospirillales	Rhodospirillaceae	Skermanella	alexa9	47
HC_16S_198	A4	None	0	E	0 days D	0_None	0.00972516	Firmicutes	Bacilli	Bacillales	Bacillaceae_1	Bacillus	alexa17	46
HC_16S_198	A4	None	0	E	0 days D	0_None	0.00887949	Actinobacteria	Actinobacteria	Actinomycetales	Geodermatophilaceae	Blastococcus	alexa12	42
HC_16S_198	A4	None	0	E	0 days D	0_None	0.00866808	Firmicutes	Bacilli	Bacillales	Planococcaceae	Bacillus	alexa27	41
HC_16S_198	A4	None	0	E	0 days D	0_None	0.00845666	Proteobacteria	Betaproteobacteria	Burkholderiales	Comamonadaceae	Ramlibacter	alexa25	40
HC_16S_198	A4	None	0	E	0 days D	0_None	0.00845666	Proteobacteria	Betaproteobacteria	Burkholderiales	Oxalobacteraceae	Oxalicibacterium	alexa38	40
HC_16S_198	A4	None	0	E	0 days D	0_None	0.00782241	Proteobacteria	Alphaproteobacteria	Rhizobiales	Methylobacteriaceae	Microvirga	alexa22	37
HC_16S_198	A4	None	0	E	0 days D	0_None	0.00761099	Firmicutes	Bacilli	Bacillales	Bacillaceae_1	Bacillus	alexa335	36
HC_16S_198	A4	None	0	E	0 days D	0_None	0.00739958	Proteobacteria	Deltaproteobacteria	Desulfuromonadales	Geobacteraceae	Geobacter	alexa76	35
HC_16S_198	A4	None	0	E	0 days D	0_None	0.00739958	Acidobacteria	Acidobacteria_Gp10			Gp10	alexa145	35
HC_16S_198	A4	None	0	E	0 days D	0_None	0.00718816	Firmicutes	Bacilli	Bacillales	Bacillaceae_1	Bacillus	alexa20	34
HC_16S_198	A4	None	0	E	0 days D	0_None	0.00718816	Firmicutes	Bacilli	Bacillales	Bacillaceae_1	Bacillus	alexa34	34
HC_16S_198	A4	None	0	E	0 days D	0_None	0.00676533	Firmicutes	Clostridia	Clostridiales	Clostridiaceae_1	Clostridium_sensu_stricto	alexa48	32
HC_16S_198	A4	None	0	E	0 days D	0_None	0.00655391	Actinobacteria	Actinobacteria	Solirubrobacterales	Solirubrobacteraceae	Solirubrobacter	alexa79	31
HC_16S_198	A4	None	0	E	0 days D	0_None	0.0063425	Actinobacteria	Actinobacteria	Actinomycetales	Geodermatophilaceae	Modestobacter	alexa16	30
HC_16S_198	A4	None	0	E	0 days D	0_None	0.0063425	Proteobacteria	Betaproteobacteria	Burkholderiales	Comamonadaceae	Ramlibacter	alexa37	30
HC_16S_198	A4	None	0	E	0 days D	0_None	0.00613108	Proteobacteria	Alphaproteobacteria	Rhizobiales	Methylobacteriaceae	Microvirga	alexa30	29
HC_16S_198	A4	None	0	E	0 days D	0_None	0.00613108	Proteobacteria	Alphaproteobacteria	Rhizobiales	Methylobacteriaceae	Microvirga	alexa53	29
HC_16S_198	A4	None	0	E	0 days D	0_None	0.00570824	Proteobacteria	Betaproteobacteria	Burkholderiales	Comamonadaceae	Ramlibacter	alexa45	27
HC_16S_198	A4	None	0	E	0 days D	0_None	0.00570824	Proteobacteria	Betaproteobacteria	Burkholderiales	Burkholderiales_incertae_sedis	Piscinibacter	alexa61	27
HC_16S_198	A4	None	0	E	0 days D	0_None	0.00549683	Firmicutes	Bacilli	Bacillales	Bacillaceae_1	Bacillus	alexa35	26
HC_16S_198	A4	None	0	E	0 days D	0_None	0.00528541	Bacteroidetes	Sphingobacteriia	Sphingobacteriales	Chitinophagaceae	Segetibacter	alexa88	25
HC_16S_198	A4	None	0	E	0 days D	0_None	0.00528541	Firmicutes	Clostridia	Clostridiales	Peptococcaceae_1	Desulfosporosinus	alexa365	25
HC_16S_198	A4	None	0	E	0 days D	0_None	0.005074	Actinobacteria	Actinobacteria	Actinomycetales	Pseudonocardiaceae	Pseudonocardia	alexa19	24
HC_16S_198	A4	None	0	E	0 days D	0_None	0.005074	Actinobacteria	Actinobacteria	Actinomycetales	Micromonosporaceae	Actinoplanes	alexa32	24
HC_16S_198	A4	None	0	E	0 days D	0_None	0.00465116	Acidobacteria	Acidobacteria_Gp6			Gp6	alexa121	22
HC_16S_198	A4	None	0	E	0 days D	0_None	0.00443975	Actinobacteria	Actinobacteria	Actinomycetales	Geodermatophilaceae	Modestobacter	alexa81	21
HC_16S_198	A4	None	0	E	0 days D	0_None	0.00422833	Proteobacteria	Alphaproteobacteria	Sphingomonadales	Sphingomonadaceae	Sphingomonas	alexa40	20
HC_16S_198	A4	None	0	E	0 days D	0_None	0.00422833	Actinobacteria	Actinobacteria	Actinomycetales	Geodermatophilaceae	Geodermatophilus	alexa50	20
HC_16S_198	A4	None	0	E	0 days D	0_None	0.00422833	Proteobacteria	Betaproteobacteria	Burkholderiales	Comamonadaceae	Curvibacter	alexa85	20
HC_16S_198	A4	None	0	E	0 days D	0_None	0.00422833	Proteobacteria	Betaproteobacteria	Burkholderiales	Oxalobacteraceae	Massilia	alexa345	20
HC_16S_198	A4	None	0	E	0 days D	0_None	0.00401691	Actinobacteria	Actinobacteria	Actinomycetales	Intrasporangiaceae	Oryzihumus	alexa31	19
HC_16S_198	A4	None	0	E	0 days D	0_None	0.00401691	Gemmatimonadetes	Gemmatimonadetes	Gemmatimonadales	Gemmatimonadaceae	Gemmatimonas	alexa100	19
HC_16S_198	A4	None	0	E	0 days D	0_None	0.00401691	Proteobacteria	Betaproteobacteria	Burkholderiales	Oxalobacteraceae	Noviherbaspirillum	alexa218	19
HC_16S_198	A4	None	0	E	0 days D	0_None	0.0038055	Actinobacteria	Actinobacteria	Actinomycetales	Geodermatophilaceae	Blastococcus	alexa33	18
HC_16S_198	A4	None	0	E	0 days D	0_None	0.0038055	Proteobacteria	Alphaproteobacteria	Sphingomonadales	Sphingomonadaceae	Sphingomonas	alexa68	18
HC_16S_198	A4	None	0	E	0 days D	0_None	0.0038055	Proteobacteria	Alphaproteobacteria	Rhizobiales	Methylobacteriaceae	Microvirga	alexa69	18
HC_16S_198	A4	None	0	E	0 days D	0_None	0.0038055	Actinobacteria	Actinobacteria	Actinomycetales	Geodermatophilaceae	Geodermatophilus	alexa169	18
HC_16S_198	A4	None	0	E	0 days D	0_None	0.00359408	Proteobacteria	Betaproteobacteria	Burkholderiales	Oxalobacteraceae	Oxalicibacterium	alexa78	17
HC_16S_198	A4	None	0	E	0 days D	0_None	0.00359408	Firmicutes	Bacilli	Bacillales	Bacillaceae_1	Bacillus	alexa125	17
HC_16S_198	A4	None	0	E	0 days D	0_None	0.00338266	Actinobacteria	Actinobacteria	Actinomycetales	Geodermatophilaceae	Modestobacter	alexa43	16
HC_16S_198	A4	None	0	E	0 days D	0_None	0.00338266	Firmicutes	Bacilli	Bacillales	Bacillaceae_1	Bacillus	alexa46	16
HC_16S_198	A4	None	0	E	0 days D	0_None	0.00338266	Proteobacteria	Alphaproteobacteria	Rhizobiales	Methylobacteriaceae	Microvirga	alexa103	16
HC_16S_198	A4	None	0	E	0 days D	0_None	0.00338266	Actinobacteria	Actinobacteria	Actinomycetales	Mycobacteriaceae	Mycobacterium	alexa139	16
HC_16S_198	A4	None	0	E	0 days D	0_None	0.00317125	Proteobacteria	Alphaproteobacteria	Rhizobiales	Methylobacteriaceae	Microvirga	alexa106	15
HC_16S_198	A4	None	0	E	0 days D	0_None	0.00317125	Planctomycetes	Planctomycetia	Planctomycetales	Planctomycetaceae	Pirellula	alexa142	15
HC_16S_198	A4	None	0	E	0 days D	0_None	0.00295983	Proteobacteria	Alphaproteobacteria	Rhizobiales	Methylobacteriaceae	Methylobacterium	alexa47	14
HC_16S_198	A4	None	0	E	0 days D	0_None	0.00295983	Proteobacteria	Betaproteobacteria	Burkholderiales	Burkholderiaceae	Paucimonas	alexa54	14
HC_16S_198	A4	None	0	E	0 days D	0_None	0.00295983	Acidobacteria	Acidobacteria_Gp16	Clostridiales	Heliobacteriaceae	Gp16	alexa55	14
HC_16S_198	A4	None	0	E	0 days D	0_None	0.00295983	Actinobacteria	Actinobacteria	Actinomycetales	Nocardioidaceae	Nocardioides	alexa72	14
HC_16S_198	A4	None	0	E	0 days D	0_None	0.00295983	Proteobacteria	Deltaproteobacteria	Myxococcales	Cystobacteraceae	Cystobacter	alexa75	14
HC_16S_198	A4	None	0	E	0 days D	0_None	0.00295983	Actinobacteria	Actinobacteria	Actinomycetales	Kineosporiaceae	Kineosporia	alexa80	14
HC_16S_198	A4	None	0	E	0 days D	0_None	0.00295983	Proteobacteria	Betaproteobacteria	Burkholderiales	Comamonadaceae	Curvibacter	alexa84	14
HC_16S_198	A4	None	0	E	0 days D	0_None	0.00295983	Proteobacteria	Betaproteobacteria	Burkholderiales	Comamonadaceae	Acidovorax	alexa86	14
HC_16S_198	A4	None	0	E	0 days D	0_None	0.00295983	Actinobacteria	Actinobacteria	Gaiellales	Gaiellaceae	Gaiella	alexa95	14
HC_16S_198	A4	None	0	E	0 days D	0_None	0.00295983	Acidobacteria	Acidobacteria_Gp10			Gp10	alexa144	14
HC_16S_198	A4	None	0	E	0 days D	0_None	0.00295983	Acidobacteria	Acidobacteria_Gp4			Gp4	alexa147	14
HC_16S_198	A4	None	0	E	0 days D	0_None	0.00295983	Firmicutes	Clostridia	Clostridiales	Clostridiaceae_1	Clostridium_sensu_stricto	alexa153	14
HC_16S_198	A4	None	0	E	0 days D	0_None	0.00295983	Bacteroidetes	Flavobacteriia	Flavobacteriales	Flavobacteriaceae	Flavobacterium	alexa336	14
HC_16S_198	A4	None	0	E	0 days D	0_None	0.00295983	Firmicutes	Clostridia	Clostridiales	Gracilibacteraceae	Gracilibacter	alexa348	14
HC_16S_198	A4	None	0	E	0 days D	0_None	0.00295983	Proteobacteria	Betaproteobacteria	Burkholderiales	Oxalobacteraceae	Herbaspirillum	alexa362	14
HC_16S_198	A4	None	0	E	0 days D	0_None	0.00274841	Actinobacteria	Actinobacteria	Gaiellales	Gaiellaceae	Gaiella	alexa41	13
HC_16S_198	A4	None	0	E	0 days D	0_None	0.00274841	Actinobacteria	Actinobacteria	Actinomycetales	Geodermatophilaceae	Modestobacter	alexa42	13
HC_16S_198	A4	None	0	E	0 days D	0_None	0.00274841	Chloroflexi	Thermomicrobia	Sphaerobacterales	Sphaerobacteraceae	Nitrolancea	alexa49	13
HC_16S_198	A4	None	0	E	0 days D	0_None	0.00274841	Actinobacteria	Actinobacteria	Actinomycetales	Geodermatophilaceae	Blastococcus	alexa56	13
HC_16S_198	A4	None	0	E	0 days D	0_None	0.00274841	Proteobacteria	Alphaproteobacteria	Rhizobiales	Methylobacteriaceae	Methylobacterium	alexa93	13
HC_16S_198	A4	None	0	E	0 days D	0_None	0.00274841	Actinobacteria	Actinobacteria	Solirubrobacterales	Conexibacteraceae	Conexibacter	alexa109	13
HC_16S_198	A4	None	0	E	0 days D	0_None	0.00274841	Actinobacteria	Actinobacteria	Actinomycetales	Geodermatophilaceae	Geodermatophilus	alexa111	13
HC_16S_198	A4	None	0	E	0 days D	0_None	0.00274841	Proteobacteria	Betaproteobacteria	Burkholderiales	Oxalobacteraceae	Massilia	alexa159	13
HC_16S_198	A4	None	0	E	0 days D	0_None	0.00274841	Proteobacteria	Betaproteobacteria	Burkholderiales	Comamonadaceae	Ramlibacter	alexa238	13
HC_16S_198	A4	None	0	E	0 days D	0_None	0.00274841	Proteobacteria	Betaproteobacteria	Burkholderiales	Comamonadaceae	Ramlibacter	alexa239	13
HC_16S_198	A4	None	0	E	0 days D	0_None	0.00274841	Proteobacteria	Gammaproteobacteria	Pseudomonadales	Pseudomonadaceae	Rhizobacter	alexa353	13
HC_16S_198	A4	None	0	E	0 days D	0_None	0.00274841	Actinobacteria	Actinobacteria	Actinomycetales	Nocardioidaceae	Nocardioides	alexa715	13
HC_16S_198	A4	None	0	E	0 days D	0_None	0.002537	Acidobacteria	Acidobacteria_Gp3			Gp3	alexa64	12
HC_16S_198	A4	None	0	E	0 days D	0_None	0.002537	Actinobacteria	Actinobacteria	Actinomycetales	Streptomycetaceae	Streptomyces	alexa71	12
HC_16S_198	A4	None	0	E	0 days D	0_None	0.002537	Proteobacteria	Alphaproteobacteria	Rhizobiales	Methylobacteriaceae	Microvirga	alexa129	12
HC_16S_198	A4	None	0	E	0 days D	0_None	0.002537	Actinobacteria	Actinobacteria	Actinomycetales	Geodermatophilaceae	Modestobacter	alexa137	12
HC_16S_198	A4	None	0	E	0 days D	0_None	0.002537	Bacteroidetes	Sphingobacteriia	Sphingobacteriales	Chitinophagaceae	Segetibacter	alexa181	12
HC_16S_198	A4	None	0	E	0 days D	0_None	0.002537	Thaumarchaeota		Nitrososphaerales	Nitrososphaeraceae	Nitrososphaera	alexa197	12
HC_16S_198	A4	None	0	E	0 days D	0_None	0.002537	Gemmatimonadetes	Gemmatimonadetes	Gemmatimonadales	Gemmatimonadaceae	Gemmatimonas	alexa342	12
HC_16S_198	A4	None	0	E	0 days D	0_None	0.002537	Firmicutes	Gemmatimonadetes	Gemmatimonadales	Gemmatimonadaceae	Gemmatimonas	alexa358	12
HC_16S_198	A4	None	0	E	0 days D	0_None	0.002537	Actinobacteria	Actinobacteria	Solirubrobacterales	Solirubrobacteraceae	Solirubrobacter	alexa520	12
HC_16S_198	A4	None	0	E	0 days D	0_None	0.00232558	Armatimonadetes	Bacilli	Bacillales	Bacillaceae_1	Armatimonadetes_gp4	alexa58	11
HC_16S_198	A4	None	0	E	0 days D	0_None	0.00232558	Acidobacteria	Acidobacteria_Gp10			Gp10	alexa63	11
HC_16S_198	A4	None	0	E	0 days D	0_None	0.00232558	Acidobacteria	Acidobacteria_Gp7			Gp7	alexa65	11
HC_16S_198	A4	None	0	E	0 days D	0_None	0.00232558	Bacteroidetes	Sphingobacteriia	Sphingobacteriales	Chitinophagaceae	Flavisolibacter	alexa117	11
HC_16S_198	A4	None	0	E	0 days D	0_None	0.00232558	Acidobacteria	Acidobacteria_Gp3			Gp3	alexa123	11
HC_16S_198	A4	None	0	E	0 days D	0_None	0.00232558	Proteobacteria	Alphaproteobacteria	Rhizobiales	Methylobacteriaceae	Methylobacterium	alexa154	11
HC_16S_198	A4	None	0	E	0 days D	0_None	0.00232558	Bacteroidetes	Sphingobacteriia	Sphingobacteriales	Chitinophagaceae	Segetibacter	alexa344	11
HC_16S_198	A4	None	0	E	0 days D	0_None	0.00232558	Firmicutes	Bacilli	Bacillales	Bacillaceae_1	Bacillus	alexa359	11
HC_16S_198	A4	None	0	E	0 days D	0_None	0.00232558	Proteobacteria	Betaproteobacteria	Burkholderiales	Comamonadaceae	Xenophilus	alexa420	11
HC_16S_198	A4	None	0	E	0 days D	0_None	0.00232558	Proteobacteria	Alphaproteobacteria	Rhizobiales	Methylobacteriaceae	Microvirga	alexa505	11
HC_16S_198	A4	None	0	E	0 days D	0_None	0.00211416	Proteobacteria	Alphaproteobacteria	Rhizobiales	Beijerinckiaceae	Chelatococcus	alexa24	10
HC_16S_198	A4	None	0	E	0 days D	0_None	0.00211416	Bacteroidetes	Sphingobacteriia	Sphingobacteriales	Chitinophagaceae	Flavihumibacter	alexa28	10
HC_16S_198	A4	None	0	E	0 days D	0_None	0.00211416	Proteobacteria	Betaproteobacteria	Burkholderiales	Comamonadaceae	Xenophilus	alexa29	10
HC_16S_198	A4	None	0	E	0 days D	0_None	0.00211416	Proteobacteria	Deltaproteobacteria	Myxococcales	Cystobacteraceae	Anaeromyxobacter	alexa51	10
HC_16S_198	A4	None	0	E	0 days D	0_None	0.00211416	Firmicutes	Bacilli	Bacillales	Paenibacillaceae_1	Paenibacillus	alexa89	10
HC_16S_198	A4	None	0	E	0 days D	0_None	0.00211416	Proteobacteria	Alphaproteobacteria	Rhizobiales	Rhizobiales_incertae_sedis	Variibacter	alexa94	10
HC_16S_198	A4	None	0	E	0 days D	0_None	0.00211416	Actinobacteria	Actinobacteria	Solirubrobacterales	Solirubrobacteraceae	Solirubrobacter	alexa110	10
HC_16S_198	A4	None	0	E	0 days D	0_None	0.00211416	Proteobacteria	Alphaproteobacteria	Rhodospirillales	Acetobacteraceae	Paracraurococcus	alexa116	10
HC_16S_198	A4	None	0	E	0 days D	0_None	0.00211416	Actinobacteria	Actinobacteria	Actinomycetales	Mycobacteriaceae	Mycobacterium	alexa140	10
HC_16S_198	A4	None	0	E	0 days D	0_None	0.00211416	Proteobacteria	Deltaproteobacteria	Myxococcales	Myxococcaceae	Aggregicoccus	alexa173	10
HC_16S_198	A4	None	0	E	0 days D	0_None	0.00211416	Acidobacteria	Acidobacteria_Gp6			Gp6	alexa189	10
HC_16S_198	A4	None	0	E	0 days D	0_None	0.00211416	Actinobacteria	Actinobacteria	Actinomycetales	Nocardioidaceae	Nocardioides	alexa227	10
HC_16S_198	A4	None	0	E	0 days D	0_None	0.00211416	Bacteroidetes	Sphingobacteriia	Sphingobacteriales	Chitinophagaceae	Segetibacter	alexa251	10
HC_16S_198	A4	None	0	E	0 days D	0_None	0.00211416	Acidobacteria	Acidobacteria_Gp3			Gp3	alexa264	10
HC_16S_198	A4	None	0	E	0 days D	0_None	0.00211416	Proteobacteria	Betaproteobacteria	Burkholderiales	Burkholderiales_incertae_sedis	Tepidimonas	alexa292	10
HC_16S_198	A4	None	0	E	0 days D	0_None	0.00211416	Firmicutes	Clostridia	Clostridiales	Clostridiaceae_1	Clostridium_sensu_stricto	alexa294	10
HC_16S_198	A4	None	0	E	0 days D	0_None	0.00211416	Actinobacteria	Actinobacteria	Actinomycetales	Nocardioidaceae	Nocardioides	alexa346	10
HC_16S_198	A4	None	0	E	0 days D	0_None	0.00211416	Proteobacteria	Betaproteobacteria	Burkholderiales	Rhodocyclaceae	Tepidimonas	alexa397	10
HC_16S_198	A4	None	0	E	0 days D	0_None	0.00211416	Actinobacteria	Actinobacteria	Actinomycetales	Micrococcaceae	Arthrobacter	alexa409	10
HC_16S_198	A4	None	0	E	0 days D	0_None	0.00211416	Proteobacteria	Betaproteobacteria	Burkholderiales	Oxalobacteraceae	Duganella	alexa441	10
HC_16S_198	A4	None	0	E	0 days D	0_None	0.00211416	Firmicutes	Clostridia	Clostridiales	Gracilibacteraceae	Gracilibacter	alexa459	10
HC_16S_198	A4	None	0	E	0 days D	0_None	0.00211416	Bacteroidetes	Sphingobacteriia	Sphingobacteriales	Chitinophagaceae	Chitinophaga	alexa913	10
HC_16S_198	A4	None	0	E	0 days D	0_None	0.00190275	Firmicutes	Clostridia	Clostridiales	Clostridiaceae_1	Clostridium_sensu_stricto	alexa77	9
HC_16S_198	A4	None	0	E	0 days D	0_None	0.00190275	Proteobacteria	Alphaproteobacteria	Rhodospirillales	Acetobacteraceae	Belnapia	alexa98	9
HC_16S_198	A4	None	0	E	0 days D	0_None	0.00190275	Proteobacteria	Alphaproteobacteria	Rhodospirillales	Rhodospirillaceae	Skermanella	alexa102	9
HC_16S_198	A4	None	0	E	0 days D	0_None	0.00190275	Proteobacteria	Deltaproteobacteria	Myxococcales	Cystobacteraceae	Anaeromyxobacter	alexa113	9
HC_16S_198	A4	None	0	E	0 days D	0_None	0.00190275	Proteobacteria	Betaproteobacteria	Burkholderiales	Oxalobacteraceae	Noviherbaspirillum	alexa133	9
HC_16S_198	A4	None	0	E	0 days D	0_None	0.00190275	Proteobacteria	Gammaproteobacteria	Alteromonadales	Ectothiorhodospiraceae	Marinobacter	alexa149	9
HC_16S_198	A4	None	0	E	0 days D	0_None	0.00190275	Actinobacteria	Actinobacteria	Solirubrobacterales	Solirubrobacteraceae	Solirubrobacter	alexa223	9
HC_16S_198	A4	None	0	E	0 days D	0_None	0.00190275	Bacteroidetes	Sphingobacteriia	Sphingobacteriales	Chitinophagaceae	Flavisolibacter	alexa245	9
HC_16S_198	A4	None	0	E	0 days D	0_None	0.00190275	Actinobacteria	Actinobacteria	Solirubrobacterales	Solirubrobacteraceae	Solirubrobacter	alexa310	9
HC_16S_198	A4	None	0	E	0 days D	0_None	0.00190275	Cyanobacteria_Chloroplast	Cyanobacteria		Family_I	GpI	alexa339	9
HC_16S_198	A4	None	0	E	0 days D	0_None	0.00190275	Proteobacteria	Alphaproteobacteria	Rhizobiales	Methylobacteriaceae	Microvirga	alexa400	9
HC_16S_198	A4	None	0	E	0 days D	0_None	0.00190275	Firmicutes	Negativicutes	Selenomonadales	Veillonellaceae	Psychrosinus	alexa416	9
HC_16S_198	A4	None	0	E	0 days D	0_None	0.00190275	Proteobacteria	Betaproteobacteria	Burkholderiales	Oxalobacteraceae	Massilia	alexa440	9
HC_16S_198	A4	None	0	E	0 days D	0_None	0.00190275	Acidobacteria	Acidobacteria_Gp6			Gp6	alexa478	9
HC_16S_198	A4	None	0	E	0 days D	0_None	0.00190275	Actinobacteria	Actinobacteria	Solirubrobacterales	Solirubrobacteraceae	Solirubrobacter	alexa712	9
HC_16S_198	A4	None	0	E	0 days D	0_None	0.00169133	Firmicutes	Bacilli	Bacillales	Paenibacillaceae_1	Paenibacillus	alexa23	8
HC_16S_198	A4	None	0	E	0 days D	0_None	0.00169133	Proteobacteria	Gammaproteobacteria	Xanthomonadales	Sinobacteraceae	Steroidobacter	alexa82	8
HC_16S_198	A4	None	0	E	0 days D	0_None	0.00169133	Proteobacteria	Betaproteobacteria	Burkholderiales	Comamonadaceae	Curvibacter	alexa97	8
HC_16S_198	A4	None	0	E	0 days D	0_None	0.00169133	Proteobacteria	Alphaproteobacteria	Rhizobiales	Methylobacteriaceae	Methylobacterium	alexa107	8
HC_16S_198	A4	None	0	E	0 days D	0_None	0.00169133	Actinobacteria	Actinobacteria	Solirubrobacterales	Solirubrobacteraceae	Solirubrobacter	alexa136	8
HC_16S_198	A4	None	0	E	0 days D	0_None	0.00169133	Proteobacteria	Alphaproteobacteria	Rhodospirillales	Rhodospirillaceae	Skermanella	alexa150	8
HC_16S_198	A4	None	0	E	0 days D	0_None	0.00169133	Acidobacteria	Acidobacteria_Gp16	Clostridiales	Synergistaceae	Gp16	alexa163	8
HC_16S_198	A4	None	0	E	0 days D	0_None	0.00169133	Bacteroidetes	Cytophagia	Cytophagales		Chryseolinea	alexa182	8
HC_16S_198	A4	None	0	E	0 days D	0_None	0.00169133	Actinobacteria	Actinobacteria	Actinomycetales	Geodermatophilaceae	Blastococcus	alexa228	8
HC_16S_198	A4	None	0	E	0 days D	0_None	0.00169133	Proteobacteria	Deltaproteobacteria	Desulfuromonadales	Geobacteraceae	Geobacter	alexa233	8
HC_16S_198	A4	None	0	E	0 days D	0_None	0.00169133	Firmicutes	Bacilli	Bacillales	Bacillaceae_1	Bacillus	alexa270	8
HC_16S_198	A4	None	0	E	0 days D	0_None	0.00169133	Actinobacteria	Actinobacteria	Actinomycetales	Micromonosporaceae	Micromonospora	alexa318	8
HC_16S_198	A4	None	0	E	0 days D	0_None	0.00169133	Actinobacteria	Actinobacteria	Actinomycetales	Mycobacteriaceae	Mycobacterium	alexa322	8
HC_16S_198	A4	None	0	E	0 days D	0_None	0.00169133	Actinobacteria	Actinobacteria	Actinomycetales	Geodermatophilaceae	Modestobacter	alexa347	8
HC_16S_198	A4	None	0	E	0 days D	0_None	0.00169133	Proteobacteria	Gammaproteobacteria	Bacillales	Bacillaceae_1	Desulfosoma	alexa349	8
HC_16S_198	A4	None	0	E	0 days D	0_None	0.00169133	Bacteroidetes	Sphingobacteriia	Sphingobacteriales	Chitinophagaceae	Vibrionimonas	alexa356	8
HC_16S_198	A4	None	0	E	0 days D	0_None	0.00169133	Proteobacteria	Alphaproteobacteria	Rhizobiales	Hyphomicrobiaceae	Rhodoplanes	alexa360	8
HC_16S_198	A4	None	0	E	0 days D	0_None	0.00169133	Actinobacteria	Actinobacteria	Actinomycetales	Nocardioidaceae	Nocardioides	alexa363	8
HC_16S_198	A4	None	0	E	0 days D	0_None	0.00169133	Actinobacteria	Actinobacteria	Actinomycetales	Nocardioidaceae	Marmoricola	alexa368	8
HC_16S_198	A4	None	0	E	0 days D	0_None	0.00169133	Bacteroidetes	Sphingobacteriia	Sphingobacteriales	Chitinophagaceae	Segetibacter	alexa371	8
HC_16S_198	A4	None	0	E	0 days D	0_None	0.00169133	Actinobacteria	Actinobacteria	Actinomycetales	Micrococcaceae	Arthrobacter	alexa381	8
HC_16S_198	A4	None	0	E	0 days D	0_None	0.00169133	Bacteroidetes	Sphingobacteriia	Sphingobacteriales	Chitinophagaceae	Segetibacter	alexa391	8
HC_16S_198	A4	None	0	E	0 days D	0_None	0.00169133	Proteobacteria	Alphaproteobacteria	Rhizobiales	Methylobacteriaceae	Microvirga	alexa435	8
HC_16S_198	A4	None	0	E	0 days D	0_None	0.00169133	Bacteroidetes	Sphingobacteriia	Sphingobacteriales	Chitinophagaceae	Flavihumibacter	alexa470	8
HC_16S_198	A4	None	0	E	0 days D	0_None	0.00169133	Acidobacteria	Acidobacteria_Gp4			Gp4	alexa487	8
HC_16S_198	A4	None	0	E	0 days D	0_None	0.00169133	Actinobacteria	Actinobacteria	Actinomycetales	Geodermatophilaceae	Geodermatophilus	alexa529	8
HC_16S_198	A4	None	0	E	0 days D	0_None	0.00169133	Actinobacteria	Actinobacteria	Gaiellales	Gaiellaceae	Gaiella	alexa530	8
HC_16S_198	A4	None	0	E	0 days D	0_None	0.00169133	Actinobacteria	Actinobacteria	Actinomycetales	Mycobacteriaceae	Mycobacterium	alexa737	8
HC_16S_198	A4	None	0	E	0 days D	0_None	0.00169133	Actinobacteria	Actinobacteria	Actinomycetales	Geodermatophilaceae	Modestobacter	alexa1058	8
HC_16S_198	A4	None	0	E	0 days D	0_None	0.00169133	Actinobacteria	Actinobacteria	Actinomycetales	Micromonosporaceae	Rugosimonospora	alexa1059	8
HC_16S_198	A4	None	0	E	0 days D	0_None	0.00147992	Verrucomicrobia	Spartobacteria			Spartobacteria_genera_incertae_sedis	alexa131	7
HC_16S_198	A4	None	0	E	0 days D	0_None	0.00147992	Proteobacteria	Alphaproteobacteria	Rhizobiales	Hyphomicrobiaceae	Aquabacter	alexa157	7
HC_16S_198	A4	None	0	E	0 days D	0_None	0.00147992	Firmicutes	Clostridia	Clostridiales	Clostridiaceae_1	Clostridium_sensu_stricto	alexa160	7
HC_16S_198	A4	None	0	E	0 days D	0_None	0.00147992	Actinobacteria	Actinobacteria	Solirubrobacterales	Solirubrobacteraceae	Solirubrobacter	alexa165	7
HC_16S_198	A4	None	0	E	0 days D	0_None	0.00147992	Actinobacteria	Actinobacteria	Actinomycetales	Nocardioidaceae	Nocardioides	alexa168	7
HC_16S_198	A4	None	0	E	0 days D	0_None	0.00147992	Proteobacteria	Deltaproteobacteria	Myxococcales	Polyangiaceae	Chondromyces	alexa172	7
HC_16S_198	A4	None	0	E	0 days D	0_None	0.00147992	Acidobacteria	Acidobacteria_Gp6			Gp6	alexa187	7
HC_16S_198	A4	None	0	E	0 days D	0_None	0.00147992	Firmicutes	Clostridia	Clostridiales	Ruminococcaceae	Clostridium_III	alexa215	7
HC_16S_198	A4	None	0	E	0 days D	0_None	0.00147992	Proteobacteria	Alphaproteobacteria	Rhizobiales	Xanthobacteraceae	Nitrobacter	alexa216	7
HC_16S_198	A4	None	0	E	0 days D	0_None	0.00147992	Actinobacteria	Actinobacteria	Actinomycetales	Nocardioidaceae	Nocardioides	alexa229	7
HC_16S_198	A4	None	0	E	0 days D	0_None	0.00147992	Actinobacteria	Actinobacteria	Gaiellales	Gaiellaceae	Gaiella	alexa230	7
HC_16S_198	A4	None	0	E	0 days D	0_None	0.00147992	Bacteroidetes	Sphingobacteriia	Sphingobacteriales	Chitinophagaceae	Flavisolibacter	alexa247	7
HC_16S_198	A4	None	0	E	0 days D	0_None	0.00147992	Acidobacteria	Acidobacteria_Gp11	Clostridiales	Peptococcaceae_2	Gp11	alexa254	7
HC_16S_198	A4	None	0	E	0 days D	0_None	0.00147992	Planctomycetes	Planctomycetia	Planctomycetales	Planctomycetaceae	Blastopirellula	alexa257	7
HC_16S_198	A4	None	0	E	0 days D	0_None	0.00147992	Proteobacteria	Alphaproteobacteria	Rhizobiales	Methylobacteriaceae	Microvirga	alexa296	7
HC_16S_198	A4	None	0	E	0 days D	0_None	0.00147992	Actinobacteria	Actinobacteria	Solirubrobacterales	Solirubrobacteraceae	Solirubrobacter	alexa312	7
HC_16S_198	A4	None	0	E	0 days D	0_None	0.00147992	Actinobacteria	Actinobacteria	Solirubrobacterales	Solirubrobacteraceae	Solirubrobacter	alexa313	7
HC_16S_198	A4	None	0	E	0 days D	0_None	0.00147992	Actinobacteria	Actinobacteria	Actinomycetales	Mycobacteriaceae	Mycobacterium	alexa323	7
HC_16S_198	A4	None	0	E	0 days D	0_None	0.00147992	Actinobacteria	Actinobacteria	Gaiellales	Gaiellaceae	Gaiella	alexa324	7
HC_16S_198	A4	None	0	E	0 days D	0_None	0.00147992	Actinobacteria	Actinobacteria	Actinomycetales	Microbacteriaceae	Leifsonia	alexa383	7
HC_16S_198	A4	None	0	E	0 days D	0_None	0.00147992	Proteobacteria	Alphaproteobacteria	Sphingomonadales	Sphingomonadaceae	Sphingomonas	alexa396	7
HC_16S_198	A4	None	0	E	0 days D	0_None	0.00147992	Proteobacteria	Betaproteobacteria	Burkholderiales	Rhodocyclaceae	Tepidimonas	alexa398	7
HC_16S_198	A4	None	0	E	0 days D	0_None	0.00147992	Proteobacteria	Alphaproteobacteria	Rhizobiales	Methylobacteriaceae	Microvirga	alexa399	7
HC_16S_198	A4	None	0	E	0 days D	0_None	0.00147992	Actinobacteria	Actinobacteria	Actinomycetales	Geodermatophilaceae	Blastococcus	alexa413	7
HC_16S_198	A4	None	0	E	0 days D	0_None	0.00147992	Gemmatimonadetes	Gemmatimonadetes	Gemmatimonadales	Gemmatimonadaceae	Gemmatimonas	alexa483	7
HC_16S_198	A4	None	0	E	0 days D	0_None	0.00147992	Proteobacteria	Alphaproteobacteria	Rhodospirillales	Rhodospirillaceae	Nitrospirillum	alexa558	7
HC_16S_198	A4	None	0	E	0 days D	0_None	0.00147992	Proteobacteria	Alphaproteobacteria	Rhizobiales	Hyphomicrobiaceae	Rhodoplanes	alexa603	7
HC_16S_198	A4	None	0	E	0 days D	0_None	0.00147992	Actinobacteria	Actinobacteria	Actinomycetales	Pseudonocardiaceae	Amycolatopsis	alexa613	7
HC_16S_198	A4	None	0	E	0 days D	0_None	0.00147992	Proteobacteria	Alphaproteobacteria	Sphingomonadales	Sphingomonadaceae	Sphingomonas	alexa706	7
HC_16S_198	A4	None	0	E	0 days D	0_None	0.00147992	Bacteroidetes	Sphingobacteriia	Sphingobacteriales	Chitinophagaceae	Flavisolibacter	alexa748	7
HC_16S_198	A4	None	0	E	0 days D	0_None	0.00147992	Bacteroidetes	Sphingobacteriia	Sphingobacteriales	Chitinophagaceae	Flavisolibacter	alexa749	7
HC_16S_198	A4	None	0	E	0 days D	0_None	0.00147992	Cyanobacteria_Chloroplast	Cyanobacteria		Family_I	GpI	alexa1060	7
HC_16S_198	A4	None	0	E	0 days D	0_None	0.00147992	Gemmatimonadetes	Gemmatimonadetes	Gemmatimonadales	Gemmatimonadaceae	Gemmatimonas	alexa1061	7
HC_16S_198	A4	None	0	E	0 days D	0_None	0.00147992	Proteobacteria	Gammaproteobacteria	Pseudomonadales	Pseudomonadaceae	Pseudomonas	alexa1062	7
HC_16S_198	A4	None	0	E	0 days D	0_None	0.00147992	Verrucomicrobia	Spartobacteria	Verrucomicrobiales	Verrucomicrobiaceae	Spartobacteria_genera_incertae_sedis	alexa1063	7
HC_16S_198	A4	None	0	E	0 days D	0_None	0.00147992	Proteobacteria	Betaproteobacteria	Methylophilales	Methylophilaceae	Methylophilus	alexa1064	7
HC_16S_198	A4	None	0	E	0 days D	0_None	0.0012685	Acidobacteria	Acidobacteria_Gp1			Gp1	alexa26	6
HC_16S_198	A4	None	0	E	0 days D	0_None	0.0012685	Proteobacteria	Deltaproteobacteria	Desulfuromonadales	Geobacteraceae	Geobacter	alexa44	6
HC_16S_198	A4	None	0	E	0 days D	0_None	0.0012685	Actinobacteria	Actinobacteria	Solirubrobacterales	Solirubrobacteraceae	Solirubrobacter	alexa57	6
HC_16S_198	A4	None	0	E	0 days D	0_None	0.0012685	Actinobacteria	Actinobacteria	Actinomycetales	Thermomonosporaceae	Actinomadura	alexa74	6
HC_16S_198	A4	None	0	E	0 days D	0_None	0.0012685	Bacteroidetes	Sphingobacteriia	Sphingobacteriales	Chitinophagaceae	Flavisolibacter	alexa87	6
HC_16S_198	A4	None	0	E	0 days D	0_None	0.0012685	Proteobacteria	Alphaproteobacteria	Rhizobiales	Hyphomicrobiaceae	Rhodoplanes	alexa108	6
HC_16S_198	A4	None	0	E	0 days D	0_None	0.0012685	Proteobacteria	Gammaproteobacteria	Xanthomonadales	Sinobacteraceae	Povalibacter	alexa115	6
HC_16S_198	A4	None	0	E	0 days D	0_None	0.0012685	Proteobacteria	Alphaproteobacteria	Rhizobiales	Methylobacteriaceae	Microvirga	alexa130	6
HC_16S_198	A4	None	0	E	0 days D	0_None	0.0012685	Proteobacteria	Alphaproteobacteria	Rhodospirillales	Rhodospirillaceae	Skermanella	alexa151	6
HC_16S_198	A4	None	0	E	0 days D	0_None	0.0012685	Planctomycetes	Planctomycetia	Planctomycetales	Planctomycetaceae	Pirellula	alexa184	6
HC_16S_198	A4	None	0	E	0 days D	0_None	0.0012685	Acidobacteria	Acidobacteria_Gp10			Gp10	alexa194	6
HC_16S_198	A4	None	0	E	0 days D	0_None	0.0012685	Acidobacteria	Acidobacteria_Gp3			Candidatus_Solibacter	alexa196	6
HC_16S_198	A4	None	0	E	0 days D	0_None	0.0012685	Proteobacteria	Alphaproteobacteria	Rhodospirillales	Rhodospirillaceae	Skermanella	alexa201	6
HC_16S_198	A4	None	0	E	0 days D	0_None	0.0012685	Proteobacteria	Alphaproteobacteria	Sphingomonadales	Sphingomonadaceae	Sphingomonas	alexa204	6
HC_16S_198	A4	None	0	E	0 days D	0_None	0.0012685	Proteobacteria	Alphaproteobacteria	Rhizobiales	Methylobacteriaceae	Microvirga	alexa211	6
HC_16S_198	A4	None	0	E	0 days D	0_None	0.0012685	Proteobacteria	Gammaproteobacteria	Xanthomonadales	Sinobacteraceae	Povalibacter	alexa234	6
HC_16S_198	A4	None	0	E	0 days D	0_None	0.0012685	Bacteroidetes	Sphingobacteriia	Sphingobacteriales	Chitinophagaceae	Segetibacter	alexa250	6
HC_16S_198	A4	None	0	E	0 days D	0_None	0.0012685	Proteobacteria	Alphaproteobacteria	Rhodospirillales	Rhodospirillaceae	Skermanella	alexa280	6
HC_16S_198	A4	None	0	E	0 days D	0_None	0.0012685	Proteobacteria	Alphaproteobacteria	Rhizobiales	Bradyrhizobiaceae	Nitrobacter	alexa295	6
HC_16S_198	A4	None	0	E	0 days D	0_None	0.0012685	Proteobacteria	Alphaproteobacteria	Rhizobiales	Hyphomicrobiaceae	Blastochloris	alexa302	6
HC_16S_198	A4	None	0	E	0 days D	0_None	0.0012685	Actinobacteria	Actinobacteria	Gaiellales	Gaiellaceae	Gaiella	alexa325	6
HC_16S_198	A4	None	0	E	0 days D	0_None	0.0012685	Bacteroidetes	Sphingobacteriia	Sphingobacteriales	Chitinophagaceae	Flavisolibacter	alexa338	6
HC_16S_198	A4	None	0	E	0 days D	0_None	0.0012685	Bacteroidetes	Sphingobacteriia	Sphingobacteriales	Chitinophagaceae	Segetibacter	alexa343	6
HC_16S_198	A4	None	0	E	0 days D	0_None	0.0012685	Bacteroidetes	Sphingobacteriia	Sphingobacteriales	Chitinophagaceae	Segetibacter	alexa357	6
HC_16S_198	A4	None	0	E	0 days D	0_None	0.0012685	Proteobacteria	Alphaproteobacteria	Rhizobiales	Hyphomicrobiaceae	Aquabacter	alexa367	6
HC_16S_198	A4	None	0	E	0 days D	0_None	0.0012685	Bacteroidetes	Cytophagia	Cytophagales	Cytophagaceae	Adhaeribacter	alexa373	6
HC_16S_198	A4	None	0	E	0 days D	0_None	0.0012685	Actinobacteria	Actinobacteria	Actinomycetales	Cellulomonadaceae	Cellulomonas	alexa382	6
HC_16S_198	A4	None	0	E	0 days D	0_None	0.0012685	Actinobacteria	Actinobacteria	Actinomycetales	Pseudonocardiaceae	Pseudonocardia	alexa384	6
HC_16S_198	A4	None	0	E	0 days D	0_None	0.0012685	Proteobacteria	Gammaproteobacteria	Xanthomonadales	Sinobacteraceae	Steroidobacter	alexa388	6
HC_16S_198	A4	None	0	E	0 days D	0_None	0.0012685	Bacteroidetes	Sphingobacteriia	Sphingobacteriales	Chitinophagaceae	Segetibacter	alexa390	6
HC_16S_198	A4	None	0	E	0 days D	0_None	0.0012685	Firmicutes	Bacilli	Bacillales	Bacillaceae_1	Caldibacillus	alexa394	6
HC_16S_198	A4	None	0	E	0 days D	0_None	0.0012685	Proteobacteria	Betaproteobacteria	Burkholderiales	Comamonadaceae	Ramlibacter	alexa419	6
HC_16S_198	A4	None	0	E	0 days D	0_None	0.0012685	Proteobacteria	Alphaproteobacteria	Rhizobiales	Methylobacteriaceae	Microvirga	alexa436	6
HC_16S_198	A4	None	0	E	0 days D	0_None	0.0012685	Acidobacteria	Acidobacteria_Gp16	Bacillales	Thermolithobacteraceae	Gp16	alexa444	6
HC_16S_198	A4	None	0	E	0 days D	0_None	0.0012685	Actinobacteria	Actinobacteria	Solirubrobacterales	Solirubrobacteraceae	Solirubrobacter	alexa446	6
HC_16S_198	A4	None	0	E	0 days D	0_None	0.0012685	Actinobacteria	Actinobacteria	Solirubrobacterales	Solirubrobacteraceae	Solirubrobacter	alexa447	6
HC_16S_198	A4	None	0	E	0 days D	0_None	0.0012685	Proteobacteria	Deltaproteobacteria	Desulfuromonadales	Geobacteraceae	Geobacter	alexa456	6
HC_16S_198	A4	None	0	E	0 days D	0_None	0.0012685	Firmicutes	Negativicutes	Selenomonadales	Veillonellaceae	Sporomusa	alexa460	6
HC_16S_198	A4	None	0	E	0 days D	0_None	0.0012685	Actinobacteria	Actinobacteria	Actinomycetales	Kineosporiaceae	Angustibacter	alexa559	6
HC_16S_198	A4	None	0	E	0 days D	0_None	0.0012685	Acidobacteria	Acidobacteria_Gp3			Gp3	alexa568	6
HC_16S_198	A4	None	0	E	0 days D	0_None	0.0012685	Proteobacteria	Betaproteobacteria	Burkholderiales	Comamonadaceae	Ramlibacter	alexa628	6
HC_16S_198	A4	None	0	E	0 days D	0_None	0.0012685	Actinobacteria	Actinobacteria	Actinomycetales	Mycobacteriaceae	Mycobacterium	alexa680	6
HC_16S_198	A4	None	0	E	0 days D	0_None	0.0012685	Firmicutes	Clostridia	Clostridiales	Ruminococcaceae	Pseudobacteroides	alexa690	6
HC_16S_198	A4	None	0	E	0 days D	0_None	0.0012685	Bacteroidetes	Sphingobacteriia	Sphingobacteriales	Chitinophagaceae	Flavisolibacter	alexa747	6
HC_16S_198	A4	None	0	E	0 days D	0_None	0.0012685	Proteobacteria	Alphaproteobacteria	Rhodospirillales	Rhodospirillaceae	Skermanella	alexa770	6
HC_16S_198	A4	None	0	E	0 days D	0_None	0.0012685	Proteobacteria	Betaproteobacteria	Rhodocyclales	Rhodocyclaceae	Formivibrio	alexa773	6
HC_16S_198	A4	None	0	E	0 days D	0_None	0.0012685	Actinobacteria	Actinobacteria	Actinomycetales	Streptomycetaceae	Streptomyces	alexa955	6
HC_16S_198	A4	None	0	E	0 days D	0_None	0.0012685	Actinobacteria	Actinobacteria	Actinomycetales	Micrococcaceae	Arthrobacter	alexa956	6
HC_16S_198	A4	None	0	E	0 days D	0_None	0.0012685	Bacteroidetes	Sphingobacteriia	Sphingobacteriales	Chitinophagaceae	Flavisolibacter	alexa1065	6
HC_16S_198	A4	None	0	E	0 days D	0_None	0.0012685	Bacteroidetes	Sphingobacteriia	Sphingobacteriales	Chitinophagaceae	Segetibacter	alexa1066	6
HC_16S_198	A4	None	0	E	0 days D	0_None	0.0012685	Bacteroidetes	Bacteroidia	Bacteroidales	Chitinophagaceae	Lacibacter	alexa1067	6
HC_16S_198	A4	None	0	E	0 days D	0_None	0.0012685	Actinobacteria	Actinobacteria	Solirubrobacterales	Solirubrobacteraceae	Solirubrobacter	alexa1068	6
HC_16S_198	A4	None	0	E	0 days D	0_None	0.0012685	Actinobacteria	Actinobacteria	Solirubrobacterales	Solirubrobacteraceae	Solirubrobacter	alexa1069	6
HC_16S_198	A4	None	0	E	0 days D	0_None	0.0012685	Actinobacteria	Actinobacteria	Actinomycetales	Micromonosporaceae	Actinoplanes	alexa1070	6
HC_16S_198	A4	None	0	E	0 days D	0_None	0.0012685	Actinobacteria	Actinobacteria	Actinomycetales	Micromonosporaceae	Actinoplanes	alexa1071	6
HC_16S_198	A4	None	0	E	0 days D	0_None	0.00105708	Proteobacteria	Deltaproteobacteria	Myxococcales	Cystobacteraceae	Cystobacter	alexa21	5
HC_16S_198	A4	None	0	E	0 days D	0_None	0.00105708	Proteobacteria	Alphaproteobacteria	Rhodospirillales	Rhodospirillaceae	Skermanella	alexa66	5
HC_16S_198	A4	None	0	E	0 days D	0_None	0.00105708	Proteobacteria	Alphaproteobacteria	Rhodospirillales	Rhodospirillaceae	Nitrospirillum	alexa67	5
HC_16S_198	A4	None	0	E	0 days D	0_None	0.00105708	Acidobacteria	Acidobacteria_Gp6			Gp6	alexa91	5
HC_16S_198	A4	None	0	E	0 days D	0_None	0.00105708	Gemmatimonadetes	Gemmatimonadetes	Gemmatimonadales	Gemmatimonadaceae	Gemmatimonas	alexa99	5
HC_16S_198	A4	None	0	E	0 days D	0_None	0.00105708	Verrucomicrobia	Spartobacteria			Spartobacteria_genera_incertae_sedis	alexa105	5
HC_16S_198	A4	None	0	E	0 days D	0_None	0.00105708	Actinobacteria	Actinobacteria	Actinomycetales	Geodermatophilaceae	Geodermatophilus	alexa112	5
HC_16S_198	A4	None	0	E	0 days D	0_None	0.00105708	Acidobacteria	Acidobacteria_Gp6			Gp6	alexa119	5
HC_16S_198	A4	None	0	E	0 days D	0_None	0.00105708	Acidobacteria	Acidobacteria_Gp6			Gp6	alexa120	5
HC_16S_198	A4	None	0	E	0 days D	0_None	0.00105708	Firmicutes	Bacilli	Bacillales	Alicyclobacillaceae	Tumebacillus	alexa126	5
HC_16S_198	A4	None	0	E	0 days D	0_None	0.00105708	Acidobacteria	Acidobacteria_Gp4			Gp4	alexa127	5
HC_16S_198	A4	None	0	E	0 days D	0_None	0.00105708	Proteobacteria	Alphaproteobacteria	Rhizobiales	Xanthobacteraceae	Labrys	alexa132	5
HC_16S_198	A4	None	0	E	0 days D	0_None	0.00105708	Actinobacteria	Actinobacteria	Actinomycetales	Kineosporiaceae	Kineococcus	alexa138	5
HC_16S_198	A4	None	0	E	0 days D	0_None	0.00105708	Gemmatimonadetes	Gemmatimonadetes	Gemmatimonadales	Gemmatimonadaceae	Gemmatimonas	alexa146	5
HC_16S_198	A4	None	0	E	0 days D	0_None	0.00105708	Proteobacteria	Alphaproteobacteria	Sphingomonadales	Sphingomonadaceae	Sphingomonas	alexa152	5
HC_16S_198	A4	None	0	E	0 days D	0_None	0.00105708	Acidobacteria	Acidobacteria_Gp3			Candidatus_Solibacter	alexa195	5
HC_16S_198	A4	None	0	E	0 days D	0_None	0.00105708	Thaumarchaeota		Nitrososphaerales	Nitrososphaeraceae	Nitrososphaera	alexa198	5
HC_16S_198	A4	None	0	E	0 days D	0_None	0.00105708	Proteobacteria	Alphaproteobacteria	Rhodospirillales	Rhodospirillaceae	Skermanella	alexa202	5
HC_16S_198	A4	None	0	E	0 days D	0_None	0.00105708	Proteobacteria	Alphaproteobacteria	Rhizobiales	Methylobacteriaceae	Methylobacterium	alexa210	5
HC_16S_198	A4	None	0	E	0 days D	0_None	0.00105708	Actinobacteria	Actinobacteria	Actinomycetales	Microbacteriaceae	Amnibacterium	alexa221	5
HC_16S_198	A4	None	0	E	0 days D	0_None	0.00105708	Actinobacteria	Actinobacteria	Actinomycetales	Pseudonocardiaceae	Pseudonocardia	alexa225	5
HC_16S_198	A4	None	0	E	0 days D	0_None	0.00105708	Proteobacteria	Alphaproteobacteria	Rhodospirillales	Rhodospirillaceae	Skermanella	alexa278	5
HC_16S_198	A4	None	0	E	0 days D	0_None	0.00105708	Proteobacteria	Alphaproteobacteria	Rhodospirillales	Rhodospirillaceae	Skermanella	alexa279	5
HC_16S_198	A4	None	0	E	0 days D	0_None	0.00105708	Proteobacteria	Betaproteobacteria	Burkholderiales	Burkholderiales_incertae_sedis	Tepidimonas	alexa293	5
HC_16S_198	A4	None	0	E	0 days D	0_None	0.00105708	Verrucomicrobia	Spartobacteria			Spartobacteria_genera_incertae_sedis	alexa299	5
HC_16S_198	A4	None	0	E	0 days D	0_None	0.00105708	Proteobacteria	Alphaproteobacteria	Sphingomonadales	Sphingomonadaceae	Sphingomonas	alexa350	5
HC_16S_198	A4	None	0	E	0 days D	0_None	0.00105708	Proteobacteria	Deltaproteobacteria	Desulfuromonadales	Geobacteraceae	Geobacter	alexa351	5
HC_16S_198	A4	None	0	E	0 days D	0_None	0.00105708	Proteobacteria	Alphaproteobacteria	Rhodospirillales	Acetobacteraceae	Belnapia	alexa354	5
HC_16S_198	A4	None	0	E	0 days D	0_None	0.00105708	Proteobacteria	Gammaproteobacteria	Xanthomonadales	Sinobacteraceae	Povalibacter	alexa364	5
HC_16S_198	A4	None	0	E	0 days D	0_None	0.00105708	Proteobacteria	Alphaproteobacteria	Caulobacterales	Caulobacteraceae	Caulobacter	alexa366	5
HC_16S_198	A4	None	0	E	0 days D	0_None	0.00105708	Bacteroidetes	Chlorobia	Chlorobiales	Chlorobiaceae	Prosthecochloris	alexa372	5
HC_16S_198	A4	None	0	E	0 days D	0_None	0.00105708	Acidobacteria	Acidobacteria_Gp6			Gp6	alexa375	5
HC_16S_198	A4	None	0	E	0 days D	0_None	0.00105708	Firmicutes	Clostridia	Clostridiales	Clostridiaceae_1	Clostridium_sensu_stricto	alexa379	5
HC_16S_198	A4	None	0	E	0 days D	0_None	0.00105708	Gemmatimonadetes	Gemmatimonadetes	Gemmatimonadales	Gemmatimonadaceae	Gemmatimonas	alexa393	5
HC_16S_198	A4	None	0	E	0 days D	0_None	0.00105708	Proteobacteria	Alphaproteobacteria	Rhizobiales	Hyphomicrobiaceae	Aquabacter	alexa402	5
HC_16S_198	A4	None	0	E	0 days D	0_None	0.00105708	Actinobacteria	Actinobacteria	Actinomycetales	Streptomycetaceae	Streptomyces	alexa408	5
HC_16S_198	A4	None	0	E	0 days D	0_None	0.00105708	Firmicutes	Negativicutes	Selenomonadales	Veillonellaceae	Psychrosinus	alexa417	5
HC_16S_198	A4	None	0	E	0 days D	0_None	0.00105708	Bacteroidetes	Sphingobacteriia	Sphingobacteriales	Chitinophagaceae	Flavisolibacter	alexa422	5
HC_16S_198	A4	None	0	E	0 days D	0_None	0.00105708	Bacteroidetes	Cytophagia	Cytophagales		Ohtaekwangia	alexa425	5
HC_16S_198	A4	None	0	E	0 days D	0_None	0.00105708	Firmicutes	Bacilli	Bacillales	Bacillaceae_1	Bacillus	alexa430	5
HC_16S_198	A4	None	0	E	0 days D	0_None	0.00105708	Proteobacteria	Alphaproteobacteria	Bacillales	Syntrophobacteraceae	Desulfosoma	alexa431	5
HC_16S_198	A4	None	0	E	0 days D	0_None	0.00105708	Actinobacteria	Actinobacteria	Solirubrobacterales	Conexibacteraceae	Conexibacter	alexa448	5
HC_16S_198	A4	None	0	E	0 days D	0_None	0.00105708	Proteobacteria	Betaproteobacteria	Burkholderiales	Burkholderiales_incertae_sedis	Piscinibacter	alexa462	5
HC_16S_198	A4	None	0	E	0 days D	0_None	0.00105708	Acidobacteria	Acidobacteria_Gp6			Gp6	alexa479	5
HC_16S_198	A4	None	0	E	0 days D	0_None	0.00105708	Actinobacteria	Actinobacteria	Actinomycetales	Micromonosporaceae	Actinoplanes	alexa525	5
HC_16S_198	A4	None	0	E	0 days D	0_None	0.00105708	Actinobacteria	Actinobacteria	Gaiellales	Gaiellaceae	Gaiella	alexa532	5
HC_16S_198	A4	None	0	E	0 days D	0_None	0.00105708	Actinobacteria	Actinobacteria	Gaiellales	Gaiellaceae	Gaiella	alexa534	5
HC_16S_198	A4	None	0	E	0 days D	0_None	0.00105708	Proteobacteria	Alphaproteobacteria	Rhodospirillales	Acetobacteraceae	Belnapia	alexa586	5
HC_16S_198	A4	None	0	E	0 days D	0_None	0.00105708	Firmicutes	Clostridia	Clostridiales	Peptostreptococcaceae	Clostridium_XI	alexa606	5
HC_16S_198	A4	None	0	E	0 days D	0_None	0.00105708	Firmicutes	Gemmatimonadetes	Gemmatimonadales	Gemmatimonadaceae	Gemmatimonas	alexa643	5
HC_16S_198	A4	None	0	E	0 days D	0_None	0.00105708	Proteobacteria	Alphaproteobacteria	Rhizobiales	Rhizobiales_incertae_sedis	Alsobacter	alexa653	5
HC_16S_198	A4	None	0	E	0 days D	0_None	0.00105708	Firmicutes	Clostridia	Clostridiales	Planococcaceae	Paenibacillus	alexa669	5
HC_16S_198	A4	None	0	E	0 days D	0_None	0.00105708	Actinobacteria	Actinobacteria	Solirubrobacterales	Thermoleophilaceae	Thermoleophilum	alexa673	5
HC_16S_198	A4	None	0	E	0 days D	0_None	0.00105708	Acidobacteria	Acidobacteria_Gp6			Gp6	alexa697	5
HC_16S_198	A4	None	0	E	0 days D	0_None	0.00105708	Actinobacteria	Actinobacteria	Actinomycetales	Kineosporiaceae	Angustibacter	alexa717	5
HC_16S_198	A4	None	0	E	0 days D	0_None	0.00105708	Actinobacteria	Actinobacteria	Actinomycetales	Nocardioidaceae	Nocardioides	alexa736	5
HC_16S_198	A4	None	0	E	0 days D	0_None	0.00105708	Proteobacteria	Deltaproteobacteria	Desulfuromonadales	Geobacteraceae	Geobacter	alexa740	5
HC_16S_198	A4	None	0	E	0 days D	0_None	0.00105708	Bacteroidetes	Sphingobacteriia	Sphingobacteriales	Chitinophagaceae	Vibrionimonas	alexa746	5
HC_16S_198	A4	None	0	E	0 days D	0_None	0.00105708	Acidobacteria	Acidobacteria_Gp7			Gp7	alexa763	5
HC_16S_198	A4	None	0	E	0 days D	0_None	0.00105708	Gemmatimonadetes	Gemmatimonadetes	Gemmatimonadales	Gemmatimonadaceae	Gemmatimonas	alexa765	5
HC_16S_198	A4	None	0	E	0 days D	0_None	0.00105708	Proteobacteria	Betaproteobacteria	Burkholderiales	Burkholderiaceae	Burkholderia	alexa778	5
HC_16S_198	A4	None	0	E	0 days D	0_None	0.00105708	Actinobacteria	Actinobacteria	Actinomycetales	Geodermatophilaceae	Modestobacter	alexa802	5
HC_16S_198	A4	None	0	E	0 days D	0_None	0.00105708	Proteobacteria	Betaproteobacteria	Burkholderiales	Comamonadaceae	Curvibacter	alexa822	5
HC_16S_198	A4	None	0	E	0 days D	0_None	0.00105708	Proteobacteria	Alphaproteobacteria	Rhizobiales	Rhodobiaceae	Devosia	alexa825	5
HC_16S_198	A4	None	0	E	0 days D	0_None	0.00105708	Proteobacteria	Alphaproteobacteria	Sphingomonadales	Sphingomonadaceae	Sphingomonas	alexa840	5
HC_16S_198	A4	None	0	E	0 days D	0_None	0.00105708	Actinobacteria	Actinobacteria	Solirubrobacterales	Solirubrobacteraceae	Solirubrobacter	alexa902	5
HC_16S_198	A4	None	0	E	0 days D	0_None	0.00105708	Acidobacteria	Acidobacteria_Gp6			Gp6	alexa923	5
HC_16S_198	A4	None	0	E	0 days D	0_None	0.00105708	Bacteroidetes	Sphingobacteriia	Sphingobacteriales	Chitinophagaceae	Ferruginibacter	alexa1072	5
HC_16S_198	A4	None	0	E	0 days D	0_None	0.00105708	Planctomycetes	Planctomycetia	Planctomycetales	Planctomycetaceae	Blastopirellula	alexa1073	5
HC_16S_198	A4	None	0	E	0 days D	0_None	0.00105708	Planctomycetes	Planctomycetia	Planctomycetales	Planctomycetaceae	Zavarzinella	alexa1074	5
HC_16S_198	A4	None	0	E	0 days D	0_None	0.00105708	Acidobacteria	Acidobacteria_Gp6			Gp6	alexa1075	5
HC_16S_198	A4	None	0	E	0 days D	0_None	0.00105708	Acidobacteria	Acidobacteria_Gp10			Gp10	alexa1076	5
HC_16S_198	A4	None	0	E	0 days D	0_None	0.00105708	Gemmatimonadetes	Gemmatimonadetes	Gemmatimonadales	Gemmatimonadaceae	Gemmatimonas	alexa1077	5
HC_16S_198	A4	None	0	E	0 days D	0_None	0.00105708	Cyanobacteria_Chloroplast	Chloroplast		Chloroplast	Streptophyta	alexa1078	5
HC_16S_198	A4	None	0	E	0 days D	0_None	0.00105708	Firmicutes	Clostridia	Clostridiales	Lachnospiraceae	Clostridium_XlVa	alexa1079	5
HC_16S_198	A4	None	0	E	0 days D	0_None	0.00105708	Chloroflexi	Chloroflexia	Chloroflexales	Chloroflexaceae	Roseiflexus	alexa1080	5
HC_16S_198	A4	None	0	E	0 days D	0_None	0.00105708	Proteobacteria	Betaproteobacteria	Burkholderiales	Burkholderiaceae	Burkholderia	alexa1081	5
HC_16S_198	A4	None	0	E	0 days D	0_None	0.00105708	Proteobacteria	Betaproteobacteria	Burkholderiales	Oxalobacteraceae	Massilia	alexa1082	5
HC_16S_198	A4	None	0	E	0 days D	0_None	0.00105708	Acidobacteria	Acidobacteria_Gp16	Bacillales	Planococcaceae	Gp16	alexa1083	5
HC_16S_198	A4	None	0	E	0 days D	0_None	0.00105708	Actinobacteria	Actinobacteria	Solirubrobacterales	Solirubrobacteraceae	Solirubrobacter	alexa1084	5
HC_16S_198	A4	None	0	E	0 days D	0_None	0.00105708	Actinobacteria	Actinobacteria	Gaiellales	Gaiellaceae	Gaiella	alexa1085	5
HC_16S_198	A4	None	0	E	0 days D	0_None	0.00105708	Actinobacteria	Actinobacteria	Gaiellales	Gaiellaceae	Gaiella	alexa1086	5
HC_16S_198	A4	None	0	E	0 days D	0_None	0.00105708	Armatimonadetes	Armatimonadia	Armatimonadales	Armatimonadaceae	Armatimonas_Armatimonadetes_gp1	alexa1087	5
HC_16S_198	A4	None	0	E	0 days D	0_None	0.00105708	Firmicutes	Bacilli	Bacillales	Thermoactinomycetaceae_1	Armatimonadetes_gp4	alexa1088	5
HC_16S_198	A4	None	0	E	0 days D	0_None	0.00105708	Armatimonadetes	Thermomicrobia	Sphaerobacterales	Sphaerobacteraceae	Armatimonadetes_gp4	alexa1089	5
HC_16S_198	A4	None	0	E	0 days D	0_None	0.000845666	Proteobacteria	Alphaproteobacteria	Rhizobiales	Hyphomicrobiaceae	Rhodoplanes	alexa70	4
HC_16S_198	A4	None	0	E	0 days D	0_None	0.000845666	Acidobacteria	Acidobacteria_Gp6			Gp6	alexa122	4
HC_16S_198	A4	None	0	E	0 days D	0_None	0.000845666	Chloroflexi	Anaerolineae	Anaerolineales	Anaerolineaceae	Longilinea	alexa128	4
HC_16S_198	A4	None	0	E	0 days D	0_None	0.000845666	Actinobacteria	Actinobacteria	Actinomycetales	Thermomonosporaceae	Actinoallomurus	alexa166	4
HC_16S_198	A4	None	0	E	0 days D	0_None	0.000845666	Actinobacteria	Actinobacteria	Actinomycetales	Kineosporiaceae	Kineosporia	alexa170	4
HC_16S_198	A4	None	0	E	0 days D	0_None	0.000845666	Proteobacteria	Gammaproteobacteria	Pseudomonadales	Pseudomonadaceae	Rhizobacter	alexa177	4
HC_16S_198	A4	None	0	E	0 days D	0_None	0.000845666	Planctomycetes	Planctomycetia	Planctomycetales	Planctomycetaceae	Aquisphaera	alexa186	4
HC_16S_198	A4	None	0	E	0 days D	0_None	0.000845666	Proteobacteria	Alphaproteobacteria	Rhodospirillales	Rhodospirillaceae	Skermanella	alexa200	4
HC_16S_198	A4	None	0	E	0 days D	0_None	0.000845666	Actinobacteria	Actinobacteria	Actinomycetales	Microbacteriaceae	Amnibacterium	alexa220	4
HC_16S_198	A4	None	0	E	0 days D	0_None	0.000845666	Actinobacteria	Actinobacteria	Actinomycetales	Pseudonocardiaceae	Pseudonocardia	alexa224	4
HC_16S_198	A4	None	0	E	0 days D	0_None	0.000845666	Actinobacteria	Actinobacteria	Actinomycetales	Geodermatophilaceae	Geodermatophilus	alexa226	4
HC_16S_198	A4	None	0	E	0 days D	0_None	0.000845666	Actinobacteria	Actinobacteria	Gaiellales	Gaiellaceae	Gaiella	alexa231	4
HC_16S_198	A4	None	0	E	0 days D	0_None	0.000845666	Bacteroidetes	Sphingobacteriia	Sphingobacteriales	Chitinophagaceae	Niastella	alexa248	4
HC_16S_198	A4	None	0	E	0 days D	0_None	0.000845666	Acidobacteria	Acidobacteria_Gp6			Gp6	alexa260	4
HC_16S_198	A4	None	0	E	0 days D	0_None	0.000845666	Acidobacteria	Acidobacteria_Gp6			Gp6	alexa262	4
HC_16S_198	A4	None	0	E	0 days D	0_None	0.000845666	Proteobacteria	Alphaproteobacteria	Sphingomonadales	Sphingomonadaceae	Sphingomonas	alexa281	4
HC_16S_198	A4	None	0	E	0 days D	0_None	0.000845666	Proteobacteria	Alphaproteobacteria	Sphingomonadales	Sphingomonadaceae	Sphingomonas	alexa284	4
HC_16S_198	A4	None	0	E	0 days D	0_None	0.000845666	Proteobacteria	Alphaproteobacteria	Sphingomonadales	Sphingomonadaceae	Sphingomonas	alexa285	4
HC_16S_198	A4	None	0	E	0 days D	0_None	0.000845666	Proteobacteria	Alphaproteobacteria	Rhodospirillales	Rhodospirillaceae	Magnetospirillum	alexa288	4
HC_16S_198	A4	None	0	E	0 days D	0_None	0.000845666	Proteobacteria	Betaproteobacteria	Burkholderiales	Nitrosomonadaceae	Nitrosospira	alexa291	4
HC_16S_198	A4	None	0	E	0 days D	0_None	0.000845666	Proteobacteria	Alphaproteobacteria	Rhizobiales	Hyphomicrobiaceae	Rhodoplanes	alexa303	4
HC_16S_198	A4	None	0	E	0 days D	0_None	0.000845666	Actinobacteria	Actinobacteria	Solirubrobacterales	Solirubrobacteraceae	Solirubrobacter	alexa314	4
HC_16S_198	A4	None	0	E	0 days D	0_None	0.000845666	Proteobacteria	Deltaproteobacteria	Myxococcales	Cystobacteraceae	Anaeromyxobacter	alexa327	4
HC_16S_198	A4	None	0	E	0 days D	0_None	0.000845666	Thaumarchaeota		Nitrososphaerales	Nitrososphaeraceae	Nitrososphaera	alexa341	4
HC_16S_198	A4	None	0	E	0 days D	0_None	0.000845666	Proteobacteria	Oligoflexia	Oligoflexales	Oligoflexaceae	Oligoflexus	alexa352	4
HC_16S_198	A4	None	0	E	0 days D	0_None	0.000845666	Bacteroidetes	Sphingobacteriia	Sphingobacteriales	Chitinophagaceae	Sediminibacterium	alexa355	4
HC_16S_198	A4	None	0	E	0 days D	0_None	0.000845666	Bacteroidetes	Sphingobacteriia	Sphingobacteriales	Chitinophagaceae	Flavisolibacter	alexa369	4
HC_16S_198	A4	None	0	E	0 days D	0_None	0.000845666	Proteobacteria	Betaproteobacteria	Burkholderiales	Comamonadaceae	Ramlibacter	alexa387	4
HC_16S_198	A4	None	0	E	0 days D	0_None	0.000845666	Acidobacteria	Acidobacteria_Gp3			Gp3	alexa392	4
HC_16S_198	A4	None	0	E	0 days D	0_None	0.000845666	Proteobacteria	Betaproteobacteria	Burkholderiales	Oxalobacteraceae	Noviherbaspirillum	alexa403	4
HC_16S_198	A4	None	0	E	0 days D	0_None	0.000845666	Proteobacteria	Betaproteobacteria	Burkholderiales	Burkholderiaceae	Burkholderia	alexa404	4
HC_16S_198	A4	None	0	E	0 days D	0_None	0.000845666	Proteobacteria	Betaproteobacteria	Burkholderiales	Oxalobacteraceae	Massilia	alexa405	4
HC_16S_198	A4	None	0	E	0 days D	0_None	0.000845666	Bacteroidetes	Sphingobacteriia	Sphingobacteriales	Chitinophagaceae	Parasegetibacter	alexa423	4
HC_16S_198	A4	None	0	E	0 days D	0_None	0.000845666	Bacteroidetes	Cytophagia	Cytophagales		Ohtaekwangia	alexa426	4
HC_16S_198	A4	None	0	E	0 days D	0_None	0.000845666	Proteobacteria	Alphaproteobacteria	Rhizobiales	Methylobacteriaceae	Chelatococcus	alexa437	4
HC_16S_198	A4	None	0	E	0 days D	0_None	0.000845666	Actinobacteria	Actinobacteria	Solirubrobacterales	Solirubrobacteraceae	Solirubrobacter	alexa445	4
HC_16S_198	A4	None	0	E	0 days D	0_None	0.000845666	Actinobacteria	Actinobacteria	Actinomycetales	Nocardioidaceae	Nocardioides	alexa450	4
HC_16S_198	A4	None	0	E	0 days D	0_None	0.000845666	Actinobacteria	Actinobacteria	Gaiellales	Gaiellaceae	Gaiella	alexa452	4
HC_16S_198	A4	None	0	E	0 days D	0_None	0.000845666	Firmicutes	Negativicutes	Selenomonadales	Veillonellaceae	Pelosinus	alexa461	4
HC_16S_198	A4	None	0	E	0 days D	0_None	0.000845666	Proteobacteria	Betaproteobacteria	Burkholderiales	Comamonadaceae	Variovorax	alexa463	4
HC_16S_198	A4	None	0	E	0 days D	0_None	0.000845666	Acidobacteria	Acidobacteria_Gp6			Gp6	alexa480	4
HC_16S_198	A4	None	0	E	0 days D	0_None	0.000845666	Firmicutes	Bacilli	Bacillales	Bacillaceae_1	Bacillus	alexa482	4
HC_16S_198	A4	None	0	E	0 days D	0_None	0.000845666	Bacteroidetes	Flavobacteriia	Flavobacteriales	Flavobacteriaceae	Flavobacterium	alexa490	4
HC_16S_198	A4	None	0	E	0 days D	0_None	0.000845666	Firmicutes	Clostridia	Clostridiales	Clostridiaceae_1	Clostridium_sensu_stricto	alexa502	4
HC_16S_198	A4	None	0	E	0 days D	0_None	0.000845666	Proteobacteria	Betaproteobacteria	Burkholderiales	Oxalobacteraceae	Oxalicibacterium	alexa510	4
HC_16S_198	A4	None	0	E	0 days D	0_None	0.000845666	Actinobacteria	Actinobacteria	Actinomycetales	Intrasporangiaceae	Terrabacter	alexa512	4
HC_16S_198	A4	None	0	E	0 days D	0_None	0.000845666	Actinobacteria	Actinobacteria	Actinomycetales	Nocardioidaceae	Nocardioides	alexa527	4
HC_16S_198	A4	None	0	E	0 days D	0_None	0.000845666	Armatimonadetes	Clostridia	Clostridiales	Dictyoglomaceae	Armatimonadetes_gp4	alexa538	4
HC_16S_198	A4	None	0	E	0 days D	0_None	0.000845666	Acidobacteria	Acidobacteria_Gp3			Gp3	alexa569	4
HC_16S_198	A4	None	0	E	0 days D	0_None	0.000845666	Acidobacteria	Acidobacteria_Gp16	Bacillales	Dictyoglomaceae	Gp16	alexa579	4
HC_16S_198	A4	None	0	E	0 days D	0_None	0.000845666	Actinobacteria	Actinobacteria	Actinomycetales	Micromonosporaceae	Micromonospora	alexa581	4
HC_16S_198	A4	None	0	E	0 days D	0_None	0.000845666	Acidobacteria	Acidobacteria_Gp3			Gp3	alexa592	4
HC_16S_198	A4	None	0	E	0 days D	0_None	0.000845666	Firmicutes	Bacilli	Bacillales	Planococcaceae	Lysinibacillus	alexa597	4
HC_16S_198	A4	None	0	E	0 days D	0_None	0.000845666	candidate_division_WPS-1	Acidobacteria_Gp4			WPS-1_genera_incertae_sedis	alexa608	4
HC_16S_198	A4	None	0	E	0 days D	0_None	0.000845666	Acidobacteria	Acidobacteria_Gp6			Gp6	alexa632	4
HC_16S_198	A4	None	0	E	0 days D	0_None	0.000845666	Firmicutes	Bacilli	Bacillales	Planococcaceae	Sporosarcina	alexa642	4
HC_16S_198	A4	None	0	E	0 days D	0_None	0.000845666	Proteobacteria	Alphaproteobacteria	Sphingomonadales	Sphingomonadaceae	Sphingomonas	alexa649	4
HC_16S_198	A4	None	0	E	0 days D	0_None	0.000845666	Proteobacteria	Alphaproteobacteria	Sphingomonadales	Sphingomonadaceae	Sphingomonas	alexa650	4
HC_16S_198	A4	None	0	E	0 days D	0_None	0.000845666	Proteobacteria	Alphaproteobacteria	Rhizobiales	Methylobacteriaceae	Microvirga	alexa655	4
HC_16S_198	A4	None	0	E	0 days D	0_None	0.000845666	Proteobacteria	Betaproteobacteria	Burkholderiales	Burkholderiaceae	Chitinimonas	alexa656	4
HC_16S_198	A4	None	0	E	0 days D	0_None	0.000845666	Proteobacteria	Betaproteobacteria	Burkholderiales	Comamonadaceae	Variovorax	alexa695	4
HC_16S_198	A4	None	0	E	0 days D	0_None	0.000845666	Actinobacteria	Actinobacteria	Actinomycetales	Geodermatophilaceae	Geodermatophilus	alexa700	4
HC_16S_198	A4	None	0	E	0 days D	0_None	0.000845666	Acidobacteria	Acidobacteria_Gp10			Gp10	alexa703	4
HC_16S_198	A4	None	0	E	0 days D	0_None	0.000845666	Acidobacteria	Acidobacteria_Gp7			Gp7	alexa705	4
HC_16S_198	A4	None	0	E	0 days D	0_None	0.000845666	Actinobacteria	Actinobacteria	Solirubrobacterales	Conexibacteraceae	Conexibacter	alexa710	4
HC_16S_198	A4	None	0	E	0 days D	0_None	0.000845666	Actinobacteria	Actinobacteria	Actinomycetales	Nocardioidaceae	Nocardioides	alexa713	4
HC_16S_198	A4	None	0	E	0 days D	0_None	0.000845666	Bacteroidetes	Sphingobacteriia	Sphingobacteriales	Chitinophagaceae	Flavitalea	alexa722	4
HC_16S_198	A4	None	0	E	0 days D	0_None	0.000845666	Verrucomicrobia	Subdivision3			Subdivision3_genera_incertae_sedis	alexa732	4
HC_16S_198	A4	None	0	E	0 days D	0_None	0.000845666	Planctomycetes	Planctomycetia	Planctomycetales	Planctomycetaceae	Blastopirellula	alexa753	4
HC_16S_198	A4	None	0	E	0 days D	0_None	0.000845666	Actinobacteria	Actinobacteria	Actinomycetales	Streptomycetaceae	Streptomyces	alexa794	4
HC_16S_198	A4	None	0	E	0 days D	0_None	0.000845666	Actinobacteria	Actinobacteria	Actinomycetales	Thermomonosporaceae	Actinoallomurus	alexa801	4
HC_16S_198	A4	None	0	E	0 days D	0_None	0.000845666	Actinobacteria	Actinobacteria	Actinomycetales	Pseudonocardiaceae	Lentzea	alexa807	4
HC_16S_198	A4	None	0	E	0 days D	0_None	0.000845666	Proteobacteria	Deltaproteobacteria	Myxococcales	Haliangiaceae	Haliangium	alexa809	4
HC_16S_198	A4	None	0	E	0 days D	0_None	0.000845666	Planctomycetes	Planctomycetia	Planctomycetales	Planctomycetaceae	Isosphaera	alexa827	4
HC_16S_198	A4	None	0	E	0 days D	0_None	0.000845666	Acidobacteria	Acidobacteria_Gp6			Gp6	alexa835	4
HC_16S_198	A4	None	0	E	0 days D	0_None	0.000845666	Acidobacteria	Acidobacteria_Gp4			Gp4	alexa856	4
HC_16S_198	A4	None	0	E	0 days D	0_None	0.000845666	Proteobacteria	Deltaproteobacteria	Myxococcales	Myxococcaceae	Aggregicoccus	alexa893	4
HC_16S_198	A4	None	0	E	0 days D	0_None	0.000845666	Actinobacteria	Actinobacteria	Actinomycetales	Geodermatophilaceae	Geodermatophilus	alexa905	4
HC_16S_198	A4	None	0	E	0 days D	0_None	0.000845666	Actinobacteria	Actinobacteria	Gaiellales	Gaiellaceae	Gaiella	alexa950	4
HC_16S_198	A4	None	0	E	0 days D	0_None	0.000845666	Actinobacteria	Actinobacteria	Solirubrobacterales	Conexibacteraceae	Conexibacter	alexa954	4
HC_16S_198	A4	None	0	E	0 days D	0_None	0.000845666	Proteobacteria	Alphaproteobacteria	Rhizobiales	Bradyrhizobiaceae	Nitrobacter	alexa1009	4
HC_16S_198	A4	None	0	E	0 days D	0_None	0.000845666	Acidobacteria	Acidobacteria_Gp3			Gp3	alexa1023	4
HC_16S_198	A4	None	0	E	0 days D	0_None	0.000845666	Actinobacteria	Actinobacteria	Actinomycetales	Streptomycetaceae	Streptomyces	alexa1041	4
HC_16S_198	A4	None	0	E	0 days D	0_None	0.000845666	Firmicutes	Clostridia	Clostridiales	Lachnospiraceae	Gemella	alexa1090	4
HC_16S_198	A4	None	0	E	0 days D	0_None	0.000845666	Proteobacteria	Gammaproteobacteria	Pseudomonadales	Pseudomonadaceae	Rhizobacter	alexa1091	4
HC_16S_198	A4	None	0	E	0 days D	0_None	0.000845666	Proteobacteria	Betaproteobacteria	Burkholderiales	Comamonadaceae	Acidovorax	alexa1092	4
HC_16S_198	A4	None	0	E	0 days D	0_None	0.000845666	Bacteroidetes	Sphingobacteriia	Sphingobacteriales	Chitinophagaceae	Flavisolibacter	alexa1093	4
HC_16S_198	A4	None	0	E	0 days D	0_None	0.000845666	Bacteroidetes	Sphingobacteriia	Sphingobacteriales	Chitinophagaceae	Flavisolibacter	alexa1094	4
HC_16S_198	A4	None	0	E	0 days D	0_None	0.000845666	Bacteroidetes	Sphingobacteriia	Sphingobacteriales	Chitinophagaceae	Niastella	alexa1095	4
HC_16S_198	A4	None	0	E	0 days D	0_None	0.000845666	Bacteroidetes	Sphingobacteriia	Sphingobacteriales	Chitinophagaceae	Flavisolibacter	alexa1096	4
HC_16S_198	A4	None	0	E	0 days D	0_None	0.000845666	Bacteroidetes	Sphingobacteriia	Sphingobacteriales	Chitinophagaceae	Chitinophaga	alexa1097	4
HC_16S_198	A4	None	0	E	0 days D	0_None	0.000845666	Planctomycetes	Planctomycetia	Planctomycetales	Planctomycetaceae	Singulisphaera	alexa1098	4
HC_16S_198	A4	None	0	E	0 days D	0_None	0.000845666	Acidobacteria	Acidobacteria_Gp6			Gp6	alexa1099	4
HC_16S_198	A4	None	0	E	0 days D	0_None	0.000845666	Acidobacteria	Acidobacteria_Gp6			Gp6	alexa1100	4
HC_16S_198	A4	None	0	E	0 days D	0_None	0.000845666	Acidobacteria	Acidobacteria_Gp6			Gp6	alexa1101	4
HC_16S_198	A4	None	0	E	0 days D	0_None	0.000845666	Acidobacteria	Acidobacteria_Gp6			Gp6	alexa1102	4
HC_16S_198	A4	None	0	E	0 days D	0_None	0.000845666	Acidobacteria	Acidobacteria_Gp7			Gp7	alexa1103	4
HC_16S_198	A4	None	0	E	0 days D	0_None	0.000845666	Acidobacteria	Acidobacteria_Gp3			Gp3	alexa1104	4
HC_16S_198	A4	None	0	E	0 days D	0_None	0.000845666	Acidobacteria	Acidobacteria_Gp3			Gp3	alexa1105	4
HC_16S_198	A4	None	0	E	0 days D	0_None	0.000845666	Acidobacteria	Acidobacteria_Gp10			Gp10	alexa1106	4
HC_16S_198	A4	None	0	E	0 days D	0_None	0.000845666	Acidobacteria	Acidobacteria_Gp3			Candidatus_Solibacter	alexa1107	4
HC_16S_198	A4	None	0	E	0 days D	0_None	0.000845666	Gemmatimonadetes	Gemmatimonadetes	Gemmatimonadales	Gemmatimonadaceae	Gemmatimonas	alexa1108	4
HC_16S_198	A4	None	0	E	0 days D	0_None	0.000845666	Firmicutes	Bacilli	Bacillales	Paenibacillaceae_1	Paenibacillus	alexa1109	4
HC_16S_198	A4	None	0	E	0 days D	0_None	0.000845666	Thaumarchaeota		Nitrososphaerales	Nitrososphaeraceae	Nitrososphaera	alexa1110	4
HC_16S_198	A4	None	0	E	0 days D	0_None	0.000845666	Cyanobacteria_Chloroplast	Chloroplast		Chloroplast	Streptophyta	alexa1111	4
HC_16S_198	A4	None	0	E	0 days D	0_None	0.000845666	Bacteroidetes	Sphingobacteriia	Sphingobacteriales	Chitinophagaceae	Taibaiella	alexa1112	4
HC_16S_198	A4	None	0	E	0 days D	0_None	0.000845666	Proteobacteria	Alphaproteobacteria	Rhodospirillales	Rhodospirillaceae	Skermanella	alexa1113	4
HC_16S_198	A4	None	0	E	0 days D	0_None	0.000845666	Proteobacteria	Alphaproteobacteria	Rhodospirillales	Rhodospirillaceae	Skermanella	alexa1114	4
HC_16S_198	A4	None	0	E	0 days D	0_None	0.000845666	Proteobacteria	Alphaproteobacteria	Sphingomonadales	Sphingomonadaceae	Sphingomonas	alexa1115	4
HC_16S_198	A4	None	0	E	0 days D	0_None	0.000845666	Proteobacteria	Betaproteobacteria	Burkholderiales	Burkholderiales_incertae_sedis	Tepidimonas	alexa1116	4
HC_16S_198	A4	None	0	E	0 days D	0_None	0.000845666	Proteobacteria	Alphaproteobacteria	Alphaproteobacteria_incertae_sedis	Rhodospirillaceae	Geminicoccus	alexa1117	4
HC_16S_198	A4	None	0	E	0 days D	0_None	0.000845666	Proteobacteria	Alphaproteobacteria	Rhizobiales	Beijerinckiaceae	Beijerinckia	alexa1118	4
HC_16S_198	A4	None	0	E	0 days D	0_None	0.000845666	Proteobacteria	Alphaproteobacteria	Rhizobiales	Methylobacteriaceae	Microvirga	alexa1119	4
HC_16S_198	A4	None	0	E	0 days D	0_None	0.000845666	Proteobacteria	Alphaproteobacteria	Rhizobiales	Methylobacteriaceae	Microvirga	alexa1120	4
HC_16S_198	A4	None	0	E	0 days D	0_None	0.000845666	Proteobacteria	Alphaproteobacteria	Rhodobacterales	Rhodobacteraceae	Rubellimicrobium	alexa1121	4
HC_16S_198	A4	None	0	E	0 days D	0_None	0.000845666	Proteobacteria	Alphaproteobacteria	Rhodospirillales	Rhodospirillaceae	Nisaea	alexa1122	4
HC_16S_198	A4	None	0	E	0 days D	0_None	0.000845666	Proteobacteria	Alphaproteobacteria	Rhizobiales	Hyphomicrobiaceae	Rhodoplanes	alexa1123	4
HC_16S_198	A4	None	0	E	0 days D	0_None	0.000845666	Proteobacteria	Alphaproteobacteria	Rhizobiales	Rhizobiales_incertae_sedis	Xanthobacter	alexa1124	4
HC_16S_198	A4	None	0	E	0 days D	0_None	0.000845666	Proteobacteria	Betaproteobacteria	Rhodocyclales	Rhodocyclaceae	Nitrosospira	alexa1125	4
HC_16S_198	A4	None	0	E	0 days D	0_None	0.000845666	candidate_division_WPS-1	Phycisphaerae	Tepidisphaerales	Tepidisphaeraceae	WPS-1_genera_incertae_sedis	alexa1126	4
HC_16S_198	A4	None	0	E	0 days D	0_None	0.000845666	Chloroflexi	Thermomicrobia	Sphaerobacterales	Sphaerobacteraceae	Nitrolancea	alexa1127	4
HC_16S_198	A4	None	0	E	0 days D	0_None	0.000845666	Firmicutes	Thermomicrobia	Clostridiales	Sphaerobacteraceae	Thermomicrobium	alexa1128	4
HC_16S_198	A4	None	0	E	0 days D	0_None	0.000845666	Chloroflexi	Thermomicrobia	Sphaerobacterales	Sphaerobacteraceae	Nitrolancea	alexa1129	4
HC_16S_198	A4	None	0	E	0 days D	0_None	0.000845666	Actinobacteria	Actinobacteria	Acidimicrobiales	Iamiaceae	Aquihabitans	alexa1130	4
HC_16S_198	A4	None	0	E	0 days D	0_None	0.000845666	Actinobacteria	Actinobacteria	Solirubrobacterales	Solirubrobacteraceae	Solirubrobacter	alexa1131	4
HC_16S_198	A4	None	0	E	0 days D	0_None	0.000845666	Actinobacteria	Actinobacteria	Solirubrobacterales	Solirubrobacteraceae	Solirubrobacter	alexa1132	4
HC_16S_198	A4	None	0	E	0 days D	0_None	0.000845666	Actinobacteria	Actinobacteria	Solirubrobacterales	Solirubrobacteraceae	Solirubrobacter	alexa1133	4
HC_16S_198	A4	None	0	E	0 days D	0_None	0.000845666	Actinobacteria	Actinobacteria	Actinomycetales	Nocardioidaceae	Nocardioides	alexa1134	4
HC_16S_198	A4	None	0	E	0 days D	0_None	0.000845666	Actinobacteria	Actinobacteria	Actinomycetales	Nocardioidaceae	Nocardioides	alexa1135	4
HC_16S_198	A4	None	0	E	0 days D	0_None	0.000845666	Actinobacteria	Actinobacteria	Actinomycetales	Cryptosporangiaceae	Cryptosporangium	alexa1136	4
HC_16S_198	A4	None	0	E	0 days D	0_None	0.000845666	Actinobacteria	Actinobacteria	Gaiellales	Gaiellaceae	Gaiella	alexa1137	4
HC_16S_198	A4	None	0	E	0 days D	0_None	0.000845666	Actinobacteria	Actinobacteria	Gaiellales	Gaiellaceae	Gaiella	alexa1138	4
HC_16S_198	A4	None	0	E	0 days D	0_None	0.000845666	Actinobacteria	Actinobacteria	Gaiellales	Gaiellaceae	Gaiella	alexa1139	4
HC_16S_198	A4	None	0	E	0 days D	0_None	0.000845666	Firmicutes	Bacilli	Bacillales	Bacillaceae_2	Geodermatophilus	alexa1140	4
HC_16S_198	A4	None	0	E	0 days D	0_None	0.000845666	Verrucomicrobia	Opitutae	Opitutales	Opitutaceae	Opitutus	alexa1141	4
HC_16S_198	A4	None	0	E	0 days D	0_None	0.000845666	Proteobacteria	Deltaproteobacteria	Desulfuromonadales	Geobacteraceae	Geobacter	alexa1142	4
HC_16S_198	A5	None	0	C	0 Days E	0_None	0.0251147	Proteobacteria	Alphaproteobacteria	Rhizobiales	Bradyrhizobiaceae	Nitrobacter	alexa2	104
HC_16S_198	A5	None	0	C	0 Days E	0_None	0.0248732	Proteobacteria	Betaproteobacteria	Burkholderiales	Burkholderiaceae	Burkholderia	alexa439	103
HC_16S_198	A5	None	0	C	0 Days E	0_None	0.0246317	Actinobacteria	Actinobacteria	Actinomycetales	Micrococcaceae	Arthrobacter	alexa4	102
HC_16S_198	A5	None	0	C	0 Days E	0_None	0.0241488	Proteobacteria	Alphaproteobacteria	Rhizobiales	Methylobacteriaceae	Microvirga	alexa3	100
HC_16S_198	A5	None	0	C	0 Days E	0_None	0.0207679	Firmicutes	Bacilli	Bacillales	Bacillaceae_1	Bacillus	alexa8	86
HC_16S_198	A5	None	0	C	0 Days E	0_None	0.0176286	Firmicutes	Bacilli	Bacillales	Bacillaceae_1	Bacillus	alexa335	73
HC_16S_198	A5	None	0	C	0 Days E	0_None	0.0161797	Firmicutes	Bacilli	Bacillales	Bacillaceae_1	Bacillus	alexa5	67
HC_16S_198	A5	None	0	C	0 Days E	0_None	0.0156967	Firmicutes	Clostridia	Clostridiales	Peptococcaceae_1	Desulfosporosinus	alexa365	65
HC_16S_198	A5	None	0	C	0 Days E	0_None	0.0127988	Firmicutes	Clostridia	Clostridiales	Clostridiaceae_1	Clostridium_sensu_stricto	alexa48	53
HC_16S_198	A5	None	0	C	0 Days E	0_None	0.0108669	Proteobacteria	Alphaproteobacteria	Rhizobiales	Bradyrhizobiaceae	Bradyrhizobium	alexa15	45
HC_16S_198	A5	None	0	C	0 Days E	0_None	0.0101425	Actinobacteria	Actinobacteria	Actinomycetales	Geodermatophilaceae	Blastococcus	alexa12	42
HC_16S_198	A5	None	0	C	0 Days E	0_None	0.0096595	Proteobacteria	Alphaproteobacteria	Rhodospirillales	Rhodospirillaceae	Skermanella	alexa9	40
HC_16S_198	A5	None	0	C	0 Days E	0_None	0.00917653	Proteobacteria	Deltaproteobacteria	Desulfuromonadales	Geobacteraceae	Geobacter	alexa76	38
HC_16S_198	A5	None	0	C	0 Days E	0_None	0.00869355	Proteobacteria	Alphaproteobacteria	Rhizobiales	Methylobacteriaceae	Microvirga	alexa30	36
HC_16S_198	A5	None	0	C	0 Days E	0_None	0.00821058	Firmicutes	Bacilli	Bacillales	Bacillaceae_1	Bacillus	alexa6	34
HC_16S_198	A5	None	0	C	0 Days E	0_None	0.00821058	Firmicutes	Bacilli	Bacillales	Bacillaceae_1	Bacillus	alexa17	34
HC_16S_198	A5	None	0	C	0 Days E	0_None	0.00796909	Actinobacteria	Actinobacteria	Actinomycetales	Geodermatophilaceae	Modestobacter	alexa13	33
HC_16S_198	A5	None	0	C	0 Days E	0_None	0.0077276	Proteobacteria	Alphaproteobacteria	Rhizobiales	Methylobacteriaceae	Microvirga	alexa22	32
HC_16S_198	A5	None	0	C	0 Days E	0_None	0.0077276	Firmicutes	Bacilli	Bacillales	Bacillaceae_1	Bacillus	alexa34	32
HC_16S_198	A5	None	0	C	0 Days E	0_None	0.00748611	Firmicutes	Clostridia	Clostridiales	Clostridiaceae_1	Clostridium_sensu_stricto	alexa153	31
HC_16S_198	A5	None	0	C	0 Days E	0_None	0.00724463	Firmicutes	Bacilli	Bacillales	Planococcaceae	Bacillus	alexa27	30
HC_16S_198	A5	None	0	C	0 Days E	0_None	0.00724463	Proteobacteria	Deltaproteobacteria	Desulfuromonadales	Geobacteraceae	Geobacter	alexa44	30
HC_16S_198	A5	None	0	C	0 Days E	0_None	0.00700314	Actinobacteria	Actinobacteria	Actinomycetales	Geodermatophilaceae	Modestobacter	alexa16	29
HC_16S_198	A5	None	0	C	0 Days E	0_None	0.00700314	Bacteroidetes	Sphingobacteriia	Sphingobacteriales	Chitinophagaceae	Segetibacter	alexa88	29
HC_16S_198	A5	None	0	C	0 Days E	0_None	0.00676165	Actinobacteria	Actinobacteria	Actinomycetales	Pseudonocardiaceae	Pseudonocardia	alexa19	28
HC_16S_198	A5	None	0	C	0 Days E	0_None	0.00676165	Actinobacteria	Actinobacteria	Actinomycetales	Intrasporangiaceae	Oryzihumus	alexa31	28
HC_16S_198	A5	None	0	C	0 Days E	0_None	0.00652016	Actinobacteria	Actinobacteria	Actinomycetales	Streptomycetaceae	Streptomyces	alexa7	27
HC_16S_198	A5	None	0	C	0 Days E	0_None	0.00652016	Proteobacteria	Betaproteobacteria	Burkholderiales	Oxalobacteraceae	Oxalicibacterium	alexa38	27
HC_16S_198	A5	None	0	C	0 Days E	0_None	0.00652016	Actinobacteria	Actinobacteria	Actinomycetales	Geodermatophilaceae	Geodermatophilus	alexa50	27
HC_16S_198	A5	None	0	C	0 Days E	0_None	0.00603719	Proteobacteria	Betaproteobacteria	Burkholderiales	Oxalobacteraceae	Oxalicibacterium	alexa1	25
HC_16S_198	A5	None	0	C	0 Days E	0_None	0.00555421	Proteobacteria	Alphaproteobacteria	Sphingomonadales	Sphingomonadaceae	Sphingomonas	alexa40	23
HC_16S_198	A5	None	0	C	0 Days E	0_None	0.00555421	Proteobacteria	Alphaproteobacteria	Rhizobiales	Methylobacteriaceae	Microvirga	alexa53	23
HC_16S_198	A5	None	0	C	0 Days E	0_None	0.00555421	Actinobacteria	Actinobacteria	Actinomycetales	Kineosporiaceae	Kineosporia	alexa80	23
HC_16S_198	A5	None	0	C	0 Days E	0_None	0.00555421	Proteobacteria	Betaproteobacteria	Burkholderiales	Comamonadaceae	Acidovorax	alexa86	23
HC_16S_198	A5	None	0	C	0 Days E	0_None	0.00531273	Actinobacteria	Actinobacteria	Actinomycetales	Geodermatophilaceae	Blastococcus	alexa33	22
HC_16S_198	A5	None	0	C	0 Days E	0_None	0.00531273	Proteobacteria	Betaproteobacteria	Burkholderiales	Comamonadaceae	Curvibacter	alexa85	22
HC_16S_198	A5	None	0	C	0 Days E	0_None	0.00507124	Proteobacteria	Betaproteobacteria	Burkholderiales	Comamonadaceae	Ramlibacter	alexa45	21
HC_16S_198	A5	None	0	C	0 Days E	0_None	0.00482975	Firmicutes	Clostridia	Clostridiales	Clostridiaceae_1	Clostridium_sensu_stricto	alexa77	20
HC_16S_198	A5	None	0	C	0 Days E	0_None	0.00482975	Proteobacteria	Deltaproteobacteria	Myxococcales	Cystobacteraceae	Anaeromyxobacter	alexa113	20
HC_16S_198	A5	None	0	C	0 Days E	0_None	0.00458826	Firmicutes	Bacilli	Bacillales	Bacillaceae_1	Bacillus	alexa20	19
HC_16S_198	A5	None	0	C	0 Days E	0_None	0.00458826	Firmicutes	Bacilli	Bacillales	Bacillaceae_1	Bacillus	alexa35	19
HC_16S_198	A5	None	0	C	0 Days E	0_None	0.00458826	Actinobacteria	Actinobacteria	Actinomycetales	Geodermatophilaceae	Blastococcus	alexa56	19
HC_16S_198	A5	None	0	C	0 Days E	0_None	0.00434678	Actinobacteria	Actinobacteria	Actinomycetales	Micromonosporaceae	Actinoplanes	alexa32	18
HC_16S_198	A5	None	0	C	0 Days E	0_None	0.00434678	Proteobacteria	Alphaproteobacteria	Rhizobiales	Methylobacteriaceae	Microvirga	alexa103	18
HC_16S_198	A5	None	0	C	0 Days E	0_None	0.00434678	Firmicutes	Clostridia	Clostridiales	Gracilibacteraceae	Gracilibacter	alexa348	18
HC_16S_198	A5	None	0	C	0 Days E	0_None	0.00410529	Proteobacteria	Betaproteobacteria	Burkholderiales	Comamonadaceae	Ramlibacter	alexa37	17
HC_16S_198	A5	None	0	C	0 Days E	0_None	0.00410529	Actinobacteria	Actinobacteria	Actinomycetales	Geodermatophilaceae	Modestobacter	alexa43	17
HC_16S_198	A5	None	0	C	0 Days E	0_None	0.00410529	Actinobacteria	Actinobacteria	Actinomycetales	Streptomycetaceae	Streptomyces	alexa71	17
HC_16S_198	A5	None	0	C	0 Days E	0_None	0.00410529	Proteobacteria	Betaproteobacteria	Burkholderiales	Comamonadaceae	Curvibacter	alexa84	17
HC_16S_198	A5	None	0	C	0 Days E	0_None	0.00410529	Acidobacteria	Acidobacteria_Gp6			Gp6	alexa121	17
HC_16S_198	A5	None	0	C	0 Days E	0_None	0.00410529	Proteobacteria	Betaproteobacteria	Burkholderiales	Oxalobacteraceae	Massilia	alexa345	17
HC_16S_198	A5	None	0	C	0 Days E	0_None	0.0038638	Proteobacteria	Betaproteobacteria	Burkholderiales	Comamonadaceae	Ramlibacter	alexa25	16
HC_16S_198	A5	None	0	C	0 Days E	0_None	0.0038638	Actinobacteria	Actinobacteria	Actinomycetales	Geodermatophilaceae	Modestobacter	alexa42	16
HC_16S_198	A5	None	0	C	0 Days E	0_None	0.0038638	Acidobacteria	Acidobacteria_Gp3			Gp3	alexa64	16
HC_16S_198	A5	None	0	C	0 Days E	0_None	0.0038638	Proteobacteria	Betaproteobacteria	Burkholderiales	Oxalobacteraceae	Oxalicibacterium	alexa78	16
HC_16S_198	A5	None	0	C	0 Days E	0_None	0.0038638	Firmicutes	Bacilli	Bacillales	Bacillaceae_1	Bacillus	alexa125	16
HC_16S_198	A5	None	0	C	0 Days E	0_None	0.0038638	Proteobacteria	Deltaproteobacteria	Desulfuromonadales	Geobacteraceae	Geobacter	alexa233	16
HC_16S_198	A5	None	0	C	0 Days E	0_None	0.0038638	Firmicutes	Bacilli	Bacillales	Bacillaceae_1	Bacillus	alexa359	16
HC_16S_198	A5	None	0	C	0 Days E	0_None	0.00362231	Proteobacteria	Betaproteobacteria	Burkholderiales	Burkholderiales_incertae_sedis	Piscinibacter	alexa61	15
HC_16S_198	A5	None	0	C	0 Days E	0_None	0.00362231	Actinobacteria	Actinobacteria	Solirubrobacterales	Solirubrobacteraceae	Solirubrobacter	alexa79	15
HC_16S_198	A5	None	0	C	0 Days E	0_None	0.00362231	Actinobacteria	Actinobacteria	Actinomycetales	Geodermatophilaceae	Modestobacter	alexa81	15
HC_16S_198	A5	None	0	C	0 Days E	0_None	0.00362231	Proteobacteria	Alphaproteobacteria	Rhizobiales	Methylobacteriaceae	Microvirga	alexa129	15
HC_16S_198	A5	None	0	C	0 Days E	0_None	0.00362231	Proteobacteria	Betaproteobacteria	Burkholderiales	Oxalobacteraceae	Noviherbaspirillum	alexa218	15
HC_16S_198	A5	None	0	C	0 Days E	0_None	0.00338083	Actinobacteria	Actinobacteria	Gaiellales	Gaiellaceae	Gaiella	alexa41	14
HC_16S_198	A5	None	0	C	0 Days E	0_None	0.00338083	Firmicutes	Bacilli	Bacillales	Bacillaceae_1	Bacillus	alexa46	14
HC_16S_198	A5	None	0	C	0 Days E	0_None	0.00338083	Acidobacteria	Acidobacteria_Gp16	Clostridiales	Heliobacteriaceae	Gp16	alexa55	14
HC_16S_198	A5	None	0	C	0 Days E	0_None	0.00338083	Acidobacteria	Acidobacteria_Gp10			Gp10	alexa145	14
HC_16S_198	A5	None	0	C	0 Days E	0_None	0.00338083	Firmicutes	Clostridia	Clostridiales	Clostridiaceae_1	Clostridium_sensu_stricto	alexa294	14
HC_16S_198	A5	None	0	C	0 Days E	0_None	0.00338083	Actinobacteria	Actinobacteria	Actinomycetales	Mycobacteriaceae	Mycobacterium	alexa322	14
HC_16S_198	A5	None	0	C	0 Days E	0_None	0.00313934	Proteobacteria	Alphaproteobacteria	Rhizobiales	Beijerinckiaceae	Chelatococcus	alexa24	13
HC_16S_198	A5	None	0	C	0 Days E	0_None	0.00313934	Actinobacteria	Actinobacteria	Solirubrobacterales	Conexibacteraceae	Conexibacter	alexa109	13
HC_16S_198	A5	None	0	C	0 Days E	0_None	0.00313934	Actinobacteria	Actinobacteria	Actinomycetales	Geodermatophilaceae	Geodermatophilus	alexa111	13
HC_16S_198	A5	None	0	C	0 Days E	0_None	0.00313934	Planctomycetes	Planctomycetia	Planctomycetales	Planctomycetaceae	Pirellula	alexa142	13
HC_16S_198	A5	None	0	C	0 Days E	0_None	0.00313934	Proteobacteria	Gammaproteobacteria	Pseudomonadales	Pseudomonadaceae	Rhizobacter	alexa340	13
HC_16S_198	A5	None	0	C	0 Days E	0_None	0.00289785	Proteobacteria	Betaproteobacteria	Burkholderiales	Comamonadaceae	Xenophilus	alexa29	12
HC_16S_198	A5	None	0	C	0 Days E	0_None	0.00289785	Proteobacteria	Alphaproteobacteria	Rhizobiales	Methylobacteriaceae	Methylobacterium	alexa47	12
HC_16S_198	A5	None	0	C	0 Days E	0_None	0.00289785	Proteobacteria	Deltaproteobacteria	Myxococcales	Cystobacteraceae	Anaeromyxobacter	alexa51	12
HC_16S_198	A5	None	0	C	0 Days E	0_None	0.00289785	Acidobacteria	Acidobacteria_Gp6			Gp6	alexa91	12
HC_16S_198	A5	None	0	C	0 Days E	0_None	0.00289785	Proteobacteria	Alphaproteobacteria	Rhizobiales	Methylobacteriaceae	Methylobacterium	alexa107	12
HC_16S_198	A5	None	0	C	0 Days E	0_None	0.00289785	Actinobacteria	Actinobacteria	Solirubrobacterales	Solirubrobacteraceae	Solirubrobacter	alexa110	12
HC_16S_198	A5	None	0	C	0 Days E	0_None	0.00289785	Firmicutes	Clostridia	Clostridiales	Gracilibacteraceae	Gracilibacter	alexa459	12
HC_16S_198	A5	None	0	C	0 Days E	0_None	0.00289785	Proteobacteria	Gammaproteobacteria	Pseudomonadales	Pseudomonadaceae	Pseudomonas	alexa1062	12
HC_16S_198	A5	None	0	C	0 Days E	0_None	0.00265636	Chloroflexi	Thermomicrobia	Sphaerobacterales	Sphaerobacteraceae	Nitrolancea	alexa49	11
HC_16S_198	A5	None	0	C	0 Days E	0_None	0.00265636	Proteobacteria	Alphaproteobacteria	Rhodospirillales	Rhodospirillaceae	Skermanella	alexa66	11
HC_16S_198	A5	None	0	C	0 Days E	0_None	0.00265636	Proteobacteria	Alphaproteobacteria	Sphingomonadales	Sphingomonadaceae	Sphingomonas	alexa68	11
HC_16S_198	A5	None	0	C	0 Days E	0_None	0.00265636	Proteobacteria	Alphaproteobacteria	Rhodospirillales	Rhodospirillaceae	Skermanella	alexa92	11
HC_16S_198	A5	None	0	C	0 Days E	0_None	0.00265636	Acidobacteria	Acidobacteria_Gp4			Gp4	alexa147	11
HC_16S_198	A5	None	0	C	0 Days E	0_None	0.00265636	Proteobacteria	Alphaproteobacteria	Sphingomonadales	Sphingomonadaceae	Sphingomonas	alexa152	11
HC_16S_198	A5	None	0	C	0 Days E	0_None	0.00265636	Planctomycetes	Planctomycetia	Planctomycetales	Planctomycetaceae	Aquisphaera	alexa186	11
HC_16S_198	A5	None	0	C	0 Days E	0_None	0.00265636	Acidobacteria	Acidobacteria_Gp6			Gp6	alexa189	11
HC_16S_198	A5	None	0	C	0 Days E	0_None	0.00265636	Thaumarchaeota		Nitrososphaerales	Nitrososphaeraceae	Nitrososphaera	alexa197	11
HC_16S_198	A5	None	0	C	0 Days E	0_None	0.00265636	Proteobacteria	Alphaproteobacteria	Sphingomonadales	Sphingomonadaceae	Sphingomonas	alexa281	11
HC_16S_198	A5	None	0	C	0 Days E	0_None	0.00265636	Actinobacteria	Actinobacteria	Actinomycetales	Microbacteriaceae	Leifsonia	alexa383	11
HC_16S_198	A5	None	0	C	0 Days E	0_None	0.00265636	Firmicutes	Negativicutes	Selenomonadales	Veillonellaceae	Sporomusa	alexa460	11
HC_16S_198	A5	None	0	C	0 Days E	0_None	0.00241488	Acidobacteria	Acidobacteria_Gp7			Gp7	alexa65	10
HC_16S_198	A5	None	0	C	0 Days E	0_None	0.00241488	Proteobacteria	Alphaproteobacteria	Rhizobiales	Methylobacteriaceae	Microvirga	alexa69	10
HC_16S_198	A5	None	0	C	0 Days E	0_None	0.00241488	Actinobacteria	Actinobacteria	Gaiellales	Gaiellaceae	Gaiella	alexa95	10
HC_16S_198	A5	None	0	C	0 Days E	0_None	0.00241488	Proteobacteria	Betaproteobacteria	Burkholderiales	Oxalobacteraceae	Noviherbaspirillum	alexa133	10
HC_16S_198	A5	None	0	C	0 Days E	0_None	0.00241488	Actinobacteria	Actinobacteria	Actinomycetales	Geodermatophilaceae	Geodermatophilus	alexa169	10
HC_16S_198	A5	None	0	C	0 Days E	0_None	0.00241488	Bacteroidetes	Sphingobacteriia	Sphingobacteriales	Chitinophagaceae	Segetibacter	alexa181	10
HC_16S_198	A5	None	0	C	0 Days E	0_None	0.00241488	Actinobacteria	Actinobacteria	Actinomycetales	Geodermatophilaceae	Blastococcus	alexa228	10
HC_16S_198	A5	None	0	C	0 Days E	0_None	0.00241488	Gemmatimonadetes	Gemmatimonadetes	Gemmatimonadales	Gemmatimonadaceae	Gemmatimonas	alexa342	10
HC_16S_198	A5	None	0	C	0 Days E	0_None	0.00241488	Proteobacteria	Alphaproteobacteria	Rhodospirillales	Acetobacteraceae	Belnapia	alexa354	10
HC_16S_198	A5	None	0	C	0 Days E	0_None	0.00241488	Proteobacteria	Betaproteobacteria	Burkholderiales	Rhodocyclaceae	Tepidimonas	alexa397	10
HC_16S_198	A5	None	0	C	0 Days E	0_None	0.00241488	Firmicutes	Clostridia	Clostridiales	Ruminococcaceae	Pseudobacteroides	alexa690	10
HC_16S_198	A5	None	0	C	0 Days E	0_None	0.00217339	Proteobacteria	Betaproteobacteria	Burkholderiales	Burkholderiaceae	Paucimonas	alexa54	9
HC_16S_198	A5	None	0	C	0 Days E	0_None	0.00217339	Proteobacteria	Deltaproteobacteria	Myxococcales	Cystobacteraceae	Cystobacter	alexa75	9
HC_16S_198	A5	None	0	C	0 Days E	0_None	0.00217339	Proteobacteria	Alphaproteobacteria	Rhizobiales	Methylobacteriaceae	Methylobacterium	alexa93	9
HC_16S_198	A5	None	0	C	0 Days E	0_None	0.00217339	Proteobacteria	Alphaproteobacteria	Rhodospirillales	Acetobacteraceae	Belnapia	alexa98	9
HC_16S_198	A5	None	0	C	0 Days E	0_None	0.00217339	Proteobacteria	Gammaproteobacteria	Xanthomonadales	Sinobacteraceae	Povalibacter	alexa115	9
HC_16S_198	A5	None	0	C	0 Days E	0_None	0.00217339	Acidobacteria	Acidobacteria_Gp6			Gp6	alexa120	9
HC_16S_198	A5	None	0	C	0 Days E	0_None	0.00217339	Acidobacteria	Acidobacteria_Gp6			Gp6	alexa122	9
HC_16S_198	A5	None	0	C	0 Days E	0_None	0.00217339	Proteobacteria	Alphaproteobacteria	Rhizobiales	Methylobacteriaceae	Microvirga	alexa211	9
HC_16S_198	A5	None	0	C	0 Days E	0_None	0.00217339	Proteobacteria	Alphaproteobacteria	Rhizobiales	Methylobacteriaceae	Microvirga	alexa296	9
HC_16S_198	A5	None	0	C	0 Days E	0_None	0.00217339	Bacteroidetes	Sphingobacteriia	Sphingobacteriales	Chitinophagaceae	Flavisolibacter	alexa338	9
HC_16S_198	A5	None	0	C	0 Days E	0_None	0.00217339	Bacteroidetes	Sphingobacteriia	Sphingobacteriales	Chitinophagaceae	Vibrionimonas	alexa356	9
HC_16S_198	A5	None	0	C	0 Days E	0_None	0.00217339	Proteobacteria	Betaproteobacteria	Burkholderiales	Oxalobacteraceae	Herbaspirillum	alexa362	9
HC_16S_198	A5	None	0	C	0 Days E	0_None	0.00217339	Proteobacteria	Alphaproteobacteria	Caulobacterales	Caulobacteraceae	Caulobacter	alexa366	9
HC_16S_198	A5	None	0	C	0 Days E	0_None	0.00217339	Actinobacteria	Actinobacteria	Actinomycetales	Cellulomonadaceae	Cellulomonas	alexa382	9
HC_16S_198	A5	None	0	C	0 Days E	0_None	0.00217339	Proteobacteria	Betaproteobacteria	Burkholderiales	Comamonadaceae	Ramlibacter	alexa387	9
HC_16S_198	A5	None	0	C	0 Days E	0_None	0.00217339	Proteobacteria	Deltaproteobacteria	Desulfuromonadales	Geobacteraceae	Geobacter	alexa456	9
HC_16S_198	A5	None	0	C	0 Days E	0_None	0.00217339	Proteobacteria	Betaproteobacteria	Rhodocyclales	Rhodocyclaceae	Methyloversatilis	alexa511	9
HC_16S_198	A5	None	0	C	0 Days E	0_None	0.00217339	Proteobacteria	Deltaproteobacteria	Desulfuromonadales	Geobacteraceae	Geobacter	alexa691	9
HC_16S_198	A5	None	0	C	0 Days E	0_None	0.0019319	Firmicutes	Bacilli	Bacillales	Alicyclobacillaceae	Tumebacillus	alexa101	8
HC_16S_198	A5	None	0	C	0 Days E	0_None	0.0019319	Proteobacteria	Betaproteobacteria	Burkholderiales	Oxalobacteraceae	Massilia	alexa159	8
HC_16S_198	A5	None	0	C	0 Days E	0_None	0.0019319	Firmicutes	Clostridia	Clostridiales	Clostridiaceae_1	Clostridium_sensu_stricto	alexa160	8
HC_16S_198	A5	None	0	C	0 Days E	0_None	0.0019319	Acidobacteria	Acidobacteria_Gp16	Clostridiales	Synergistaceae	Gp16	alexa163	8
HC_16S_198	A5	None	0	C	0 Days E	0_None	0.0019319	Actinobacteria	Actinobacteria	Actinomycetales	Nocardioidaceae	Nocardioides	alexa168	8
HC_16S_198	A5	None	0	C	0 Days E	0_None	0.0019319	Proteobacteria	Gammaproteobacteria	Pseudomonadales	Pseudomonadaceae	Rhizobacter	alexa177	8
HC_16S_198	A5	None	0	C	0 Days E	0_None	0.0019319	Proteobacteria	Alphaproteobacteria	Sphingomonadales	Sphingomonadaceae	Sphingomonas	alexa204	8
HC_16S_198	A5	None	0	C	0 Days E	0_None	0.0019319	Proteobacteria	Alphaproteobacteria	Rhizobiales	Hyphomicrobiaceae	Rhodoplanes	alexa217	8
HC_16S_198	A5	None	0	C	0 Days E	0_None	0.0019319	Actinobacteria	Actinobacteria	Solirubrobacterales	Solirubrobacteraceae	Solirubrobacter	alexa223	8
HC_16S_198	A5	None	0	C	0 Days E	0_None	0.0019319	Gemmatimonadetes	Gemmatimonadetes	Gemmatimonadales	Gemmatimonadaceae	Gemmatimonas	alexa272	8
HC_16S_198	A5	None	0	C	0 Days E	0_None	0.0019319	Proteobacteria	Gammaproteobacteria	Pseudomonadales	Pseudomonadaceae	Rhizobacter	alexa353	8
HC_16S_198	A5	None	0	C	0 Days E	0_None	0.0019319	Bacteroidetes	Sphingobacteriia	Sphingobacteriales	Chitinophagaceae	Segetibacter	alexa357	8
HC_16S_198	A5	None	0	C	0 Days E	0_None	0.0019319	Proteobacteria	Alphaproteobacteria	Rhizobiales	Methylobacteriaceae	Microvirga	alexa400	8
HC_16S_198	A5	None	0	C	0 Days E	0_None	0.0019319	Acidobacteria	Acidobacteria_Gp3			Gp3	alexa592	8
HC_16S_198	A5	None	0	C	0 Days E	0_None	0.0019319	Actinobacteria	Actinobacteria	Actinomycetales	Pseudonocardiaceae	Amycolatopsis	alexa613	8
HC_16S_198	A5	None	0	C	0 Days E	0_None	0.0019319	Bacteroidetes	Bacteroidia	Bacteroidales	Prolixibacteraceae	Mariniphaga	alexa990	8
HC_16S_198	A5	None	0	C	0 Days E	0_None	0.00169041	Acidobacteria	Acidobacteria_Gp10			Gp10	alexa63	7
HC_16S_198	A5	None	0	C	0 Days E	0_None	0.00169041	Proteobacteria	Betaproteobacteria	Burkholderiales	Comamonadaceae	Curvibacter	alexa97	7
HC_16S_198	A5	None	0	C	0 Days E	0_None	0.00169041	Proteobacteria	Alphaproteobacteria	Rhizobiales	Methylobacteriaceae	Microvirga	alexa106	7
HC_16S_198	A5	None	0	C	0 Days E	0_None	0.00169041	Proteobacteria	Alphaproteobacteria	Rhizobiales	Xanthobacteraceae	Labrys	alexa132	7
HC_16S_198	A5	None	0	C	0 Days E	0_None	0.00169041	Actinobacteria	Actinobacteria	Actinomycetales	Mycobacteriaceae	Mycobacterium	alexa139	7
HC_16S_198	A5	None	0	C	0 Days E	0_None	0.00169041	Proteobacteria	Alphaproteobacteria	Rhizobiales	Rhizobiaceae	Shinella	alexa155	7
HC_16S_198	A5	None	0	C	0 Days E	0_None	0.00169041	Proteobacteria	Alphaproteobacteria	Rhodospirillales	Rhodospirillaceae	Skermanella	alexa201	7
HC_16S_198	A5	None	0	C	0 Days E	0_None	0.00169041	Proteobacteria	Alphaproteobacteria	Rhodospirillales	Rhodospirillaceae	Skermanella	alexa202	7
HC_16S_198	A5	None	0	C	0 Days E	0_None	0.00169041	Proteobacteria	Betaproteobacteria	Burkholderiales	Burkholderiaceae	Burkholderia	alexa212	7
HC_16S_198	A5	None	0	C	0 Days E	0_None	0.00169041	Actinobacteria	Actinobacteria	Actinomycetales	Microbacteriaceae	Amnibacterium	alexa220	7
HC_16S_198	A5	None	0	C	0 Days E	0_None	0.00169041	Actinobacteria	Actinobacteria	Actinomycetales	Nocardioidaceae	Nocardioides	alexa229	7
HC_16S_198	A5	None	0	C	0 Days E	0_None	0.00169041	Actinobacteria	Actinobacteria	Gaiellales	Gaiellaceae	Gaiella	alexa230	7
HC_16S_198	A5	None	0	C	0 Days E	0_None	0.00169041	Acidobacteria	Acidobacteria_Gp6			Gp6	alexa261	7
HC_16S_198	A5	None	0	C	0 Days E	0_None	0.00169041	Actinobacteria	Actinobacteria	Actinomycetales	Mycobacteriaceae	Mycobacterium	alexa323	7
HC_16S_198	A5	None	0	C	0 Days E	0_None	0.00169041	Acidobacteria	Acidobacteria_Gp6			Gp6	alexa375	7
HC_16S_198	A5	None	0	C	0 Days E	0_None	0.00169041	Firmicutes	Bacilli	Bacillales	Bacillaceae_1	Bacillus	alexa395	7
HC_16S_198	A5	None	0	C	0 Days E	0_None	0.00169041	Proteobacteria	Betaproteobacteria	Burkholderiales	Oxalobacteraceae	Massilia	alexa405	7
HC_16S_198	A5	None	0	C	0 Days E	0_None	0.00169041	Firmicutes	Negativicutes	Selenomonadales	Veillonellaceae	Psychrosinus	alexa417	7
HC_16S_198	A5	None	0	C	0 Days E	0_None	0.00169041	Acidobacteria	Acidobacteria_Gp6			Gp6	alexa428	7
HC_16S_198	A5	None	0	C	0 Days E	0_None	0.00169041	Acidobacteria	Acidobacteria_Gp3			Gp3	alexa429	7
HC_16S_198	A5	None	0	C	0 Days E	0_None	0.00169041	Proteobacteria	Alphaproteobacteria	Rhizobiales	Methylobacteriaceae	Microvirga	alexa435	7
HC_16S_198	A5	None	0	C	0 Days E	0_None	0.00169041	Proteobacteria	Betaproteobacteria	Burkholderiales	Oxalobacteraceae	Duganella	alexa441	7
HC_16S_198	A5	None	0	C	0 Days E	0_None	0.00169041	Bacteroidetes	Sphingobacteriia	Sphingobacteriales	Chitinophagaceae	Flavisolibacter	alexa466	7
HC_16S_198	A5	None	0	C	0 Days E	0_None	0.00169041	Bacteroidetes	Sphingobacteriia	Sphingobacteriales	Chitinophagaceae	Flavihumibacter	alexa470	7
HC_16S_198	A5	None	0	C	0 Days E	0_None	0.00169041	Firmicutes	Bacilli	Bacillales	Bacillaceae_1	Bacillus	alexa488	7
HC_16S_198	A5	None	0	C	0 Days E	0_None	0.00169041	Actinobacteria	Actinobacteria	Solirubrobacterales	Solirubrobacteraceae	Solirubrobacter	alexa518	7
HC_16S_198	A5	None	0	C	0 Days E	0_None	0.00169041	Proteobacteria	Alphaproteobacteria	Rhodospirillales	Rhodospirillaceae	Nitrospirillum	alexa558	7
HC_16S_198	A5	None	0	C	0 Days E	0_None	0.00169041	Acidobacteria	Acidobacteria_Gp6			Gp6	alexa697	7
HC_16S_198	A5	None	0	C	0 Days E	0_None	0.00169041	Actinobacteria	Actinobacteria	Actinomycetales	Kineosporiaceae	Angustibacter	alexa717	7
HC_16S_198	A5	None	0	C	0 Days E	0_None	0.00169041	Acidobacteria	Acidobacteria_Gp3			Gp3	alexa768	7
HC_16S_198	A5	None	0	C	0 Days E	0_None	0.00169041	Actinobacteria	Actinobacteria	Actinomycetales	Microbacteriaceae	Leifsonia	alexa792	7
HC_16S_198	A5	None	0	C	0 Days E	0_None	0.00169041	Actinobacteria	Actinobacteria	Actinomycetales	Pseudonocardiaceae	Pseudonocardia	alexa1146	7
HC_16S_198	A5	None	0	C	0 Days E	0_None	0.00144892	Armatimonadetes	Bacilli	Bacillales	Bacillaceae_1	Armatimonadetes_gp4	alexa58	6
HC_16S_198	A5	None	0	C	0 Days E	0_None	0.00144892	Proteobacteria	Alphaproteobacteria	Rhizobiales	Rhizobiales_incertae_sedis	Variibacter	alexa94	6
HC_16S_198	A5	None	0	C	0 Days E	0_None	0.00144892	Proteobacteria	Alphaproteobacteria	Rhodospirillales	Rhodospirillaceae	Skermanella	alexa102	6
HC_16S_198	A5	None	0	C	0 Days E	0_None	0.00144892	Proteobacteria	Alphaproteobacteria	Rhizobiales	Hyphomicrobiaceae	Rhodoplanes	alexa108	6
HC_16S_198	A5	None	0	C	0 Days E	0_None	0.00144892	Bacteroidetes	Sphingobacteriia	Sphingobacteriales	Chitinophagaceae	Flavisolibacter	alexa117	6
HC_16S_198	A5	None	0	C	0 Days E	0_None	0.00144892	Acidobacteria	Acidobacteria_Gp3			Gp3	alexa123	6
HC_16S_198	A5	None	0	C	0 Days E	0_None	0.00144892	Actinobacteria	Actinobacteria	Actinomycetales	Kineosporiaceae	Kineococcus	alexa138	6
HC_16S_198	A5	None	0	C	0 Days E	0_None	0.00144892	Proteobacteria	Alphaproteobacteria	Rhodospirillales	Rhodospirillaceae	Skermanella	alexa151	6
HC_16S_198	A5	None	0	C	0 Days E	0_None	0.00144892	Actinobacteria	Actinobacteria	Solirubrobacterales	Solirubrobacteraceae	Solirubrobacter	alexa165	6
HC_16S_198	A5	None	0	C	0 Days E	0_None	0.00144892	Acidobacteria	Acidobacteria_Gp10			Gp10	alexa194	6
HC_16S_198	A5	None	0	C	0 Days E	0_None	0.00144892	Firmicutes	Clostridia	Clostridiales	Ruminococcaceae	Clostridium_III	alexa215	6
HC_16S_198	A5	None	0	C	0 Days E	0_None	0.00144892	Proteobacteria	Betaproteobacteria	Burkholderiales	Comamonadaceae	Ramlibacter	alexa238	6
HC_16S_198	A5	None	0	C	0 Days E	0_None	0.00144892	Bacteroidetes	Sphingobacteriia	Sphingobacteriales	Chitinophagaceae	Flavisolibacter	alexa245	6
HC_16S_198	A5	None	0	C	0 Days E	0_None	0.00144892	Bacteroidetes	Sphingobacteriia	Sphingobacteriales	Chitinophagaceae	Flavisolibacter	alexa247	6
HC_16S_198	A5	None	0	C	0 Days E	0_None	0.00144892	Bacteroidetes	Sphingobacteriia	Sphingobacteriales	Chitinophagaceae	Segetibacter	alexa251	6
HC_16S_198	A5	None	0	C	0 Days E	0_None	0.00144892	Proteobacteria	Betaproteobacteria	Rhodocyclales	Rhodocyclaceae	Propionivibrio	alexa289	6
HC_16S_198	A5	None	0	C	0 Days E	0_None	0.00144892	Actinobacteria	Actinobacteria	Solirubrobacterales	Solirubrobacteraceae	Solirubrobacter	alexa310	6
HC_16S_198	A5	None	0	C	0 Days E	0_None	0.00144892	Actinobacteria	Actinobacteria	Gaiellales	Gaiellaceae	Gaiella	alexa324	6
HC_16S_198	A5	None	0	C	0 Days E	0_None	0.00144892	Proteobacteria	Deltaproteobacteria	Myxococcales	Cystobacteraceae	Anaeromyxobacter	alexa327	6
HC_16S_198	A5	None	0	C	0 Days E	0_None	0.00144892	Proteobacteria	Alphaproteobacteria	Sphingomonadales	Sphingomonadaceae	Sphingomonas	alexa350	6
HC_16S_198	A5	None	0	C	0 Days E	0_None	0.00144892	Proteobacteria	Deltaproteobacteria	Desulfuromonadales	Geobacteraceae	Geobacter	alexa351	6
HC_16S_198	A5	None	0	C	0 Days E	0_None	0.00144892	Actinobacteria	Actinobacteria	Actinomycetales	Nocardioidaceae	Nocardioides	alexa363	6
HC_16S_198	A5	None	0	C	0 Days E	0_None	0.00144892	Proteobacteria	Gammaproteobacteria	Xanthomonadales	Sinobacteraceae	Povalibacter	alexa364	6
HC_16S_198	A5	None	0	C	0 Days E	0_None	0.00144892	Bacteroidetes	Sphingobacteriia	Sphingobacteriales	Chitinophagaceae	Flavisolibacter	alexa369	6
HC_16S_198	A5	None	0	C	0 Days E	0_None	0.00144892	Actinobacteria	Actinobacteria	Actinomycetales	Pseudonocardiaceae	Pseudonocardia	alexa384	6
HC_16S_198	A5	None	0	C	0 Days E	0_None	0.00144892	Proteobacteria	Gammaproteobacteria	Xanthomonadales	Sinobacteraceae	Steroidobacter	alexa386	6
HC_16S_198	A5	None	0	C	0 Days E	0_None	0.00144892	Bacteroidetes	Sphingobacteriia	Sphingobacteriales	Chitinophagaceae	Vibrionimonas	alexa389	6
HC_16S_198	A5	None	0	C	0 Days E	0_None	0.00144892	Bacteroidetes	Sphingobacteriia	Sphingobacteriales	Chitinophagaceae	Segetibacter	alexa390	6
HC_16S_198	A5	None	0	C	0 Days E	0_None	0.00144892	Proteobacteria	Alphaproteobacteria	Sphingomonadales	Sphingomonadaceae	Sphingomonas	alexa396	6
HC_16S_198	A5	None	0	C	0 Days E	0_None	0.00144892	Proteobacteria	Betaproteobacteria	Burkholderiales	Rhodocyclaceae	Tepidimonas	alexa398	6
HC_16S_198	A5	None	0	C	0 Days E	0_None	0.00144892	Actinobacteria	Actinobacteria	Actinomycetales	Micromonosporaceae	Actinoplanes	alexa412	6
HC_16S_198	A5	None	0	C	0 Days E	0_None	0.00144892	Actinobacteria	Actinobacteria	Gaiellales	Gaiellaceae	Gaiella	alexa414	6
HC_16S_198	A5	None	0	C	0 Days E	0_None	0.00144892	Firmicutes	Bacilli	Bacillales	Bacillaceae_1	Bacillus	alexa430	6
HC_16S_198	A5	None	0	C	0 Days E	0_None	0.00144892	Actinobacteria	Actinobacteria	Solirubrobacterales	Solirubrobacteraceae	Solirubrobacter	alexa445	6
HC_16S_198	A5	None	0	C	0 Days E	0_None	0.00144892	Actinobacteria	Actinobacteria	Solirubrobacterales	Solirubrobacteraceae	Solirubrobacter	alexa446	6
HC_16S_198	A5	None	0	C	0 Days E	0_None	0.00144892	Gemmatimonadetes	Gemmatimonadetes	Gemmatimonadales	Gemmatimonadaceae	Gemmatimonas	alexa485	6
HC_16S_198	A5	None	0	C	0 Days E	0_None	0.00144892	Acidobacteria	Acidobacteria_Gp4			Gp4	alexa487	6
HC_16S_198	A5	None	0	C	0 Days E	0_None	0.00144892	Firmicutes	Clostridia	Clostridiales	Clostridiaceae_1	Clostridium_sensu_stricto	alexa502	6
HC_16S_198	A5	None	0	C	0 Days E	0_None	0.00144892	Actinobacteria	Actinobacteria	Actinomycetales	Kineosporiaceae	Angustibacter	alexa559	6
HC_16S_198	A5	None	0	C	0 Days E	0_None	0.00144892	Acidobacteria	Acidobacteria_Gp3			Gp3	alexa568	6
HC_16S_198	A5	None	0	C	0 Days E	0_None	0.00144892	Proteobacteria	Alphaproteobacteria	Rhodospirillales	Rhodospirillaceae	Dongia	alexa574	6
HC_16S_198	A5	None	0	C	0 Days E	0_None	0.00144892	Firmicutes	Bacilli	Bacillales	Planococcaceae	Sporosarcina	alexa596	6
HC_16S_198	A5	None	0	C	0 Days E	0_None	0.00144892	Proteobacteria	Betaproteobacteria	Burkholderiales	Comamonadaceae	Ramlibacter	alexa628	6
HC_16S_198	A5	None	0	C	0 Days E	0_None	0.00144892	Actinobacteria	Actinobacteria	Actinomycetales	Pseudonocardiaceae	Actinomadura	alexa679	6
HC_16S_198	A5	None	0	C	0 Days E	0_None	0.00144892	Firmicutes	Clostridia	Clostridiales	Peptococcaceae_1	Clostridium_sensu_stricto	alexa694	6
HC_16S_198	A5	None	0	C	0 Days E	0_None	0.00144892	Actinobacteria	Actinobacteria	Solirubrobacterales	Conexibacteraceae	Conexibacter	alexa710	6
HC_16S_198	A5	None	0	C	0 Days E	0_None	0.00144892	Proteobacteria	Betaproteobacteria	Burkholderiales	Comamonadaceae	Ramlibacter	alexa719	6
HC_16S_198	A5	None	0	C	0 Days E	0_None	0.00144892	Proteobacteria	Betaproteobacteria	Burkholderiales	Burkholderiales_incertae_sedis	Methylibium	alexa744	6
HC_16S_198	A5	None	0	C	0 Days E	0_None	0.00144892	Proteobacteria	Betaproteobacteria	Burkholderiales	Comamonadaceae	Pelomonas	alexa832	6
HC_16S_198	A5	None	0	C	0 Days E	0_None	0.00144892	Proteobacteria	Alphaproteobacteria	Rhodospirillales	Rhodospirillaceae	Skermanella	alexa887	6
HC_16S_198	A5	None	0	C	0 Days E	0_None	0.00144892	Proteobacteria	Betaproteobacteria	Burkholderiales	Oxalobacteraceae	Duganella	alexa1191	6
HC_16S_198	A5	None	0	C	0 Days E	0_None	0.00144892	candidate_division_WPS-1	Phycisphaerae	Tepidisphaerales	Tepidisphaeraceae	WPS-1_genera_incertae_sedis	alexa1192	6
HC_16S_198	A5	None	0	C	0 Days E	0_None	0.00144892	Actinobacteria	Actinobacteria	Actinomycetales	Nocardioidaceae	Nocardioides	alexa1193	6
HC_16S_198	A5	None	0	C	0 Days E	0_None	0.00144892	Proteobacteria	Deltaproteobacteria	Myxococcales	Polyangiaceae	Minicystis	alexa1194	6
HC_16S_198	A5	None	0	C	0 Days E	0_None	0.00120744	Firmicutes	Clostridia	Clostridiales	Gracilibacteraceae	Gracilibacter	alexa14	5
HC_16S_198	A5	None	0	C	0 Days E	0_None	0.00120744	Proteobacteria	Betaproteobacteria	Burkholderiales	Oxalobacteraceae	Oxalicibacterium	alexa18	5
HC_16S_198	A5	None	0	C	0 Days E	0_None	0.00120744	Bacteroidetes	Sphingobacteriia	Sphingobacteriales	Chitinophagaceae	Flavihumibacter	alexa28	5
HC_16S_198	A5	None	0	C	0 Days E	0_None	0.00120744	Actinobacteria	Actinobacteria	Actinomycetales	Nocardioidaceae	Nocardioides	alexa72	5
HC_16S_198	A5	None	0	C	0 Days E	0_None	0.00120744	Actinobacteria	Actinobacteria	Actinomycetales	Thermomonosporaceae	Actinomadura	alexa74	5
HC_16S_198	A5	None	0	C	0 Days E	0_None	0.00120744	Bacteroidetes	Sphingobacteriia	Sphingobacteriales	Chitinophagaceae	Flavisolibacter	alexa87	5
HC_16S_198	A5	None	0	C	0 Days E	0_None	0.00120744	Firmicutes	Bacilli	Bacillales	Paenibacillaceae_1	Paenibacillus	alexa89	5
HC_16S_198	A5	None	0	C	0 Days E	0_None	0.00120744	Gemmatimonadetes	Gemmatimonadetes	Gemmatimonadales	Gemmatimonadaceae	Gemmatimonas	alexa100	5
HC_16S_198	A5	None	0	C	0 Days E	0_None	0.00120744	Verrucomicrobia	Spartobacteria			Spartobacteria_genera_incertae_sedis	alexa104	5
HC_16S_198	A5	None	0	C	0 Days E	0_None	0.00120744	Verrucomicrobia	Spartobacteria			Spartobacteria_genera_incertae_sedis	alexa105	5
HC_16S_198	A5	None	0	C	0 Days E	0_None	0.00120744	Actinobacteria	Actinobacteria	Solirubrobacterales	Solirubrobacteraceae	Solirubrobacter	alexa136	5
HC_16S_198	A5	None	0	C	0 Days E	0_None	0.00120744	Acidobacteria	Acidobacteria_Gp10			Gp10	alexa144	5
HC_16S_198	A5	None	0	C	0 Days E	0_None	0.00120744	Proteobacteria	Gammaproteobacteria	Alteromonadales	Ectothiorhodospiraceae	Marinobacter	alexa149	5
HC_16S_198	A5	None	0	C	0 Days E	0_None	0.00120744	Proteobacteria	Alphaproteobacteria	Rhodospirillales	Rhodospirillaceae	Skermanella	alexa150	5
[truncated: 61,703 more rows]
